# Supplementary material for: Sequence-sensitive elastic network captures dynamical features necessary for miR-125a maturation
Source: PLoS Comput Biol. 2022 Dec 14;18(12):e1010777. doi: 10.1371/journal.pcbi.1010777 (PMC9797095; doi:10.1371/journal.pcbi.1010777)
Supplement: S1 File — (CSV) [file pcbi.1010777.s002.csv]

maturation_score	variant	sequence
0.4635476020892679	A5U_U7A_U80A_U82G	UGCCUGACUCUAGGUCCCUGAGACCCUUUAACCUGUGAGGACAUCCAGGGUCACAGGUGAGGUUCUUGGGAGCCUGGCGACGGGCC
0.08710764809902741	A23C_C25U_G62C_U64C	UGCCAGUCUCUAGGUCCCUGAGCCUCUUUAACCUGUGAGGACAUCCAGGGUCACAGGUGAGCUCCUUGGGAGCCUGGCGUCUGGCC
0.3393678774928775	C4A_G83A_C85U	UGCAAGUCUCUAGGUCCCUGAGACCCUUUAACCUGUGAGGACAUCCAGGGUCACAGGUGAGGUUCUUGGGAGCCUGGCGUCUAGUC
0.29088675213675175	A23C_G62C_U64A	UGCCAGUCUCUAGGUCCCUGAGCCCCUUUAACCUGUGAGGACAUCCAGGGUCACAGGUGAGCUACUUGGGAGCCUGGCGUCUGGCC
0.22839253187613862	C17U_U19C_G68A_G70C	UGCCAGUCUCUAGGUCUCCGAGACCCUUUAACCUGUGAGGACAUCCAGGGUCACAGGUGAGGUUCUUAGCAGCCUGGCGUCUGGCC
1.6879086538461539	A23C	UGCCAGUCUCUAGGUCCCUGAGCCCCUUUAACCUGUGAGGACAUCCAGGGUCACAGGUGAGGUUCUUGGGAGCCUGGCGUCUGGCC
0.9749183599419449	C74U	UGCCAGUCUCUAGGUCCCUGAGACCCUUUAACCUGUGAGGACAUCCAGGGUCACAGGUGAGGUUCUUGGGAGCUUGGCGUCUGGCC
0.7933275058275057	U7C_U80A_U82C	UGCCAGCCUCUAGGUCCCUGAGACCCUUUAACCUGUGAGGACAUCCAGGGUCACAGGUGAGGUUCUUGGGAGCCUGGCGACCGGCC
0.8932742782152232	G20C_G22A_C65A_U67G	UGCCAGUCUCUAGGUCCCUCAAACCCUUUAACCUGUGAGGACAUCCAGGGUCACAGGUGAGGUUAUGGGGAGCCUGGCGUCUGGCC
0.36943283166109203	U11C_G13C_C74A_G76A	UGCCAGUCUCCACGUCCCUGAGACCCUUUAACCUGUGAGGACAUCCAGGGUCACAGGUGAGGUUCUUGGGAGCAUAGCGUCUGGCC
0.40024267399267266	G2C_C4A_G83A_C85G	UCCAAGUCUCUAGGUCCCUGAGACCCUUUAACCUGUGAGGACAUCCAGGGUCACAGGUGAGGUUCUUGGGAGCCUGGCGUCUAGGC
1.1554892037786777	U67C	UGCCAGUCUCUAGGUCCCUGAGACCCUUUAACCUGUGAGGACAUCCAGGGUCACAGGUGAGGUUCUCGGGAGCCUGGCGUCUGGCC
0.6048460635608525	A5U_U80C	UGCCUGUCUCUAGGUCCCUGAGACCCUUUAACCUGUGAGGACAUCCAGGGUCACAGGUGAGGUUCUUGGGAGCCUGGCGCCUGGCC
0.3416005608974368	U19G_G68C_G70U	UGCCAGUCUCUAGGUCCCGGAGACCCUUUAACCUGUGAGGACAUCCAGGGUCACAGGUGAGGUUCUUCGUAGCCUGGCGUCUGGCC
0.36700664989216497	A23C_C25A_G62A_U64A	UGCCAGUCUCUAGGUCCCUGAGCCACUUUAACCUGUGAGGACAUCCAGGGUCACAGGUGAGAUACUUGGGAGCCUGGCGUCUGGCC
0.6482079296025313	C17G_G68U_G70U	UGCCAGUCUCUAGGUCGCUGAGACCCUUUAACCUGUGAGGACAUCCAGGGUCACAGGUGAGGUUCUUUGUAGCCUGGCGUCUGGCC
0.16002990611750492	C8U_C10G_G77U_G79U	UGCCAGUUUGUAGGUCCCUGAGACCCUUUAACCUGUGAGGACAUCCAGGGUCACAGGUGAGGUUCUUGGGAGCCUGUCUUCUGGCC
0.06335101679929254	G20C_G22C_C65A_U67C	UGCCAGUCUCUAGGUCCCUCACACCCUUUAACCUGUGAGGACAUCCAGGGUCACAGGUGAGGUUAUCGGGAGCCUGGCGUCUGGCC
0.7052524949009324	C16G_A71U_C73G	UGCCAGUCUCUAGGUGCCUGAGACCCUUUAACCUGUGAGGACAUCCAGGGUCACAGGUGAGGUUCUUGGGUGGCUGGCGUCUGGCC
0.11331287955465583	U11A_G13C_C74U_G76A	UGCCAGUCUCAACGUCCCUGAGACCCUUUAACCUGUGAGGACAUCCAGGGUCACAGGUGAGGUUCUUGGGAGCUUAGCGUCUGGCC
0.7696777343749996	U7A	UGCCAGACUCUAGGUCCCUGAGACCCUUUAACCUGUGAGGACAUCCAGGGUCACAGGUGAGGUUCUUGGGAGCCUGGCGUCUGGCC
0.06667183622828775	C8A_C10U_G77U	UGCCAGUAUUUAGGUCCCUGAGACCCUUUAACCUGUGAGGACAUCCAGGGUCACAGGUGAGGUUCUUGGGAGCCUGUCGUCUGGCC
0.9899827288428326	G2A_C85U	UACCAGUCUCUAGGUCCCUGAGACCCUUUAACCUGUGAGGACAUCCAGGGUCACAGGUGAGGUUCUUGGGAGCCUGGCGUCUGGUC
0.9884364291622356	G14C_C16G_A71U_C73U	UGCCAGUCUCUAGCUGCCUGAGACCCUUUAACCUGUGAGGACAUCCAGGGUCACAGGUGAGGUUCUUGGGUGUCUGGCGUCUGGCC
0.09597206276310775	G14C_A71C_C73A	UGCCAGUCUCUAGCUCCCUGAGACCCUUUAACCUGUGAGGACAUCCAGGGUCACAGGUGAGGUUCUUGGGCGACUGGCGUCUGGCC
0.0298015756508122	C8U_C10U_G77A_G79C	UGCCAGUUUUUAGGUCCCUGAGACCCUUUAACCUGUGAGGACAUCCAGGGUCACAGGUGAGGUUCUUGGGAGCCUGACCUCUGGCC
0.0673402255639096	C16A_C73A	UGCCAGUCUCUAGGUACCUGAGACCCUUUAACCUGUGAGGACAUCCAGGGUCACAGGUGAGGUUCUUGGGAGACUGGCGUCUGGCC
0.2385484993043127	A23U_C25G_G62A	UGCCAGUCUCUAGGUCCCUGAGUCGCUUUAACCUGUGAGGACAUCCAGGGUCACAGGUGAGAUUCUUGGGAGCCUGGCGUCUGGCC
0.588366788321168	U11C_G13U_C74G_G76A	UGCCAGUCUCCAUGUCCCUGAGACCCUUUAACCUGUGAGGACAUCCAGGGUCACAGGUGAGGUUCUUGGGAGCGUAGCGUCUGGCC
1.0334134615384616	A23C_C25A_G62U_U64C	UGCCAGUCUCUAGGUCCCUGAGCCACUUUAACCUGUGAGGACAUCCAGGGUCACAGGUGAGUUCCUUGGGAGCCUGGCGUCUGGCC
0.05036127980206934	G13C_G76C	UGCCAGUCUCUACGUCCCUGAGACCCUUUAACCUGUGAGGACAUCCAGGGUCACAGGUGAGGUUCUUGGGAGCCUCGCGUCUGGCC
0.6032801689051688	C25U_G62A_U64A	UGCCAGUCUCUAGGUCCCUGAGACUCUUUAACCUGUGAGGACAUCCAGGGUCACAGGUGAGAUACUUGGGAGCCUGGCGUCUGGCC
1.057627987092273	A5U_U7C_U82A	UGCCUGCCUCUAGGUCCCUGAGACCCUUUAACCUGUGAGGACAUCCAGGGUCACAGGUGAGGUUCUUGGGAGCCUGGCGUCAGGCC
0.877581272893773	G62C	UGCCAGUCUCUAGGUCCCUGAGACCCUUUAACCUGUGAGGACAUCCAGGGUCACAGGUGAGCUUCUUGGGAGCCUGGCGUCUGGCC
0.5020723353443941	G22A	UGCCAGUCUCUAGGUCCCUGAAACCCUUUAACCUGUGAGGACAUCCAGGGUCACAGGUGAGGUUCUUGGGAGCCUGGCGUCUGGCC
0.06147128334628315	C8U_C10U_G77U_G79U	UGCCAGUUUUUAGGUCCCUGAGACCCUUUAACCUGUGAGGACAUCCAGGGUCACAGGUGAGGUUCUUGGGAGCCUGUCUUCUGGCC
0.3489740447461043	C17G_G68C_G70A	UGCCAGUCUCUAGGUCGCUGAGACCCUUUAACCUGUGAGGACAUCCAGGGUCACAGGUGAGGUUCUUCGAAGCCUGGCGUCUGGCC
1.034805264180264	G14C_C16G_A71G_C73G	UGCCAGUCUCUAGCUGCCUGAGACCCUUUAACCUGUGAGGACAUCCAGGGUCACAGGUGAGGUUCUUGGGGGGCUGGCGUCUGGCC
0.6680652680652682	U7G_U80C_U82A	UGCCAGGCUCUAGGUCCCUGAGACCCUUUAACCUGUGAGGACAUCCAGGGUCACAGGUGAGGUUCUUGGGAGCCUGGCGCCAGGCC
0.5010489510489511	U19A_G68C	UGCCAGUCUCUAGGUCCCAGAGACCCUUUAACCUGUGAGGACAUCCAGGGUCACAGGUGAGGUUCUUCGGAGCCUGGCGUCUGGCC
1.0491735796882855	A23C_C25G_G62C_U64A	UGCCAGUCUCUAGGUCCCUGAGCCGCUUUAACCUGUGAGGACAUCCAGGGUCACAGGUGAGCUACUUGGGAGCCUGGCGUCUGGCC
0.15970935314685344	C17G_U19G_G70A	UGCCAGUCUCUAGGUCGCGGAGACCCUUUAACCUGUGAGGACAUCCAGGGUCACAGGUGAGGUUCUUGGAAGCCUGGCGUCUGGCC
0.2250544871794874	G2A_C4A_G83A	UACAAGUCUCUAGGUCCCUGAGACCCUUUAACCUGUGAGGACAUCCAGGGUCACAGGUGAGGUUCUUGGGAGCCUGGCGUCUAGCC
0.0960001576292557	U11A_G13A_C74G_G76A	UGCCAGUCUCAAAGUCCCUGAGACCCUUUAACCUGUGAGGACAUCCAGGGUCACAGGUGAGGUUCUUGGGAGCGUAGCGUCUGGCC
0.3059543370658881	G2A_C4A_C85G	UACAAGUCUCUAGGUCCCUGAGACCCUUUAACCUGUGAGGACAUCCAGGGUCACAGGUGAGGUUCUUGGGAGCCUGGCGUCUGGGC
0.38196461276818305	A5C_U7G	UGCCCGGCUCUAGGUCCCUGAGACCCUUUAACCUGUGAGGACAUCCAGGGUCACAGGUGAGGUUCUUGGGAGCCUGGCGUCUGGCC
0.7132319403353059	C16G_A71G_C73U	UGCCAGUCUCUAGGUGCCUGAGACCCUUUAACCUGUGAGGACAUCCAGGGUCACAGGUGAGGUUCUUGGGGGUCUGGCGUCUGGCC
0.0966199577861163	C8U_C10U_G77U	UGCCAGUUUUUAGGUCCCUGAGACCCUUUAACCUGUGAGGACAUCCAGGGUCACAGGUGAGGUUCUUGGGAGCCUGUCGUCUGGCC
0.20166518530489058	A5G_U7A_U80A_U82G	UGCCGGACUCUAGGUCCCUGAGACCCUUUAACCUGUGAGGACAUCCAGGGUCACAGGUGAGGUUCUUGGGAGCCUGGCGACGGGCC
0.8944163292847501	A23U_C25A	UGCCAGUCUCUAGGUCCCUGAGUCACUUUAACCUGUGAGGACAUCCAGGGUCACAGGUGAGGUUCUUGGGAGCCUGGCGUCUGGCC
0.9581192202606136	C17G_G70C	UGCCAGUCUCUAGGUCGCUGAGACCCUUUAACCUGUGAGGACAUCCAGGGUCACAGGUGAGGUUCUUGGCAGCCUGGCGUCUGGCC
1.0009926470588235	G13A_C74A_G76A	UGCCAGUCUCUAAGUCCCUGAGACCCUUUAACCUGUGAGGACAUCCAGGGUCACAGGUGAGGUUCUUGGGAGCAUAGCGUCUGGCC
0.4868525641025643	U7A_U80G	UGCCAGACUCUAGGUCCCUGAGACCCUUUAACCUGUGAGGACAUCCAGGGUCACAGGUGAGGUUCUUGGGAGCCUGGCGGCUGGCC
0.74143315018315	G2A_C4G_G83C	UACGAGUCUCUAGGUCCCUGAGACCCUUUAACCUGUGAGGACAUCCAGGGUCACAGGUGAGGUUCUUGGGAGCCUGGCGUCUCGCC
0.08216743119266072	U19C_G68U_G70A	UGCCAGUCUCUAGGUCCCCGAGACCCUUUAACCUGUGAGGACAUCCAGGGUCACAGGUGAGGUUCUUUGAAGCCUGGCGUCUGGCC
1.3231225345167648	C16G_A71C	UGCCAGUCUCUAGGUGCCUGAGACCCUUUAACCUGUGAGGACAUCCAGGGUCACAGGUGAGGUUCUUGGGCGCCUGGCGUCUGGCC
0.17633642399267416	C8A_C10G_G77U	UGCCAGUAUGUAGGUCCCUGAGACCCUUUAACCUGUGAGGACAUCCAGGGUCACAGGUGAGGUUCUUGGGAGCCUGUCGUCUGGCC
0.6752212344783101	G2A_C4G_C85U	UACGAGUCUCUAGGUCCCUGAGACCCUUUAACCUGUGAGGACAUCCAGGGUCACAGGUGAGGUUCUUGGGAGCCUGGCGUCUGGUC
0.6785037878787877	A5U_U7A_U80G_U82A	UGCCUGACUCUAGGUCCCUGAGACCCUUUAACCUGUGAGGACAUCCAGGGUCACAGGUGAGGUUCUUGGGAGCCUGGCGGCAGGCC
0.5868767806267804	A5C_U7G_U80C	UGCCCGGCUCUAGGUCCCUGAGACCCUUUAACCUGUGAGGACAUCCAGGGUCACAGGUGAGGUUCUUGGGAGCCUGGCGCCUGGCC
0.5613603988603989	C8G_C10A_G77U_G79C	UGCCAGUGUAUAGGUCCCUGAGACCCUUUAACCUGUGAGGACAUCCAGGGUCACAGGUGAGGUUCUUGGGAGCCUGUCCUCUGGCC
0.7136735700197238	G20U_G22U_U67A	UGCCAGUCUCUAGGUCCCUUAUACCCUUUAACCUGUGAGGACAUCCAGGGUCACAGGUGAGGUUCUAGGGAGCCUGGCGUCUGGCC
0.2246002395040862	A5U_U7A_U80G_U82C	UGCCUGACUCUAGGUCCCUGAGACCCUUUAACCUGUGAGGACAUCCAGGGUCACAGGUGAGGUUCUUGGGAGCCUGGCGGCCGGCC
0.8279394399460188	G14C_C16U	UGCCAGUCUCUAGCUUCCUGAGACCCUUUAACCUGUGAGGACAUCCAGGGUCACAGGUGAGGUUCUUGGGAGCCUGGCGUCUGGCC
0.7519313186813187	U11C_G13A_C74U_G76U	UGCCAGUCUCCAAGUCCCUGAGACCCUUUAACCUGUGAGGACAUCCAGGGUCACAGGUGAGGUUCUUGGGAGCUUUGCGUCUGGCC
0.5827845307208515	A5C_U7A_U80G_U82G	UGCCCGACUCUAGGUCCCUGAGACCCUUUAACCUGUGAGGACAUCCAGGGUCACAGGUGAGGUUCUUGGGAGCCUGGCGGCGGGCC
0.027469788982946927	C8G_C10U_G77U_G79A	UGCCAGUGUUUAGGUCCCUGAGACCCUUUAACCUGUGAGGACAUCCAGGGUCACAGGUGAGGUUCUUGGGAGCCUGUCAUCUGGCC
0.9556296526054591	A23G_G62A_U64C	UGCCAGUCUCUAGGUCCCUGAGGCCCUUUAACCUGUGAGGACAUCCAGGGUCACAGGUGAGAUCCUUGGGAGCCUGGCGUCUGGCC
0.7158962320934155	G14C_C16U_A71U_C73U	UGCCAGUCUCUAGCUUCCUGAGACCCUUUAACCUGUGAGGACAUCCAGGGUCACAGGUGAGGUUCUUGGGUGUCUGGCGUCUGGCC
0.4482275254865632	A5G_U7C_U80G_U82A	UGCCGGCCUCUAGGUCCCUGAGACCCUUUAACCUGUGAGGACAUCCAGGGUCACAGGUGAGGUUCUUGGGAGCCUGGCGGCAGGCC
0.14208402508762263	U11A_C74G_G76C	UGCCAGUCUCAAGGUCCCUGAGACCCUUUAACCUGUGAGGACAUCCAGGGUCACAGGUGAGGUUCUUGGGAGCGUCGCGUCUGGCC
0.037493458922030445	C10A_G77C_G79U	UGCCAGUCUAUAGGUCCCUGAGACCCUUUAACCUGUGAGGACAUCCAGGGUCACAGGUGAGGUUCUUGGGAGCCUGCCUUCUGGCC
0.12178273115773132	C10U_G77C	UGCCAGUCUUUAGGUCCCUGAGACCCUUUAACCUGUGAGGACAUCCAGGGUCACAGGUGAGGUUCUUGGGAGCCUGCCGUCUGGCC
0.43932552954292103	U19C_G68C	UGCCAGUCUCUAGGUCCCCGAGACCCUUUAACCUGUGAGGACAUCCAGGGUCACAGGUGAGGUUCUUCGGAGCCUGGCGUCUGGCC
0.13978539576365703	G14A_C16A_C73G	UGCCAGUCUCUAGAUACCUGAGACCCUUUAACCUGUGAGGACAUCCAGGGUCACAGGUGAGGUUCUUGGGAGGCUGGCGUCUGGCC
0.09993916191832833	C73A	UGCCAGUCUCUAGGUCCCUGAGACCCUUUAACCUGUGAGGACAUCCAGGGUCACAGGUGAGGUUCUUGGGAGACUGGCGUCUGGCC
0.028705929487179597	C10U_G77C_G79U	UGCCAGUCUUUAGGUCCCUGAGACCCUUUAACCUGUGAGGACAUCCAGGGUCACAGGUGAGGUUCUUGGGAGCCUGCCUUCUGGCC
0.6752547121752419	G14C_C16U_A71G_C73A	UGCCAGUCUCUAGCUUCCUGAGACCCUUUAACCUGUGAGGACAUCCAGGGUCACAGGUGAGGUUCUUGGGGGACUGGCGUCUGGCC
0.7150810402334792	C25A_G62U_U64A	UGCCAGUCUCUAGGUCCCUGAGACACUUUAACCUGUGAGGACAUCCAGGGUCACAGGUGAGUUACUUGGGAGCCUGGCGUCUGGCC
0.5871571804264113	C17G_G68A	UGCCAGUCUCUAGGUCGCUGAGACCCUUUAACCUGUGAGGACAUCCAGGGUCACAGGUGAGGUUCUUAGGAGCCUGGCGUCUGGCC
0.5426931511470985	G20A_G22U_C65G_U67C	UGCCAGUCUCUAGGUCCCUAAUACCCUUUAACCUGUGAGGACAUCCAGGGUCACAGGUGAGGUUGUCGGGAGCCUGGCGUCUGGCC
1.2247863247863249	G13C_G76A	UGCCAGUCUCUACGUCCCUGAGACCCUUUAACCUGUGAGGACAUCCAGGGUCACAGGUGAGGUUCUUGGGAGCCUAGCGUCUGGCC
0.8232170379711362	G2A_C4A_G83U_C85G	UACAAGUCUCUAGGUCCCUGAGACCCUUUAACCUGUGAGGACAUCCAGGGUCACAGGUGAGGUUCUUGGGAGCCUGGCGUCUUGGC
0.018062157879573597	C8A_C10A_G77C_G79C	UGCCAGUAUAUAGGUCCCUGAGACCCUUUAACCUGUGAGGACAUCCAGGGUCACAGGUGAGGUUCUUGGGAGCCUGCCCUCUGGCC
0.6143434590886818	G22U_C65G	UGCCAGUCUCUAGGUCCCUGAUACCCUUUAACCUGUGAGGACAUCCAGGGUCACAGGUGAGGUUGUUGGGAGCCUGGCGUCUGGCC
0.3317129629629619	U19G_G68U	UGCCAGUCUCUAGGUCCCGGAGACCCUUUAACCUGUGAGGACAUCCAGGGUCACAGGUGAGGUUCUUUGGAGCCUGGCGUCUGGCC
0.9796661893071467	A23U_U64A	UGCCAGUCUCUAGGUCCCUGAGUCCCUUUAACCUGUGAGGACAUCCAGGGUCACAGGUGAGGUACUUGGGAGCCUGGCGUCUGGCC
0.3287372916199457	C17A_G68U_G70A	UGCCAGUCUCUAGGUCACUGAGACCCUUUAACCUGUGAGGACAUCCAGGGUCACAGGUGAGGUUCUUUGAAGCCUGGCGUCUGGCC
1.4788741504479457	U11A_G13C_C74G_G76U	UGCCAGUCUCAACGUCCCUGAGACCCUUUAACCUGUGAGGACAUCCAGGGUCACAGGUGAGGUUCUUGGGAGCGUUGCGUCUGGCC
1.2474675530231087	C4G_G83C	UGCGAGUCUCUAGGUCCCUGAGACCCUUUAACCUGUGAGGACAUCCAGGGUCACAGGUGAGGUUCUUGGGAGCCUGGCGUCUCGCC
0.4282614345114333	G68A_G70A	UGCCAGUCUCUAGGUCCCUGAGACCCUUUAACCUGUGAGGACAUCCAGGGUCACAGGUGAGGUUCUUAGAAGCCUGGCGUCUGGCC
0.10566599811231726	G20A_G22U_U67C	UGCCAGUCUCUAGGUCCCUAAUACCCUUUAACCUGUGAGGACAUCCAGGGUCACAGGUGAGGUUCUCGGGAGCCUGGCGUCUGGCC
1.0188955201886236	A23G_C25A_G62C_U64C	UGCCAGUCUCUAGGUCCCUGAGGCACUUUAACCUGUGAGGACAUCCAGGGUCACAGGUGAGCUCCUUGGGAGCCUGGCGUCUGGCC
0.5503619584438553	A23C_G62U_U64A	UGCCAGUCUCUAGGUCCCUGAGCCCCUUUAACCUGUGAGGACAUCCAGGGUCACAGGUGAGUUACUUGGGAGCCUGGCGUCUGGCC
0.03645197395197393	U11A_G13A_C74A	UGCCAGUCUCAAAGUCCCUGAGACCCUUUAACCUGUGAGGACAUCCAGGGUCACAGGUGAGGUUCUUGGGAGCAUGGCGUCUGGCC
0.046299886269644194	C8A_G77U	UGCCAGUAUCUAGGUCCCUGAGACCCUUUAACCUGUGAGGACAUCCAGGGUCACAGGUGAGGUUCUUGGGAGCCUGUCGUCUGGCC
0.9879172714078375	G14C_A71G_C73A	UGCCAGUCUCUAGCUCCCUGAGACCCUUUAACCUGUGAGGACAUCCAGGGUCACAGGUGAGGUUCUUGGGGGACUGGCGUCUGGCC
0.2962316037020185	G22A_C65G_U67G	UGCCAGUCUCUAGGUCCCUGAAACCCUUUAACCUGUGAGGACAUCCAGGGUCACAGGUGAGGUUGUGGGGAGCCUGGCGUCUGGCC
0.7646771003818876	G62U	UGCCAGUCUCUAGGUCCCUGAGACCCUUUAACCUGUGAGGACAUCCAGGGUCACAGGUGAGUUUCUUGGGAGCCUGGCGUCUGGCC
1.2977750447227192	G20A_G22C_C65G	UGCCAGUCUCUAGGUCCCUAACACCCUUUAACCUGUGAGGACAUCCAGGGUCACAGGUGAGGUUGUUGGGAGCCUGGCGUCUGGCC
0.4719360150552802	U19C_G70A	UGCCAGUCUCUAGGUCCCCGAGACCCUUUAACCUGUGAGGACAUCCAGGGUCACAGGUGAGGUUCUUGGAAGCCUGGCGUCUGGCC
0.5545145403377111	C17A_U19G_G68C	UGCCAGUCUCUAGGUCACGGAGACCCUUUAACCUGUGAGGACAUCCAGGGUCACAGGUGAGGUUCUUCGGAGCCUGGCGUCUGGCC
0.6787357549857551	A5C_U80A_U82A	UGCCCGUCUCUAGGUCCCUGAGACCCUUUAACCUGUGAGGACAUCCAGGGUCACAGGUGAGGUUCUUGGGAGCCUGGCGACAGGCC
0.8945428916633107	C17A_U19G_G68C_G70U	UGCCAGUCUCUAGGUCACGGAGACCCUUUAACCUGUGAGGACAUCCAGGGUCACAGGUGAGGUUCUUCGUAGCCUGGCGUCUGGCC
0.10744219322344332	C17A_U19G_G70A	UGCCAGUCUCUAGGUCACGGAGACCCUUUAACCUGUGAGGACAUCCAGGGUCACAGGUGAGGUUCUUGGAAGCCUGGCGUCUGGCC
0.43942917664803377	G2C_C4A_G83C_C85G	UCCAAGUCUCUAGGUCCCUGAGACCCUUUAACCUGUGAGGACAUCCAGGGUCACAGGUGAGGUUCUUGGGAGCCUGGCGUCUCGGC
0.49821816601477487	G14C_C16U_A71U	UGCCAGUCUCUAGCUUCCUGAGACCCUUUAACCUGUGAGGACAUCCAGGGUCACAGGUGAGGUUCUUGGGUGCCUGGCGUCUGGCC
0.5970833333333334	A23G_C25G_G62C_U64G	UGCCAGUCUCUAGGUCCCUGAGGCGCUUUAACCUGUGAGGACAUCCAGGGUCACAGGUGAGCUGCUUGGGAGCCUGGCGUCUGGCC
1.180338433967466	U11G_G13U_C74U_G76C	UGCCAGUCUCGAUGUCCCUGAGACCCUUUAACCUGUGAGGACAUCCAGGGUCACAGGUGAGGUUCUUGGGAGCUUCGCGUCUGGCC
0.5820374668435012	U11C_G13A_C74A	UGCCAGUCUCCAAGUCCCUGAGACCCUUUAACCUGUGAGGACAUCCAGGGUCACAGGUGAGGUUCUUGGGAGCAUGGCGUCUGGCC
0.08687542296413284	C17G_U19G_G68A	UGCCAGUCUCUAGGUCGCGGAGACCCUUUAACCUGUGAGGACAUCCAGGGUCACAGGUGAGGUUCUUAGGAGCCUGGCGUCUGGCC
0.017941205929487218	C8A_G77C_G79U	UGCCAGUAUCUAGGUCCCUGAGACCCUUUAACCUGUGAGGACAUCCAGGGUCACAGGUGAGGUUCUUGGGAGCCUGCCUUCUGGCC
0.6260018993352326	G20U_C65U_U67G	UGCCAGUCUCUAGGUCCCUUAGACCCUUUAACCUGUGAGGACAUCCAGGGUCACAGGUGAGGUUUUGGGGAGCCUGGCGUCUGGCC
0.4205418669871793	G14A_C16U_C73A	UGCCAGUCUCUAGAUUCCUGAGACCCUUUAACCUGUGAGGACAUCCAGGGUCACAGGUGAGGUUCUUGGGAGACUGGCGUCUGGCC
1.183567554240631	U7C_U80A	UGCCAGCCUCUAGGUCCCUGAGACCCUUUAACCUGUGAGGACAUCCAGGGUCACAGGUGAGGUUCUUGGGAGCCUGGCGACUGGCC
1.5534973604826547	A71G	UGCCAGUCUCUAGGUCCCUGAGACCCUUUAACCUGUGAGGACAUCCAGGGUCACAGGUGAGGUUCUUGGGGGCCUGGCGUCUGGCC
0.3747384937238501	C17A_G68C_G70C	UGCCAGUCUCUAGGUCACUGAGACCCUUUAACCUGUGAGGACAUCCAGGGUCACAGGUGAGGUUCUUCGCAGCCUGGCGUCUGGCC
0.20195465686274533	G2C_C4U_C85U	UCCUAGUCUCUAGGUCCCUGAGACCCUUUAACCUGUGAGGACAUCCAGGGUCACAGGUGAGGUUCUUGGGAGCCUGGCGUCUGGUC
0.10878036437246948	C8U_C10A_G77C_G79A	UGCCAGUUUAUAGGUCCCUGAGACCCUUUAACCUGUGAGGACAUCCAGGGUCACAGGUGAGGUUCUUGGGAGCCUGCCAUCUGGCC
0.6394493258178604	A23U_C25G_U64A	UGCCAGUCUCUAGGUCCCUGAGUCGCUUUAACCUGUGAGGACAUCCAGGGUCACAGGUGAGGUACUUGGGAGCCUGGCGUCUGGCC
0.5515639308608059	A23G_C25U_G62A_U64G	UGCCAGUCUCUAGGUCCCUGAGGCUCUUUAACCUGUGAGGACAUCCAGGGUCACAGGUGAGAUGCUUGGGAGCCUGGCGUCUGGCC
0.6130104942100912	A5G_U7G_U80C	UGCCGGGCUCUAGGUCCCUGAGACCCUUUAACCUGUGAGGACAUCCAGGGUCACAGGUGAGGUUCUUGGGAGCCUGGCGCCUGGCC
0.13666518603678973	C17A_U19G	UGCCAGUCUCUAGGUCACGGAGACCCUUUAACCUGUGAGGACAUCCAGGGUCACAGGUGAGGUUCUUGGGAGCCUGGCGUCUGGCC
0.6744076598506977	G14A_C16U_C73G	UGCCAGUCUCUAGAUUCCUGAGACCCUUUAACCUGUGAGGACAUCCAGGGUCACAGGUGAGGUUCUUGGGAGGCUGGCGUCUGGCC
0.1824596066034422	C10G_G77C_G79U	UGCCAGUCUGUAGGUCCCUGAGACCCUUUAACCUGUGAGGACAUCCAGGGUCACAGGUGAGGUUCUUGGGAGCCUGCCUUCUGGCC
0.03016555302042593	C8G_C10U	UGCCAGUGUUUAGGUCCCUGAGACCCUUUAACCUGUGAGGACAUCCAGGGUCACAGGUGAGGUUCUUGGGAGCCUGGCGUCUGGCC
0.41065034103827225	G2C_G83A_C85G	UCCCAGUCUCUAGGUCCCUGAGACCCUUUAACCUGUGAGGACAUCCAGGGUCACAGGUGAGGUUCUUGGGAGCCUGGCGUCUAGGC
0.05832315832315839	C10A_G77A_G79U	UGCCAGUCUAUAGGUCCCUGAGACCCUUUAACCUGUGAGGACAUCCAGGGUCACAGGUGAGGUUCUUGGGAGCCUGACUUCUGGCC
0.044710120263217475	C8A_C10A	UGCCAGUAUAUAGGUCCCUGAGACCCUUUAACCUGUGAGGACAUCCAGGGUCACAGGUGAGGUUCUUGGGAGCCUGGCGUCUGGCC
0.1176242964352719	U11A_G13C_C74U_G76C	UGCCAGUCUCAACGUCCCUGAGACCCUUUAACCUGUGAGGACAUCCAGGGUCACAGGUGAGGUUCUUGGGAGCUUCGCGUCUGGCC
1.271759663947164	G20C_G22U_C65G_U67G	UGCCAGUCUCUAGGUCCCUCAUACCCUUUAACCUGUGAGGACAUCCAGGGUCACAGGUGAGGUUGUGGGGAGCCUGGCGUCUGGCC
0.5184120335110435	C17A_U19G_G68C_G70A	UGCCAGUCUCUAGGUCACGGAGACCCUUUAACCUGUGAGGACAUCCAGGGUCACAGGUGAGGUUCUUCGAAGCCUGGCGUCUGGCC
0.07176482371794884	C8A_C10A_G77A_G79A	UGCCAGUAUAUAGGUCCCUGAGACCCUUUAACCUGUGAGGACAUCCAGGGUCACAGGUGAGGUUCUUGGGAGCCUGACAUCUGGCC
0.4669074939793164	A5G_U7C_U80G_U82G	UGCCGGCCUCUAGGUCCCUGAGACCCUUUAACCUGUGAGGACAUCCAGGGUCACAGGUGAGGUUCUUGGGAGCCUGGCGGCGGGCC
0.10525507478632506	U11G_G13A_C74G	UGCCAGUCUCGAAGUCCCUGAGACCCUUUAACCUGUGAGGACAUCCAGGGUCACAGGUGAGGUUCUUGGGAGCGUGGCGUCUGGCC
0.22131825428457613	G20A_G22U_C65G_U67A	UGCCAGUCUCUAGGUCCCUAAUACCCUUUAACCUGUGAGGACAUCCAGGGUCACAGGUGAGGUUGUAGGGAGCCUGGCGUCUGGCC
0.8876756656804731	U80A_U82C	UGCCAGUCUCUAGGUCCCUGAGACCCUUUAACCUGUGAGGACAUCCAGGGUCACAGGUGAGGUUCUUGGGAGCCUGGCGACCGGCC
0.6774599358974359	G68U	UGCCAGUCUCUAGGUCCCUGAGACCCUUUAACCUGUGAGGACAUCCAGGGUCACAGGUGAGGUUCUUUGGAGCCUGGCGUCUGGCC
0.12758190883190929	U11C_G13A_C74G_G76A	UGCCAGUCUCCAAGUCCCUGAGACCCUUUAACCUGUGAGGACAUCCAGGGUCACAGGUGAGGUUCUUGGGAGCGUAGCGUCUGGCC
0.27826985717865255	G2A_C4U	UACUAGUCUCUAGGUCCCUGAGACCCUUUAACCUGUGAGGACAUCCAGGGUCACAGGUGAGGUUCUUGGGAGCCUGGCGUCUGGCC
0.20274313378392858	U11G_G13U_C74U_G76A	UGCCAGUCUCGAUGUCCCUGAGACCCUUUAACCUGUGAGGACAUCCAGGGUCACAGGUGAGGUUCUUGGGAGCUUAGCGUCUGGCC
0.033031480505795616	A5G_U7G_U80A_U82A	UGCCGGGCUCUAGGUCCCUGAGACCCUUUAACCUGUGAGGACAUCCAGGGUCACAGGUGAGGUUCUUGGGAGCCUGGCGACAGGCC
0.2148314722911494	C17U_U19A_G70A	UGCCAGUCUCUAGGUCUCAGAGACCCUUUAACCUGUGAGGACAUCCAGGGUCACAGGUGAGGUUCUUGGAAGCCUGGCGUCUGGCC
0.4946950694233291	G13U	UGCCAGUCUCUAUGUCCCUGAGACCCUUUAACCUGUGAGGACAUCCAGGGUCACAGGUGAGGUUCUUGGGAGCCUGGCGUCUGGCC
0.24901529193697783	G20A_U67A	UGCCAGUCUCUAGGUCCCUAAGACCCUUUAACCUGUGAGGACAUCCAGGGUCACAGGUGAGGUUCUAGGGAGCCUGGCGUCUGGCC
0.29557847394540876	G2U_C4U	UUCUAGUCUCUAGGUCCCUGAGACCCUUUAACCUGUGAGGACAUCCAGGGUCACAGGUGAGGUUCUUGGGAGCCUGGCGUCUGGCC
0.9571859513035984	A5C_U80C_U82G	UGCCCGUCUCUAGGUCCCUGAGACCCUUUAACCUGUGAGGACAUCCAGGGUCACAGGUGAGGUUCUUGGGAGCCUGGCGCCGGGCC
0.7344758510167992	G22A_C65G_U67C	UGCCAGUCUCUAGGUCCCUGAAACCCUUUAACCUGUGAGGACAUCCAGGGUCACAGGUGAGGUUGUCGGGAGCCUGGCGUCUGGCC
0.9736292116973935	G14A_C16A_A71U_C73U	UGCCAGUCUCUAGAUACCUGAGACCCUUUAACCUGUGAGGACAUCCAGGGUCACAGGUGAGGUUCUUGGGUGUCUGGCGUCUGGCC
0.15194717563138588	C10G	UGCCAGUCUGUAGGUCCCUGAGACCCUUUAACCUGUGAGGACAUCCAGGGUCACAGGUGAGGUUCUUGGGAGCCUGGCGUCUGGCC
0.16137387387387414	C65G_U67A	UGCCAGUCUCUAGGUCCCUGAGACCCUUUAACCUGUGAGGACAUCCAGGGUCACAGGUGAGGUUGUAGGGAGCCUGGCGUCUGGCC
0.5727010129787907	G83C	UGCCAGUCUCUAGGUCCCUGAGACCCUUUAACCUGUGAGGACAUCCAGGGUCACAGGUGAGGUUCUUGGGAGCCUGGCGUCUCGCC
0.5580432692307692	U11G_G13C_G76C	UGCCAGUCUCGACGUCCCUGAGACCCUUUAACCUGUGAGGACAUCCAGGGUCACAGGUGAGGUUCUUGGGAGCCUCGCGUCUGGCC
0.5319384484563057	A23U_C25U_G62C	UGCCAGUCUCUAGGUCCCUGAGUCUCUUUAACCUGUGAGGACAUCCAGGGUCACAGGUGAGCUUCUUGGGAGCCUGGCGUCUGGCC
0.8957878705219129	C25U	UGCCAGUCUCUAGGUCCCUGAGACUCUUUAACCUGUGAGGACAUCCAGGGUCACAGGUGAGGUUCUUGGGAGCCUGGCGUCUGGCC
1.0859599087353322	A23G_U64C	UGCCAGUCUCUAGGUCCCUGAGGCCCUUUAACCUGUGAGGACAUCCAGGGUCACAGGUGAGGUCCUUGGGAGCCUGGCGUCUGGCC
0.9185897435897435	G20C_G22U_U67G	UGCCAGUCUCUAGGUCCCUCAUACCCUUUAACCUGUGAGGACAUCCAGGGUCACAGGUGAGGUUCUGGGGAGCCUGGCGUCUGGCC
0.06210591033704251	C8U_C10A_G77C_G79U	UGCCAGUUUAUAGGUCCCUGAGACCCUUUAACCUGUGAGGACAUCCAGGGUCACAGGUGAGGUUCUUGGGAGCCUGCCUUCUGGCC
0.9785722828166858	A5U_U7G_U80C_U82C	UGCCUGGCUCUAGGUCCCUGAGACCCUUUAACCUGUGAGGACAUCCAGGGUCACAGGUGAGGUUCUUGGGAGCCUGGCGCCCGGCC
1.0190604967948718	C17U_G70A	UGCCAGUCUCUAGGUCUCUGAGACCCUUUAACCUGUGAGGACAUCCAGGGUCACAGGUGAGGUUCUUGGAAGCCUGGCGUCUGGCC
1.0030189479638008	A5C_U80G_U82A	UGCCCGUCUCUAGGUCCCUGAGACCCUUUAACCUGUGAGGACAUCCAGGGUCACAGGUGAGGUUCUUGGGAGCCUGGCGGCAGGCC
0.7836586464610656	G2A_C4U_G83A_C85G	UACUAGUCUCUAGGUCCCUGAGACCCUUUAACCUGUGAGGACAUCCAGGGUCACAGGUGAGGUUCUUGGGAGCCUGGCGUCUAGGC
0.6486794455544455	G2A_G83C_C85G	UACCAGUCUCUAGGUCCCUGAGACCCUUUAACCUGUGAGGACAUCCAGGGUCACAGGUGAGGUUCUUGGGAGCCUGGCGUCUCGGC
0.024248487020226195	C8U_C10G_G77A_G79U	UGCCAGUUUGUAGGUCCCUGAGACCCUUUAACCUGUGAGGACAUCCAGGGUCACAGGUGAGGUUCUUGGGAGCCUGACUUCUGGCC
0.24516415453915483	U7A_U80C_U82C	UGCCAGACUCUAGGUCCCUGAGACCCUUUAACCUGUGAGGACAUCCAGGGUCACAGGUGAGGUUCUUGGGAGCCUGGCGCCCGGCC
0.31425438596491195	G14U_A71C	UGCCAGUCUCUAGUUCCCUGAGACCCUUUAACCUGUGAGGACAUCCAGGGUCACAGGUGAGGUUCUUGGGCGCCUGGCGUCUGGCC
0.25076444149719934	G68U_G70A	UGCCAGUCUCUAGGUCCCUGAGACCCUUUAACCUGUGAGGACAUCCAGGGUCACAGGUGAGGUUCUUUGAAGCCUGGCGUCUGGCC
0.7204969172049327	G2C_C4A_G83U_C85U	UCCAAGUCUCUAGGUCCCUGAGACCCUUUAACCUGUGAGGACAUCCAGGGUCACAGGUGAGGUUCUUGGGAGCCUGGCGUCUUGUC
0.9122980330172109	A23U_C25U_G62A_U64C	UGCCAGUCUCUAGGUCCCUGAGUCUCUUUAACCUGUGAGGACAUCCAGGGUCACAGGUGAGAUCCUUGGGAGCCUGGCGUCUGGCC
0.49424122073578536	C25A_G62C_U64C	UGCCAGUCUCUAGGUCCCUGAGACACUUUAACCUGUGAGGACAUCCAGGGUCACAGGUGAGCUCCUUGGGAGCCUGGCGUCUGGCC
0.06327021193092598	A5C_U7G_U80A	UGCCCGGCUCUAGGUCCCUGAGACCCUUUAACCUGUGAGGACAUCCAGGGUCACAGGUGAGGUUCUUGGGAGCCUGGCGACUGGCC
0.0707444707740914	C17A_U19A_G68C_G70A	UGCCAGUCUCUAGGUCACAGAGACCCUUUAACCUGUGAGGACAUCCAGGGUCACAGGUGAGGUUCUUCGAAGCCUGGCGUCUGGCC
0.062004807692307734	C10G_G77U_G79A	UGCCAGUCUGUAGGUCCCUGAGACCCUUUAACCUGUGAGGACAUCCAGGGUCACAGGUGAGGUUCUUGGGAGCCUGUCAUCUGGCC
0.6257060572277963	C17A_U19G_G68C_G70C	UGCCAGUCUCUAGGUCACGGAGACCCUUUAACCUGUGAGGACAUCCAGGGUCACAGGUGAGGUUCUUCGCAGCCUGGCGUCUGGCC
1.0295362970362971	C16U_A71G_C73U	UGCCAGUCUCUAGGUUCCUGAGACCCUUUAACCUGUGAGGACAUCCAGGGUCACAGGUGAGGUUCUUGGGGGUCUGGCGUCUGGCC
0.6461648441427852	A23U_C25G_G62U	UGCCAGUCUCUAGGUCCCUGAGUCGCUUUAACCUGUGAGGACAUCCAGGGUCACAGGUGAGUUUCUUGGGAGCCUGGCGUCUGGCC
0.0427535120021821	U19G_G70A	UGCCAGUCUCUAGGUCCCGGAGACCCUUUAACCUGUGAGGACAUCCAGGGUCACAGGUGAGGUUCUUGGAAGCCUGGCGUCUGGCC
0.5402497232982844	G14C_C16U_A71C_C73U	UGCCAGUCUCUAGCUUCCUGAGACCCUUUAACCUGUGAGGACAUCCAGGGUCACAGGUGAGGUUCUUGGGCGUCUGGCGUCUGGCC
0.002701734539969828	C8U_C10G_G77A_G79C	UGCCAGUUUGUAGGUCCCUGAGACCCUUUAACCUGUGAGGACAUCCAGGGUCACAGGUGAGGUUCUUGGGAGCCUGACCUCUGGCC
0.990838375108038	U11G_G76C	UGCCAGUCUCGAGGUCCCUGAGACCCUUUAACCUGUGAGGACAUCCAGGGUCACAGGUGAGGUUCUUGGGAGCCUCGCGUCUGGCC
0.3277175152842414	U11G_G13U_C74U	UGCCAGUCUCGAUGUCCCUGAGACCCUUUAACCUGUGAGGACAUCCAGGGUCACAGGUGAGGUUCUUGGGAGCUUGGCGUCUGGCC
0.6628830241862155	C17A_G68U_G70U	UGCCAGUCUCUAGGUCACUGAGACCCUUUAACCUGUGAGGACAUCCAGGGUCACAGGUGAGGUUCUUUGUAGCCUGGCGUCUGGCC
0.05103276353276345	A5G_U7G_U80A_U82G	UGCCGGGCUCUAGGUCCCUGAGACCCUUUAACCUGUGAGGACAUCCAGGGUCACAGGUGAGGUUCUUGGGAGCCUGGCGACGGGCC
0.8662650113599483	U11C_G13C_C74A	UGCCAGUCUCCACGUCCCUGAGACCCUUUAACCUGUGAGGACAUCCAGGGUCACAGGUGAGGUUCUUGGGAGCAUGGCGUCUGGCC
0.9606717344610014	G14C_A71G_C73U	UGCCAGUCUCUAGCUCCCUGAGACCCUUUAACCUGUGAGGACAUCCAGGGUCACAGGUGAGGUUCUUGGGGGUCUGGCGUCUGGCC
0.5947703375760929	A23U_C25U_G62U	UGCCAGUCUCUAGGUCCCUGAGUCUCUUUAACCUGUGAGGACAUCCAGGGUCACAGGUGAGUUUCUUGGGAGCCUGGCGUCUGGCC
0.7040011559478772	G14U_C73G	UGCCAGUCUCUAGUUCCCUGAGACCCUUUAACCUGUGAGGACAUCCAGGGUCACAGGUGAGGUUCUUGGGAGGCUGGCGUCUGGCC
0.18560546188970858	G62A_U64A	UGCCAGUCUCUAGGUCCCUGAGACCCUUUAACCUGUGAGGACAUCCAGGGUCACAGGUGAGAUACUUGGGAGCCUGGCGUCUGGCC
0.6555747315362701	C10G_G77U	UGCCAGUCUGUAGGUCCCUGAGACCCUUUAACCUGUGAGGACAUCCAGGGUCACAGGUGAGGUUCUUGGGAGCCUGUCGUCUGGCC
0.08632137661392977	G20C_G22U_C65U	UGCCAGUCUCUAGGUCCCUCAUACCCUUUAACCUGUGAGGACAUCCAGGGUCACAGGUGAGGUUUUUGGGAGCCUGGCGUCUGGCC
0.7017652609657686	G14U_C16A_A71G_C73A	UGCCAGUCUCUAGUUACCUGAGACCCUUUAACCUGUGAGGACAUCCAGGGUCACAGGUGAGGUUCUUGGGGGACUGGCGUCUGGCC
0.8414818454052029	G14A_C16U	UGCCAGUCUCUAGAUUCCUGAGACCCUUUAACCUGUGAGGACAUCCAGGGUCACAGGUGAGGUUCUUGGGAGCCUGGCGUCUGGCC
0.9960957532051283	A23G_C25U	UGCCAGUCUCUAGGUCCCUGAGGCUCUUUAACCUGUGAGGACAUCCAGGGUCACAGGUGAGGUUCUUGGGAGCCUGGCGUCUGGCC
0.1080693815987937	G2C_C4U_G83U	UCCUAGUCUCUAGGUCCCUGAGACCCUUUAACCUGUGAGGACAUCCAGGGUCACAGGUGAGGUUCUUGGGAGCCUGGCGUCUUGCC
0.028705929487179597	C8G_C10U_G77C_G79C	UGCCAGUGUUUAGGUCCCUGAGACCCUUUAACCUGUGAGGACAUCCAGGGUCACAGGUGAGGUUCUUGGGAGCCUGCCCUCUGGCC
0.43003477378477345	C17U_U19A_G68A_G70A	UGCCAGUCUCUAGGUCUCAGAGACCCUUUAACCUGUGAGGACAUCCAGGGUCACAGGUGAGGUUCUUAGAAGCCUGGCGUCUGGCC
0.12575931013431035	U11C_G13C_C74U_G76C	UGCCAGUCUCCACGUCCCUGAGACCCUUUAACCUGUGAGGACAUCCAGGGUCACAGGUGAGGUUCUUGGGAGCUUCGCGUCUGGCC
0.2615429131054138	A5C_U7C_U80C	UGCCCGCCUCUAGGUCCCUGAGACCCUUUAACCUGUGAGGACAUCCAGGGUCACAGGUGAGGUUCUUGGGAGCCUGGCGCCUGGCC
0.18130060728744962	C10A	UGCCAGUCUAUAGGUCCCUGAGACCCUUUAACCUGUGAGGACAUCCAGGGUCACAGGUGAGGUUCUUGGGAGCCUGGCGUCUGGCC
0.9861331070889894	A23C_C25U_G62A_U64A	UGCCAGUCUCUAGGUCCCUGAGCCUCUUUAACCUGUGAGGACAUCCAGGGUCACAGGUGAGAUACUUGGGAGCCUGGCGUCUGGCC
0.054871511232130854	G20C_G22C_C65U	UGCCAGUCUCUAGGUCCCUCACACCCUUUAACCUGUGAGGACAUCCAGGGUCACAGGUGAGGUUUUUGGGAGCCUGGCGUCUGGCC
0.2565658166619703	C16A_A71G_C73G	UGCCAGUCUCUAGGUACCUGAGACCCUUUAACCUGUGAGGACAUCCAGGGUCACAGGUGAGGUUCUUGGGGGGCUGGCGUCUGGCC
1.6308860278139936	G22A_C65U_U67C	UGCCAGUCUCUAGGUCCCUGAAACCCUUUAACCUGUGAGGACAUCCAGGGUCACAGGUGAGGUUUUCGGGAGCCUGGCGUCUGGCC
0.06379095441595418	C8U_G77C_G79A	UGCCAGUUUCUAGGUCCCUGAGACCCUUUAACCUGUGAGGACAUCCAGGGUCACAGGUGAGGUUCUUGGGAGCCUGCCAUCUGGCC
0.01991840005232868	C8G_C10U_G77C_G79U	UGCCAGUGUUUAGGUCCCUGAGACCCUUUAACCUGUGAGGACAUCCAGGGUCACAGGUGAGGUUCUUGGGAGCCUGCCUUCUGGCC
0.05130421440261873	C10G_G77U_G79C	UGCCAGUCUGUAGGUCCCUGAGACCCUUUAACCUGUGAGGACAUCCAGGGUCACAGGUGAGGUUCUUGGGAGCCUGUCCUCUGGCC
0.89450085171239	A23U_C25U_G62U_U64A	UGCCAGUCUCUAGGUCCCUGAGUCUCUUUAACCUGUGAGGACAUCCAGGGUCACAGGUGAGUUACUUGGGAGCCUGGCGUCUGGCC
1.0369464990138066	A5G_U80A_U82C	UGCCGGUCUCUAGGUCCCUGAGACCCUUUAACCUGUGAGGACAUCCAGGGUCACAGGUGAGGUUCUUGGGAGCCUGGCGACCGGCC
0.656135531135531	A5C_U82C	UGCCCGUCUCUAGGUCCCUGAGACCCUUUAACCUGUGAGGACAUCCAGGGUCACAGGUGAGGUUCUUGGGAGCCUGGCGUCCGGCC
0.8912005998588565	C25G_G62A	UGCCAGUCUCUAGGUCCCUGAGACGCUUUAACCUGUGAGGACAUCCAGGGUCACAGGUGAGAUUCUUGGGAGCCUGGCGUCUGGCC
0.013751343466912277	U7G_U80G_U82A	UGCCAGGCUCUAGGUCCCUGAGACCCUUUAACCUGUGAGGACAUCCAGGGUCACAGGUGAGGUUCUUGGGAGCCUGGCGGCAGGCC
0.29288368636194656	C17A_U19C_G70A	UGCCAGUCUCUAGGUCACCGAGACCCUUUAACCUGUGAGGACAUCCAGGGUCACAGGUGAGGUUCUUGGAAGCCUGGCGUCUGGCC
0.9455015524839744	A71C	UGCCAGUCUCUAGGUCCCUGAGACCCUUUAACCUGUGAGGACAUCCAGGGUCACAGGUGAGGUUCUUGGGCGCCUGGCGUCUGGCC
0.07322092159048665	G77U_G79U	UGCCAGUCUCUAGGUCCCUGAGACCCUUUAACCUGUGAGGACAUCCAGGGUCACAGGUGAGGUUCUUGGGAGCCUGUCUUCUGGCC
0.7402124329159211	U11A_G13U_C74G_G76C	UGCCAGUCUCAAUGUCCCUGAGACCCUUUAACCUGUGAGGACAUCCAGGGUCACAGGUGAGGUUCUUGGGAGCGUCGCGUCUGGCC
0.1996934225195089	G20A_G22A_U67C	UGCCAGUCUCUAGGUCCCUAAAACCCUUUAACCUGUGAGGACAUCCAGGGUCACAGGUGAGGUUCUCGGGAGCCUGGCGUCUGGCC
0.030876966171083778	C10U_G79C	UGCCAGUCUUUAGGUCCCUGAGACCCUUUAACCUGUGAGGACAUCCAGGGUCACAGGUGAGGUUCUUGGGAGCCUGGCCUCUGGCC
1.1292437825332562	U11A_G13U_C74U_G76U	UGCCAGUCUCAAUGUCCCUGAGACCCUUUAACCUGUGAGGACAUCCAGGGUCACAGGUGAGGUUCUUGGGAGCUUUGCGUCUGGCC
1.1920857190274667	A5U_U7C_U80G_U82G	UGCCUGCCUCUAGGUCCCUGAGACCCUUUAACCUGUGAGGACAUCCAGGGUCACAGGUGAGGUUCUUGGGAGCCUGGCGGCGGGCC
0.9311485877403848	U11A_C74A_G76U	UGCCAGUCUCAAGGUCCCUGAGACCCUUUAACCUGUGAGGACAUCCAGGGUCACAGGUGAGGUUCUUGGGAGCAUUGCGUCUGGCC
0.38356007910529066	G20A_G22U_C65A_U67A	UGCCAGUCUCUAGGUCCCUAAUACCCUUUAACCUGUGAGGACAUCCAGGGUCACAGGUGAGGUUAUAGGGAGCCUGGCGUCUGGCC
0.804592095554326	G22C_C65G_U67G	UGCCAGUCUCUAGGUCCCUGACACCCUUUAACCUGUGAGGACAUCCAGGGUCACAGGUGAGGUUGUGGGGAGCCUGGCGUCUGGCC
0.7649407397159196	G14C_C16A_C73G	UGCCAGUCUCUAGCUACCUGAGACCCUUUAACCUGUGAGGACAUCCAGGGUCACAGGUGAGGUUCUUGGGAGGCUGGCGUCUGGCC
1.05301751094434	A23C_G62C_U64G	UGCCAGUCUCUAGGUCCCUGAGCCCCUUUAACCUGUGAGGACAUCCAGGGUCACAGGUGAGCUGCUUGGGAGCCUGGCGUCUGGCC
0.6570468304843305	A5G_U7G_U80C_U82A	UGCCGGGCUCUAGGUCCCUGAGACCCUUUAACCUGUGAGGACAUCCAGGGUCACAGGUGAGGUUCUUGGGAGCCUGGCGCCAGGCC
0.1008208255159472	G20C_G22A_C65A_U67C	UGCCAGUCUCUAGGUCCCUCAAACCCUUUAACCUGUGAGGACAUCCAGGGUCACAGGUGAGGUUAUCGGGAGCCUGGCGUCUGGCC
0.7810763089206204	G14A_C16G_C73U	UGCCAGUCUCUAGAUGCCUGAGACCCUUUAACCUGUGAGGACAUCCAGGGUCACAGGUGAGGUUCUUGGGAGUCUGGCGUCUGGCC
0.6770639920424405	C17G_G68A_G70C	UGCCAGUCUCUAGGUCGCUGAGACCCUUUAACCUGUGAGGACAUCCAGGGUCACAGGUGAGGUUCUUAGCAGCCUGGCGUCUGGCC
0.929595211763742	G2U_C4U_G83A_C85U	UUCUAGUCUCUAGGUCCCUGAGACCCUUUAACCUGUGAGGACAUCCAGGGUCACAGGUGAGGUUCUUGGGAGCCUGGCGUCUAGUC
0.22461865992887878	G70C	UGCCAGUCUCUAGGUCCCUGAGACCCUUUAACCUGUGAGGACAUCCAGGGUCACAGGUGAGGUUCUUGGCAGCCUGGCGUCUGGCC
0.6739653010033445	G14C_C16A_C73U	UGCCAGUCUCUAGCUACCUGAGACCCUUUAACCUGUGAGGACAUCCAGGGUCACAGGUGAGGUUCUUGGGAGUCUGGCGUCUGGCC
0.03444711538461542	U19A_G68A_G70C	UGCCAGUCUCUAGGUCCCAGAGACCCUUUAACCUGUGAGGACAUCCAGGGUCACAGGUGAGGUUCUUAGCAGCCUGGCGUCUGGCC
0.6450770671276292	A71U_C73U	UGCCAGUCUCUAGGUCCCUGAGACCCUUUAACCUGUGAGGACAUCCAGGGUCACAGGUGAGGUUCUUGGGUGUCUGGCGUCUGGCC
0.3896598428453268	U7A_U82A	UGCCAGACUCUAGGUCCCUGAGACCCUUUAACCUGUGAGGACAUCCAGGGUCACAGGUGAGGUUCUUGGGAGCCUGGCGUCAGGCC
0.841325185717709	U7G_U80C	UGCCAGGCUCUAGGUCCCUGAGACCCUUUAACCUGUGAGGACAUCCAGGGUCACAGGUGAGGUUCUUGGGAGCCUGGCGCCUGGCC
0.3087313211071484	G2A_C4A_G83C_C85G	UACAAGUCUCUAGGUCCCUGAGACCCUUUAACCUGUGAGGACAUCCAGGGUCACAGGUGAGGUUCUUGGGAGCCUGGCGUCUCGGC
0.10241034303534315	G14A_C16G_A71G_C73A	UGCCAGUCUCUAGAUGCCUGAGACCCUUUAACCUGUGAGGACAUCCAGGGUCACAGGUGAGGUUCUUGGGGGACUGGCGUCUGGCC
0.8405962747943883	G14U_C16U_A71U_C73A	UGCCAGUCUCUAGUUUCCUGAGACCCUUUAACCUGUGAGGACAUCCAGGGUCACAGGUGAGGUUCUUGGGUGACUGGCGUCUGGCC
0.6957366105295101	A5C_U7G_U82G	UGCCCGGCUCUAGGUCCCUGAGACCCUUUAACCUGUGAGGACAUCCAGGGUCACAGGUGAGGUUCUUGGGAGCCUGGCGUCGGGCC
0.4117816091954009	U7G_U82G	UGCCAGGCUCUAGGUCCCUGAGACCCUUUAACCUGUGAGGACAUCCAGGGUCACAGGUGAGGUUCUUGGGAGCCUGGCGUCGGGCC
0.10388812576312575	G20A_G22U_U67A	UGCCAGUCUCUAGGUCCCUAAUACCCUUUAACCUGUGAGGACAUCCAGGGUCACAGGUGAGGUUCUAGGGAGCCUGGCGUCUGGCC
0.017530338618124915	C8G_C10G_G79U	UGCCAGUGUGUAGGUCCCUGAGACCCUUUAACCUGUGAGGACAUCCAGGGUCACAGGUGAGGUUCUUGGGAGCCUGGCUUCUGGCC
0.9321872891363021	C8U	UGCCAGUUUCUAGGUCCCUGAGACCCUUUAACCUGUGAGGACAUCCAGGGUCACAGGUGAGGUUCUUGGGAGCCUGGCGUCUGGCC
0.11482371794871835	C17A_U19A_G68A_G70C	UGCCAGUCUCUAGGUCACAGAGACCCUUUAACCUGUGAGGACAUCCAGGGUCACAGGUGAGGUUCUUAGCAGCCUGGCGUCUGGCC
0.46066182081806983	C16A_A71U_C73A	UGCCAGUCUCUAGGUACCUGAGACCCUUUAACCUGUGAGGACAUCCAGGGUCACAGGUGAGGUUCUUGGGUGACUGGCGUCUGGCC
0.020115103874227904	A5C_U7G_U80G	UGCCCGGCUCUAGGUCCCUGAGACCCUUUAACCUGUGAGGACAUCCAGGGUCACAGGUGAGGUUCUUGGGAGCCUGGCGGCUGGCC
0.30088500784929406	C17G_U19G_G68U_G70A	UGCCAGUCUCUAGGUCGCGGAGACCCUUUAACCUGUGAGGACAUCCAGGGUCACAGGUGAGGUUCUUUGAAGCCUGGCGUCUGGCC
0.16885840874811459	G13C_G76U	UGCCAGUCUCUACGUCCCUGAGACCCUUUAACCUGUGAGGACAUCCAGGGUCACAGGUGAGGUUCUUGGGAGCCUUGCGUCUGGCC
0.22848171287257632	G14A_C16U_A71C_C73G	UGCCAGUCUCUAGAUUCCUGAGACCCUUUAACCUGUGAGGACAUCCAGGGUCACAGGUGAGGUUCUUGGGCGGCUGGCGUCUGGCC
0.11561560565870929	C8G	UGCCAGUGUCUAGGUCCCUGAGACCCUUUAACCUGUGAGGACAUCCAGGGUCACAGGUGAGGUUCUUGGGAGCCUGGCGUCUGGCC
1.0334134615384616	G14A_C16U_C73U	UGCCAGUCUCUAGAUUCCUGAGACCCUUUAACCUGUGAGGACAUCCAGGGUCACAGGUGAGGUUCUUGGGAGUCUGGCGUCUGGCC
1.0321867124150776	G2U_C85G	UUCCAGUCUCUAGGUCCCUGAGACCCUUUAACCUGUGAGGACAUCCAGGGUCACAGGUGAGGUUCUUGGGAGCCUGGCGUCUGGGC
0.29526098901098835	A23G_C25A_G62A_U64A	UGCCAGUCUCUAGGUCCCUGAGGCACUUUAACCUGUGAGGACAUCCAGGGUCACAGGUGAGAUACUUGGGAGCCUGGCGUCUGGCC
0.6700200470565638	C16U_A71C_C73U	UGCCAGUCUCUAGGUUCCUGAGACCCUUUAACCUGUGAGGACAUCCAGGGUCACAGGUGAGGUUCUUGGGCGUCUGGCGUCUGGCC
0.5788633714770078	G2A_C4G_G83U	UACGAGUCUCUAGGUCCCUGAGACCCUUUAACCUGUGAGGACAUCCAGGGUCACAGGUGAGGUUCUUGGGAGCCUGGCGUCUUGCC
0.800770624303233	U11A_G13C_G76U	UGCCAGUCUCAACGUCCCUGAGACCCUUUAACCUGUGAGGACAUCCAGGGUCACAGGUGAGGUUCUUGGGAGCCUUGCGUCUGGCC
1.7087643903715335	G20A_G22U_C65A	UGCCAGUCUCUAGGUCCCUAAUACCCUUUAACCUGUGAGGACAUCCAGGGUCACAGGUGAGGUUAUUGGGAGCCUGGCGUCUGGCC
0.7635358178925697	C17U_U19G_G68C	UGCCAGUCUCUAGGUCUCGGAGACCCUUUAACCUGUGAGGACAUCCAGGGUCACAGGUGAGGUUCUUCGGAGCCUGGCGUCUGGCC
0.18939994713190592	A5G_U7C_U82A	UGCCGGCCUCUAGGUCCCUGAGACCCUUUAACCUGUGAGGACAUCCAGGGUCACAGGUGAGGUUCUUGGGAGCCUGGCGUCAGGCC
0.0834229461015174	C17A_U19G_G70C	UGCCAGUCUCUAGGUCACGGAGACCCUUUAACCUGUGAGGACAUCCAGGGUCACAGGUGAGGUUCUUGGCAGCCUGGCGUCUGGCC
0.21816506410256437	G13A_C74A_G76U	UGCCAGUCUCUAAGUCCCUGAGACCCUUUAACCUGUGAGGACAUCCAGGGUCACAGGUGAGGUUCUUGGGAGCAUUGCGUCUGGCC
0.3768116842244742	G2C_C4U_G83U_C85G	UCCUAGUCUCUAGGUCCCUGAGACCCUUUAACCUGUGAGGACAUCCAGGGUCACAGGUGAGGUUCUUGGGAGCCUGGCGUCUUGGC
0.4592948717948702	A23U_C25A_G62C_U64C	UGCCAGUCUCUAGGUCCCUGAGUCACUUUAACCUGUGAGGACAUCCAGGGUCACAGGUGAGCUCCUUGGGAGCCUGGCGUCUGGCC
0.5484117872177574	U11G_C74G_G76U	UGCCAGUCUCGAGGUCCCUGAGACCCUUUAACCUGUGAGGACAUCCAGGGUCACAGGUGAGGUUCUUGGGAGCGUUGCGUCUGGCC
0.4815188172042997	A5C_U7C_U80A_U82C	UGCCCGCCUCUAGGUCCCUGAGACCCUUUAACCUGUGAGGACAUCCAGGGUCACAGGUGAGGUUCUUGGGAGCCUGGCGACCGGCC
1.0408695471195473	G2U_C4G_G83C_C85A	UUCGAGUCUCUAGGUCCCUGAGACCCUUUAACCUGUGAGGACAUCCAGGGUCACAGGUGAGGUUCUUGGGAGCCUGGCGUCUCGAC
1.0051235600148642	G20C_U67C	UGCCAGUCUCUAGGUCCCUCAGACCCUUUAACCUGUGAGGACAUCCAGGGUCACAGGUGAGGUUCUCGGGAGCCUGGCGUCUGGCC
0.6874979841960973	G2A_C4U_G83U_C85U	UACUAGUCUCUAGGUCCCUGAGACCCUUUAACCUGUGAGGACAUCCAGGGUCACAGGUGAGGUUCUUGGGAGCCUGGCGUCUUGUC
0.8434324009324009	G14C_C16A_A71U	UGCCAGUCUCUAGCUACCUGAGACCCUUUAACCUGUGAGGACAUCCAGGGUCACAGGUGAGGUUCUUGGGUGCCUGGCGUCUGGCC
0.3174184454289167	A23U_C25A_G62A_U64G	UGCCAGUCUCUAGGUCCCUGAGUCACUUUAACCUGUGAGGACAUCCAGGGUCACAGGUGAGAUGCUUGGGAGCCUGGCGUCUGGCC
0.05018785022924097	C8U_C10A	UGCCAGUUUAUAGGUCCCUGAGACCCUUUAACCUGUGAGGACAUCCAGGGUCACAGGUGAGGUUCUUGGGAGCCUGGCGUCUGGCC
0.43939209401709345	C17U_U19G_G68C_G70C	UGCCAGUCUCUAGGUCUCGGAGACCCUUUAACCUGUGAGGACAUCCAGGGUCACAGGUGAGGUUCUUCGCAGCCUGGCGUCUGGCC
0.1267020335985851	G14A_C73A	UGCCAGUCUCUAGAUCCCUGAGACCCUUUAACCUGUGAGGACAUCCAGGGUCACAGGUGAGGUUCUUGGGAGACUGGCGUCUGGCC
1.034597211208036	A23C_C25U_U64G	UGCCAGUCUCUAGGUCCCUGAGCCUCUUUAACCUGUGAGGACAUCCAGGGUCACAGGUGAGGUGCUUGGGAGCCUGGCGUCUGGCC
0.0635946745562129	A5C_U7G_U80A_U82A	UGCCCGGCUCUAGGUCCCUGAGACCCUUUAACCUGUGAGGACAUCCAGGGUCACAGGUGAGGUUCUUGGGAGCCUGGCGACAGGCC
0.03827457264957268	C10A_G77A_G79A	UGCCAGUCUAUAGGUCCCUGAGACCCUUUAACCUGUGAGGACAUCCAGGGUCACAGGUGAGGUUCUUGGGAGCCUGACAUCUGGCC
0.14960745009604942	G13A_C74G_G76U	UGCCAGUCUCUAAGUCCCUGAGACCCUUUAACCUGUGAGGACAUCCAGGGUCACAGGUGAGGUUCUUGGGAGCGUUGCGUCUGGCC
0.303462683150183	G70U	UGCCAGUCUCUAGGUCCCUGAGACCCUUUAACCUGUGAGGACAUCCAGGGUCACAGGUGAGGUUCUUGGUAGCCUGGCGUCUGGCC
0.05150970524802286	G22C_C65A_U67A	UGCCAGUCUCUAGGUCCCUGACACCCUUUAACCUGUGAGGACAUCCAGGGUCACAGGUGAGGUUAUAGGGAGCCUGGCGUCUGGCC
0.48808449203857374	G14U_C16G_A71G_C73U	UGCCAGUCUCUAGUUGCCUGAGACCCUUUAACCUGUGAGGACAUCCAGGGUCACAGGUGAGGUUCUUGGGGGUCUGGCGUCUGGCC
0.030685648762157423	C8U_C10G	UGCCAGUUUGUAGGUCCCUGAGACCCUUUAACCUGUGAGGACAUCCAGGGUCACAGGUGAGGUUCUUGGGAGCCUGGCGUCUGGCC
0.024553499435574926	C8A_C10U_G77C_G79U	UGCCAGUAUUUAGGUCCCUGAGACCCUUUAACCUGUGAGGACAUCCAGGGUCACAGGUGAGGUUCUUGGGAGCCUGCCUUCUGGCC
0.11350390509873233	U19C_G68C_G70A	UGCCAGUCUCUAGGUCCCCGAGACCCUUUAACCUGUGAGGACAUCCAGGGUCACAGGUGAGGUUCUUCGAAGCCUGGCGUCUGGCC
0.053251579338536026	C8U_C10A_G79U	UGCCAGUUUAUAGGUCCCUGAGACCCUUUAACCUGUGAGGACAUCCAGGGUCACAGGUGAGGUUCUUGGGAGCCUGGCUUCUGGCC
0.6704884958791207	A23G_C25A_G62U_U64A	UGCCAGUCUCUAGGUCCCUGAGGCACUUUAACCUGUGAGGACAUCCAGGGUCACAGGUGAGUUACUUGGGAGCCUGGCGUCUGGCC
1.0245808678500987	U19C_G68A	UGCCAGUCUCUAGGUCCCCGAGACCCUUUAACCUGUGAGGACAUCCAGGGUCACAGGUGAGGUUCUUAGGAGCCUGGCGUCUGGCC
0.206682692307693	A5G_U7C_U80A_U82A	UGCCGGCCUCUAGGUCCCUGAGACCCUUUAACCUGUGAGGACAUCCAGGGUCACAGGUGAGGUUCUUGGGAGCCUGGCGACAGGCC
0.1884286653517427	G13C_C74U_G76C	UGCCAGUCUCUACGUCCCUGAGACCCUUUAACCUGUGAGGACAUCCAGGGUCACAGGUGAGGUUCUUGGGAGCUUCGCGUCUGGCC
1.0737158261164887	A5U_U7C_U80G_U82C	UGCCUGCCUCUAGGUCCCUGAGACCCUUUAACCUGUGAGGACAUCCAGGGUCACAGGUGAGGUUCUUGGGAGCCUGGCGGCCGGCC
0.4239644970414204	C8A_G79A	UGCCAGUAUCUAGGUCCCUGAGACCCUUUAACCUGUGAGGACAUCCAGGGUCACAGGUGAGGUUCUUGGGAGCCUGGCAUCUGGCC
0.6849032824378303	C17U_U19A_G68U	UGCCAGUCUCUAGGUCUCAGAGACCCUUUAACCUGUGAGGACAUCCAGGGUCACAGGUGAGGUUCUUUGGAGCCUGGCGUCUGGCC
1.1312262583095916	G14U_C16U_A71G_C73G	UGCCAGUCUCUAGUUUCCUGAGACCCUUUAACCUGUGAGGACAUCCAGGGUCACAGGUGAGGUUCUUGGGGGGCUGGCGUCUGGCC
0.1526558099896255	C17G_U19C_G68U_G70A	UGCCAGUCUCUAGGUCGCCGAGACCCUUUAACCUGUGAGGACAUCCAGGGUCACAGGUGAGGUUCUUUGAAGCCUGGCGUCUGGCC
0.8412594845630559	U11A_G13C_C74G_G76A	UGCCAGUCUCAACGUCCCUGAGACCCUUUAACCUGUGAGGACAUCCAGGGUCACAGGUGAGGUUCUUGGGAGCGUAGCGUCUGGCC
0.8006057398259231	C10G_G77C	UGCCAGUCUGUAGGUCCCUGAGACCCUUUAACCUGUGAGGACAUCCAGGGUCACAGGUGAGGUUCUUGGGAGCCUGCCGUCUGGCC
0.16492861305361325	C8G_C10U_G77A_G79C	UGCCAGUGUUUAGGUCCCUGAGACCCUUUAACCUGUGAGGACAUCCAGGGUCACAGGUGAGGUUCUUGGGAGCCUGACCUCUGGCC
0.32342013888888876	G13C_C74U_G76U	UGCCAGUCUCUACGUCCCUGAGACCCUUUAACCUGUGAGGACAUCCAGGGUCACAGGUGAGGUUCUUGGGAGCUUUGCGUCUGGCC
0.2903806420851871	U7G_U80A	UGCCAGGCUCUAGGUCCCUGAGACCCUUUAACCUGUGAGGACAUCCAGGGUCACAGGUGAGGUUCUUGGGAGCCUGGCGACUGGCC
1.2753634386446884	A23G_C25G_G62C	UGCCAGUCUCUAGGUCCCUGAGGCGCUUUAACCUGUGAGGACAUCCAGGGUCACAGGUGAGCUUCUUGGGAGCCUGGCGUCUGGCC
1.2247863247863249	A23C_C25U_G62A	UGCCAGUCUCUAGGUCCCUGAGCCUCUUUAACCUGUGAGGACAUCCAGGGUCACAGGUGAGAUUCUUGGGAGCCUGGCGUCUGGCC
0.012247863247863216	C10A_G79C	UGCCAGUCUAUAGGUCCCUGAGACCCUUUAACCUGUGAGGACAUCCAGGGUCACAGGUGAGGUUCUUGGGAGCCUGGCCUCUGGCC
0.7511384882478633	G20A_G22A_C65A	UGCCAGUCUCUAGGUCCCUAAAACCCUUUAACCUGUGAGGACAUCCAGGGUCACAGGUGAGGUUAUUGGGAGCCUGGCGUCUGGCC
0.5167067307692307	G62U_U64G	UGCCAGUCUCUAGGUCCCUGAGACCCUUUAACCUGUGAGGACAUCCAGGGUCACAGGUGAGUUGCUUGGGAGCCUGGCGUCUGGCC
0.5914821763602249	G14A_C16A_A71U_C73G	UGCCAGUCUCUAGAUACCUGAGACCCUUUAACCUGUGAGGACAUCCAGGGUCACAGGUGAGGUUCUUGGGUGGCUGGCGUCUGGCC
0.17065543401552535	G20U_G22A_C65G	UGCCAGUCUCUAGGUCCCUUAAACCCUUUAACCUGUGAGGACAUCCAGGGUCACAGGUGAGGUUGUUGGGAGCCUGGCGUCUGGCC
0.4718939829912388	G2U_C4U_G83U_C85U	UUCUAGUCUCUAGGUCCCUGAGACCCUUUAACCUGUGAGGACAUCCAGGGUCACAGGUGAGGUUCUUGGGAGCCUGGCGUCUUGUC
0.15309829059829072	C10A_G77A	UGCCAGUCUAUAGGUCCCUGAGACCCUUUAACCUGUGAGGACAUCCAGGGUCACAGGUGAGGUUCUUGGGAGCCUGACGUCUGGCC
0.644383849980865	A23C_G62A_U64A	UGCCAGUCUCUAGGUCCCUGAGCCCCUUUAACCUGUGAGGACAUCCAGGGUCACAGGUGAGAUACUUGGGAGCCUGGCGUCUGGCC
0.12844687092568474	A5U_U7G_U80A_U82C	UGCCUGGCUCUAGGUCCCUGAGACCCUUUAACCUGUGAGGACAUCCAGGGUCACAGGUGAGGUUCUUGGGAGCCUGGCGACCGGCC
0.46325431034482845	G2U_C4A_G83C_C85U	UUCAAGUCUCUAGGUCCCUGAGACCCUUUAACCUGUGAGGACAUCCAGGGUCACAGGUGAGGUUCUUGGGAGCCUGGCGUCUCGUC
1.1482371794871793	U11A_G13C_C74G_G76C	UGCCAGUCUCAACGUCCCUGAGACCCUUUAACCUGUGAGGACAUCCAGGGUCACAGGUGAGGUUCUUGGGAGCGUCGCGUCUGGCC
1.3672033392963625	U11G_G13C_C74G_G76C	UGCCAGUCUCGACGUCCCUGAGACCCUUUAACCUGUGAGGACAUCCAGGGUCACAGGUGAGGUUCUUGGGAGCGUCGCGUCUGGCC
0.6758941579254081	C8G_G79C	UGCCAGUGUCUAGGUCCCUGAGACCCUUUAACCUGUGAGGACAUCCAGGGUCACAGGUGAGGUUCUUGGGAGCCUGGCCUCUGGCC
0.350244413407821	G20U_C65A_U67A	UGCCAGUCUCUAGGUCCCUUAGACCCUUUAACCUGUGAGGACAUCCAGGGUCACAGGUGAGGUUAUAGGGAGCCUGGCGUCUGGCC
0.9335667502787067	G14A_A71U_C73U	UGCCAGUCUCUAGAUCCCUGAGACCCUUUAACCUGUGAGGACAUCCAGGGUCACAGGUGAGGUUCUUGGGUGUCUGGCGUCUGGCC
0.8095485150341265	G13U_C74A	UGCCAGUCUCUAUGUCCCUGAGACCCUUUAACCUGUGAGGACAUCCAGGGUCACAGGUGAGGUUCUUGGGAGCAUGGCGUCUGGCC
0.056271226014603666	U11A_G13C_C74U	UGCCAGUCUCAACGUCCCUGAGACCCUUUAACCUGUGAGGACAUCCAGGGUCACAGGUGAGGUUCUUGGGAGCUUGGCGUCUGGCC
0.8037660256410256	C16U_C73G	UGCCAGUCUCUAGGUUCCUGAGACCCUUUAACCUGUGAGGACAUCCAGGGUCACAGGUGAGGUUCUUGGGAGGCUGGCGUCUGGCC
0.6255912908930151	A23C_C25G_U64G	UGCCAGUCUCUAGGUCCCUGAGCCGCUUUAACCUGUGAGGACAUCCAGGGUCACAGGUGAGGUGCUUGGGAGCCUGGCGUCUGGCC
0.44598608081191216	G2C_C4A_C85G	UCCAAGUCUCUAGGUCCCUGAGACCCUUUAACCUGUGAGGACAUCCAGGGUCACAGGUGAGGUUCUUGGGAGCCUGGCGUCUGGGC
0.36273856351981226	U19C_G68A_G70A	UGCCAGUCUCUAGGUCCCCGAGACCCUUUAACCUGUGAGGACAUCCAGGGUCACAGGUGAGGUUCUUAGAAGCCUGGCGUCUGGCC
0.9807165861513688	G14U_A71G	UGCCAGUCUCUAGUUCCCUGAGACCCUUUAACCUGUGAGGACAUCCAGGGUCACAGGUGAGGUUCUUGGGGGCCUGGCGUCUGGCC
0.9348767957810511	G14A_C16A_A71U	UGCCAGUCUCUAGAUACCUGAGACCCUUUAACCUGUGAGGACAUCCAGGGUCACAGGUGAGGUUCUUGGGUGCCUGGCGUCUGGCC
0.9211604238423268	C4G	UGCGAGUCUCUAGGUCCCUGAGACCCUUUAACCUGUGAGGACAUCCAGGGUCACAGGUGAGGUUCUUGGGAGCCUGGCGUCUGGCC
0.14384509721048178	C17U_U19G_G70U	UGCCAGUCUCUAGGUCUCGGAGACCCUUUAACCUGUGAGGACAUCCAGGGUCACAGGUGAGGUUCUUGGUAGCCUGGCGUCUGGCC
0.784927759415064	G2U_C4U_G83U_C85A	UUCUAGUCUCUAGGUCCCUGAGACCCUUUAACCUGUGAGGACAUCCAGGGUCACAGGUGAGGUUCUUGGGAGCCUGGCGUCUUGAC
1.3204727564102565	G14C_C16U_C73G	UGCCAGUCUCUAGCUUCCUGAGACCCUUUAACCUGUGAGGACAUCCAGGGUCACAGGUGAGGUUCUUGGGAGGCUGGCGUCUGGCC
0.06468941856265821	C8U_C10A_G77A	UGCCAGUUUAUAGGUCCCUGAGACCCUUUAACCUGUGAGGACAUCCAGGGUCACAGGUGAGGUUCUUGGGAGCCUGACGUCUGGCC
0.3553035800677311	A5C_U7G_U82C	UGCCCGGCUCUAGGUCCCUGAGACCCUUUAACCUGUGAGGACAUCCAGGGUCACAGGUGAGGUUCUUGGGAGCCUGGCGUCCGGCC
1.3443943643162395	U7C	UGCCAGCCUCUAGGUCCCUGAGACCCUUUAACCUGUGAGGACAUCCAGGGUCACAGGUGAGGUUCUUGGGAGCCUGGCGUCUGGCC
0.3931564102564089	C17A_G68A_G70C	UGCCAGUCUCUAGGUCACUGAGACCCUUUAACCUGUGAGGACAUCCAGGGUCACAGGUGAGGUUCUUAGCAGCCUGGCGUCUGGCC
0.6744243663424698	U11A_G13U_C74A_G76A	UGCCAGUCUCAAUGUCCCUGAGACCCUUUAACCUGUGAGGACAUCCAGGGUCACAGGUGAGGUUCUUGGGAGCAUAGCGUCUGGCC
0.020521685761047386	A5G_U7G_U80G_U82A	UGCCGGGCUCUAGGUCCCUGAGACCCUUUAACCUGUGAGGACAUCCAGGGUCACAGGUGAGGUUCUUGGGAGCCUGGCGGCAGGCC
0.9802024702939338	A23G_G62C_U64C	UGCCAGUCUCUAGGUCCCUGAGGCCCUUUAACCUGUGAGGACAUCCAGGGUCACAGGUGAGCUCCUUGGGAGCCUGGCGUCUGGCC
1.1442082771030138	C16G_A71U	UGCCAGUCUCUAGGUGCCUGAGACCCUUUAACCUGUGAGGACAUCCAGGGUCACAGGUGAGGUUCUUGGGUGCCUGGCGUCUGGCC
0.3171321733821741	A23C_C25U_G62C	UGCCAGUCUCUAGGUCCCUGAGCCUCUUUAACCUGUGAGGACAUCCAGGGUCACAGGUGAGCUUCUUGGGAGCCUGGCGUCUGGCC
0.4101522106151726	G2A_C4U_G83U_C85G	UACUAGUCUCUAGGUCCCUGAGACCCUUUAACCUGUGAGGACAUCCAGGGUCACAGGUGAGGUUCUUGGGAGCCUGGCGUCUUGGC
0.5439773637820512	A5G_U7G_U82A	UGCCGGGCUCUAGGUCCCUGAGACCCUUUAACCUGUGAGGACAUCCAGGGUCACAGGUGAGGUUCUUGGGAGCCUGGCGUCAGGCC
0.09895377319157778	A5G_U7A_U80A_U82A	UGCCGGACUCUAGGUCCCUGAGACCCUUUAACCUGUGAGGACAUCCAGGGUCACAGGUGAGGUUCUUGGGAGCCUGGCGACAGGCC
0.05953822412155742	C8A_C10A_G79U	UGCCAGUAUAUAGGUCCCUGAGACCCUUUAACCUGUGAGGACAUCCAGGGUCACAGGUGAGGUUCUUGGGAGCCUGGCUUCUGGCC
0.3556864937388201	G20A_G22U_C65G_U67G	UGCCAGUCUCUAGGUCCCUAAUACCCUUUAACCUGUGAGGACAUCCAGGGUCACAGGUGAGGUUGUGGGGAGCCUGGCGUCUGGCC
0.0755801687763711	C8U_C10A_G77A_G79U	UGCCAGUUUAUAGGUCCCUGAGACCCUUUAACCUGUGAGGACAUCCAGGGUCACAGGUGAGGUUCUUGGGAGCCUGACUUCUGGCC
0.13942880036630034	U11A_G13C_G76A	UGCCAGUCUCAACGUCCCUGAGACCCUUUAACCUGUGAGGACAUCCAGGGUCACAGGUGAGGUUCUUGGGAGCCUAGCGUCUGGCC
0.4472081646423754	U11A_G13U_C74A	UGCCAGUCUCAAUGUCCCUGAGACCCUUUAACCUGUGAGGACAUCCAGGGUCACAGGUGAGGUUCUUGGGAGCAUGGCGUCUGGCC
0.4086945893089971	G20U_G22A_C65A_U67A	UGCCAGUCUCUAGGUCCCUUAAACCCUUUAACCUGUGAGGACAUCCAGGGUCACAGGUGAGGUUAUAGGGAGCCUGGCGUCUGGCC
0.48109684355728666	U19A_G68A	UGCCAGUCUCUAGGUCCCAGAGACCCUUUAACCUGUGAGGACAUCCAGGGUCACAGGUGAGGUUCUUAGGAGCCUGGCGUCUGGCC
0.04130349566500639	A5C_U7G_U80G_U82A	UGCCCGGCUCUAGGUCCCUGAGACCCUUUAACCUGUGAGGACAUCCAGGGUCACAGGUGAGGUUCUUGGGAGCCUGGCGGCAGGCC
1.3726053639846743	G14C_C16U_A71G_C73G	UGCCAGUCUCUAGCUUCCUGAGACCCUUUAACCUGUGAGGACAUCCAGGGUCACAGGUGAGGUUCUUGGGGGGCUGGCGUCUGGCC
0.2947813577747798	G2C_C4U_G83C_C85G	UCCUAGUCUCUAGGUCCCUGAGACCCUUUAACCUGUGAGGACAUCCAGGGUCACAGGUGAGGUUCUUGGGAGCCUGGCGUCUCGGC
0.15722016765286018	G20A_G22C_U67A	UGCCAGUCUCUAGGUCCCUAACACCCUUUAACCUGUGAGGACAUCCAGGGUCACAGGUGAGGUUCUAGGGAGCCUGGCGUCUGGCC
0.07654914529914536	C8A_G77U_G79U	UGCCAGUAUCUAGGUCCCUGAGACCCUUUAACCUGUGAGGACAUCCAGGGUCACAGGUGAGGUUCUUGGGAGCCUGUCUUCUGGCC
0.203620726495726	C25G_G62A_U64A	UGCCAGUCUCUAGGUCCCUGAGACGCUUUAACCUGUGAGGACAUCCAGGGUCACAGGUGAGAUACUUGGGAGCCUGGCGUCUGGCC
0.7816845414201182	A23G_G62U	UGCCAGUCUCUAGGUCCCUGAGGCCCUUUAACCUGUGAGGACAUCCAGGGUCACAGGUGAGUUUCUUGGGAGCCUGGCGUCUGGCC
0.4866959863053628	G14U_C16A_C73G	UGCCAGUCUCUAGUUACCUGAGACCCUUUAACCUGUGAGGACAUCCAGGGUCACAGGUGAGGUUCUUGGGAGGCUGGCGUCUGGCC
1.0642198248905566	A23C_C25G_G62C	UGCCAGUCUCUAGGUCCCUGAGCCGCUUUAACCUGUGAGGACAUCCAGGGUCACAGGUGAGCUUCUUGGGAGCCUGGCGUCUGGCC
0.6626968864468864	G14A_C16A_A71C	UGCCAGUCUCUAGAUACCUGAGACCCUUUAACCUGUGAGGACAUCCAGGGUCACAGGUGAGGUUCUUGGGCGCCUGGCGUCUGGCC
0.5562571225071227	G20A_U67C	UGCCAGUCUCUAGGUCCCUAAGACCCUUUAACCUGUGAGGACAUCCAGGGUCACAGGUGAGGUUCUCGGGAGCCUGGCGUCUGGCC
0.6976082486695695	G68A	UGCCAGUCUCUAGGUCCCUGAGACCCUUUAACCUGUGAGGACAUCCAGGGUCACAGGUGAGGUUCUUAGGAGCCUGGCGUCUGGCC
0.4446809440559429	G14U	UGCCAGUCUCUAGUUCCCUGAGACCCUUUAACCUGUGAGGACAUCCAGGGUCACAGGUGAGGUUCUUGGGAGCCUGGCGUCUGGCC
0.054034690799396864	C8G_C10G_G77C	UGCCAGUGUGUAGGUCCCUGAGACCCUUUAACCUGUGAGGACAUCCAGGGUCACAGGUGAGGUUCUUGGGAGCCUGCCGUCUGGCC
0.26311364514882146	G20A_G22U_C65U_U67C	UGCCAGUCUCUAGGUCCCUAAUACCCUUUAACCUGUGAGGACAUCCAGGGUCACAGGUGAGGUUUUCGGGAGCCUGGCGUCUGGCC
0.3343525886629339	U11A_G13U_C74G	UGCCAGUCUCAAUGUCCCUGAGACCCUUUAACCUGUGAGGACAUCCAGGGUCACAGGUGAGGUUCUUGGGAGCGUGGCGUCUGGCC
0.9132901873767257	A23G_C25U_G62A	UGCCAGUCUCUAGGUCCCUGAGGCUCUUUAACCUGUGAGGACAUCCAGGGUCACAGGUGAGAUUCUUGGGAGCCUGGCGUCUGGCC
0.8774115826702035	C73U	UGCCAGUCUCUAGGUCCCUGAGACCCUUUAACCUGUGAGGACAUCCAGGGUCACAGGUGAGGUUCUUGGGAGUCUGGCGUCUGGCC
0.75721586971587	A23U_C25U_G62C_U64A	UGCCAGUCUCUAGGUCCCUGAGUCUCUUUAACCUGUGAGGACAUCCAGGGUCACAGGUGAGCUACUUGGGAGCCUGGCGUCUGGCC
0.4117102679602686	G2U_C4A_G83C_C85G	UUCAAGUCUCUAGGUCCCUGAGACCCUUUAACCUGUGAGGACAUCCAGGGUCACAGGUGAGGUUCUUGGGAGCCUGGCGUCUCGGC
0.37215592378635837	C17G_U19A_G68C_G70U	UGCCAGUCUCUAGGUCGCAGAGACCCUUUAACCUGUGAGGACAUCCAGGGUCACAGGUGAGGUUCUUCGUAGCCUGGCGUCUGGCC
0.553094528710726	G14U_C16U_A71U	UGCCAGUCUCUAGUUUCCUGAGACCCUUUAACCUGUGAGGACAUCCAGGGUCACAGGUGAGGUUCUUGGGUGCCUGGCGUCUGGCC
0.7033327475396665	G13U_C74U	UGCCAGUCUCUAUGUCCCUGAGACCCUUUAACCUGUGAGGACAUCCAGGGUCACAGGUGAGGUUCUUGGGAGCUUGGCGUCUGGCC
0.14075165425971828	A5C_U7A_U80A	UGCCCGACUCUAGGUCCCUGAGACCCUUUAACCUGUGAGGACAUCCAGGGUCACAGGUGAGGUUCUUGGGAGCCUGGCGACUGGCC
0.7627575549450548	C8U_C10A_G77U	UGCCAGUUUAUAGGUCCCUGAGACCCUUUAACCUGUGAGGACAUCCAGGGUCACAGGUGAGGUUCUUGGGAGCCUGUCGUCUGGCC
0.48365141802641837	A5C_U7G_U80C_U82C	UGCCCGGCUCUAGGUCCCUGAGACCCUUUAACCUGUGAGGACAUCCAGGGUCACAGGUGAGGUUCUUGGGAGCCUGGCGCCCGGCC
0.18371794871794836	A5C_U7C_U80C_U82C	UGCCCGCCUCUAGGUCCCUGAGACCCUUUAACCUGUGAGGACAUCCAGGGUCACAGGUGAGGUUCUUGGGAGCCUGGCGCCCGGCC
0.49315314760026246	G14A_C16U_A71G_C73G	UGCCAGUCUCUAGAUUCCUGAGACCCUUUAACCUGUGAGGACAUCCAGGGUCACAGGUGAGGUUCUUGGGGGGCUGGCGUCUGGCC
0.18438845218042327	C65U_U67G	UGCCAGUCUCUAGGUCCCUGAGACCCUUUAACCUGUGAGGACAUCCAGGGUCACAGGUGAGGUUUUGGGGAGCCUGGCGUCUGGCC
0.5602005633255631	A23U_C25U_G62U_U64G	UGCCAGUCUCUAGGUCCCUGAGUCUCUUUAACCUGUGAGGACAUCCAGGGUCACAGGUGAGUUGCUUGGGAGCCUGGCGUCUGGCC
1.3946880863039397	A5C_U7C_U80A_U82G	UGCCCGCCUCUAGGUCCCUGAGACCCUUUAACCUGUGAGGACAUCCAGGGUCACAGGUGAGGUUCUUGGGAGCCUGGCGACGGGCC
0.7654914529914529	C17G_G68U_G70C	UGCCAGUCUCUAGGUCGCUGAGACCCUUUAACCUGUGAGGACAUCCAGGGUCACAGGUGAGGUUCUUUGCAGCCUGGCGUCUGGCC
1.1084658358401374	G13A_C74G_G76A	UGCCAGUCUCUAAGUCCCUGAGACCCUUUAACCUGUGAGGACAUCCAGGGUCACAGGUGAGGUUCUUGGGAGCGUAGCGUCUGGCC
0.7848092797532655	C17G	UGCCAGUCUCUAGGUCGCUGAGACCCUUUAACCUGUGAGGACAUCCAGGGUCACAGGUGAGGUUCUUGGGAGCCUGGCGUCUGGCC
0.31576522435897386	G20U_G22A_U67G	UGCCAGUCUCUAGGUCCCUUAAACCCUUUAACCUGUGAGGACAUCCAGGGUCACAGGUGAGGUUCUGGGGAGCCUGGCGUCUGGCC
0.8697977954528943	G14A_C16U_A71U_C73U	UGCCAGUCUCUAGAUUCCUGAGACCCUUUAACCUGUGAGGACAUCCAGGGUCACAGGUGAGGUUCUUGGGUGUCUGGCGUCUGGCC
0.668529202279202	C17G_U19C_G70U	UGCCAGUCUCUAGGUCGCCGAGACCCUUUAACCUGUGAGGACAUCCAGGGUCACAGGUGAGGUUCUUGGUAGCCUGGCGUCUGGCC
0.749828659572896	C17A_U19A_G68U_G70U	UGCCAGUCUCUAGGUCACAGAGACCCUUUAACCUGUGAGGACAUCCAGGGUCACAGGUGAGGUUCUUUGUAGCCUGGCGUCUGGCC
1.2609981959158605	A5C_U82G	UGCCCGUCUCUAGGUCCCUGAGACCCUUUAACCUGUGAGGACAUCCAGGGUCACAGGUGAGGUUCUUGGGAGCCUGGCGUCGGGCC
1.0841858538287115	U11G_G13A_C74U_G76C	UGCCAGUCUCGAAGUCCCUGAGACCCUUUAACCUGUGAGGACAUCCAGGGUCACAGGUGAGGUUCUUGGGAGCUUCGCGUCUGGCC
1.6105016301945185	U11A_G13U_C74A_G76U	UGCCAGUCUCAAUGUCCCUGAGACCCUUUAACCUGUGAGGACAUCCAGGGUCACAGGUGAGGUUCUUGGGAGCAUUGCGUCUGGCC
0.9339851024208565	G13A_C74U_G76C	UGCCAGUCUCUAAGUCCCUGAGACCCUUUAACCUGUGAGGACAUCCAGGGUCACAGGUGAGGUUCUUGGGAGCUUCGCGUCUGGCC
0.7895902579930357	U11G_G13U_C74U_G76U	UGCCAGUCUCGAUGUCCCUGAGACCCUUUAACCUGUGAGGACAUCCAGGGUCACAGGUGAGGUUCUUGGGAGCUUUGCGUCUGGCC
0.7343933627136751	C4G_G83U_C85U	UGCGAGUCUCUAGGUCCCUGAGACCCUUUAACCUGUGAGGACAUCCAGGGUCACAGGUGAGGUUCUUGGGAGCCUGGCGUCUUGUC
0.09488426992169496	U11C_G13U_G76U	UGCCAGUCUCCAUGUCCCUGAGACCCUUUAACCUGUGAGGACAUCCAGGGUCACAGGUGAGGUUCUUGGGAGCCUUGCGUCUGGCC
0.5702728192859772	C16G_A71U_C73A	UGCCAGUCUCUAGGUGCCUGAGACCCUUUAACCUGUGAGGACAUCCAGGGUCACAGGUGAGGUUCUUGGGUGACUGGCGUCUGGCC
0.11320648248465155	U11A_G13U	UGCCAGUCUCAAUGUCCCUGAGACCCUUUAACCUGUGAGGACAUCCAGGGUCACAGGUGAGGUUCUUGGGAGCCUGGCGUCUGGCC
0.19466802513160184	G20C_G22A_C65A	UGCCAGUCUCUAGGUCCCUCAAACCCUUUAACCUGUGAGGACAUCCAGGGUCACAGGUGAGGUUAUUGGGAGCCUGGCGUCUGGCC
0.7736854460093898	G2A_C4G_G83U_C85G	UACGAGUCUCUAGGUCCCUGAGACCCUUUAACCUGUGAGGACAUCCAGGGUCACAGGUGAGGUUCUUGGGAGCCUGGCGUCUUGGC
0.1391802641802638	G22U_C65G_U67A	UGCCAGUCUCUAGGUCCCUGAUACCCUUUAACCUGUGAGGACAUCCAGGGUCACAGGUGAGGUUGUAGGGAGCCUGGCGUCUGGCC
1.1044948107448105	U7C_U80G_U82C	UGCCAGCCUCUAGGUCCCUGAGACCCUUUAACCUGUGAGGACAUCCAGGGUCACAGGUGAGGUUCUUGGGAGCCUGGCGGCCGGCC
0.05511538461538477	U19G_G68A_G70A	UGCCAGUCUCUAGGUCCCGGAGACCCUUUAACCUGUGAGGACAUCCAGGGUCACAGGUGAGGUUCUUAGAAGCCUGGCGUCUGGCC
0.5405380684567004	G14U_C16A_A71C_C73U	UGCCAGUCUCUAGUUACCUGAGACCCUUUAACCUGUGAGGACAUCCAGGGUCACAGGUGAGGUUCUUGGGCGUCUGGCGUCUGGCC
0.05445248480042295	C8G_C10U_G77A_G79A	UGCCAGUGUUUAGGUCCCUGAGACCCUUUAACCUGUGAGGACAUCCAGGGUCACAGGUGAGGUUCUUGGGAGCCUGACAUCUGGCC
1.1245970022624436	A23U_C25G_G62C_U64C	UGCCAGUCUCUAGGUCCCUGAGUCGCUUUAACCUGUGAGGACAUCCAGGGUCACAGGUGAGCUCCUUGGGAGCCUGGCGUCUGGCC
0.12928300094966763	U11A_G13A_C74G_G76C	UGCCAGUCUCAAAGUCCCUGAGACCCUUUAACCUGUGAGGACAUCCAGGGUCACAGGUGAGGUUCUUGGGAGCGUCGCGUCUGGCC
1.4342132317368161	U11G_C74U_G76C	UGCCAGUCUCGAGGUCCCUGAGACCCUUUAACCUGUGAGGACAUCCAGGGUCACAGGUGAGGUUCUUGGGAGCUUCGCGUCUGGCC
0.4991510383555828	A23U_C25A_G62C_U64G	UGCCAGUCUCUAGGUCCCUGAGUCACUUUAACCUGUGAGGACAUCCAGGGUCACAGGUGAGCUGCUUGGGAGCCUGGCGUCUGGCC
0.10310701203558319	C8U_G77A_G79A	UGCCAGUUUCUAGGUCCCUGAGACCCUUUAACCUGUGAGGACAUCCAGGGUCACAGGUGAGGUUCUUGGGAGCCUGACAUCUGGCC
0.07281504065040632	C8U_G77U_G79U	UGCCAGUUUCUAGGUCCCUGAGACCCUUUAACCUGUGAGGACAUCCAGGGUCACAGGUGAGGUUCUUGGGAGCCUGUCUUCUGGCC
0.41791695541695434	G14U_C16A_C73A	UGCCAGUCUCUAGUUACCUGAGACCCUUUAACCUGUGAGGACAUCCAGGGUCACAGGUGAGGUUCUUGGGAGACUGGCGUCUGGCC
0.09310031185031162	U11G_C74A	UGCCAGUCUCGAGGUCCCUGAGACCCUUUAACCUGUGAGGACAUCCAGGGUCACAGGUGAGGUUCUUGGGAGCAUGGCGUCUGGCC
0.6370864350703062	A23U_U64G	UGCCAGUCUCUAGGUCCCUGAGUCCCUUUAACCUGUGAGGACAUCCAGGGUCACAGGUGAGGUGCUUGGGAGCCUGGCGUCUGGCC
0.21706401475237141	C17A_U19G_G68A_G70A	UGCCAGUCUCUAGGUCACGGAGACCCUUUAACCUGUGAGGACAUCCAGGGUCACAGGUGAGGUUCUUAGAAGCCUGGCGUCUGGCC
0.776208333333333	A5C_U7G_U80C_U82G	UGCCCGGCUCUAGGUCCCUGAGACCCUUUAACCUGUGAGGACAUCCAGGGUCACAGGUGAGGUUCUUGGGAGCCUGGCGCCGGGCC
1.2354676008745777	G20U_G22C_C65G	UGCCAGUCUCUAGGUCCCUUACACCCUUUAACCUGUGAGGACAUCCAGGGUCACAGGUGAGGUUGUUGGGAGCCUGGCGUCUGGCC
0.9767283349561829	G14C_C16U_C73A	UGCCAGUCUCUAGCUUCCUGAGACCCUUUAACCUGUGAGGACAUCCAGGGUCACAGGUGAGGUUCUUGGGAGACUGGCGUCUGGCC
0.2052908896658893	A23G_G62C	UGCCAGUCUCUAGGUCCCUGAGGCCCUUUAACCUGUGAGGACAUCCAGGGUCACAGGUGAGCUUCUUGGGAGCCUGGCGUCUGGCC
0.0963037634408601	U11A_G13C_C74A_G76A	UGCCAGUCUCAACGUCCCUGAGACCCUUUAACCUGUGAGGACAUCCAGGGUCACAGGUGAGGUUCUUGGGAGCAUAGCGUCUGGCC
0.10483904682274231	G20A_G22A_C65G_U67C	UGCCAGUCUCUAGGUCCCUAAAACCCUUUAACCUGUGAGGACAUCCAGGGUCACAGGUGAGGUUGUCGGGAGCCUGGCGUCUGGCC
0.0334032634032635	C10A_G77C_G79C	UGCCAGUCUAUAGGUCCCUGAGACCCUUUAACCUGUGAGGACAUCCAGGGUCACAGGUGAGGUUCUUGGGAGCCUGCCCUCUGGCC
0.4260126347082881	A5G_U7C_U80C	UGCCGGCCUCUAGGUCCCUGAGACCCUUUAACCUGUGAGGACAUCCAGGGUCACAGGUGAGGUUCUUGGGAGCCUGGCGCCUGGCC
0.025835336538461453	C10G_G79C	UGCCAGUCUGUAGGUCCCUGAGACCCUUUAACCUGUGAGGACAUCCAGGGUCACAGGUGAGGUUCUUGGGAGCCUGGCCUCUGGCC
0.3336866057515224	U11C_G13U_C74G_G76C	UGCCAGUCUCCAUGUCCCUGAGACCCUUUAACCUGUGAGGACAUCCAGGGUCACAGGUGAGGUUCUUGGGAGCGUCGCGUCUGGCC
0.9034632657761398	G2U_C4U_G83A_C85G	UUCUAGUCUCUAGGUCCCUGAGACCCUUUAACCUGUGAGGACAUCCAGGGUCACAGGUGAGGUUCUUGGGAGCCUGGCGUCUAGGC
0.4746047008547003	G2A_C4A_G83C_C85U	UACAAGUCUCUAGGUCCCUGAGACCCUUUAACCUGUGAGGACAUCCAGGGUCACAGGUGAGGUUCUUGGGAGCCUGGCGUCUCGUC
0.8259899710504546	U11A_G13A_C74U	UGCCAGUCUCAAAGUCCCUGAGACCCUUUAACCUGUGAGGACAUCCAGGGUCACAGGUGAGGUUCUUGGGAGCUUGGCGUCUGGCC
0.12439236111111102	A5G_U7C_U80C_U82A	UGCCGGCCUCUAGGUCCCUGAGACCCUUUAACCUGUGAGGACAUCCAGGGUCACAGGUGAGGUUCUUGGGAGCCUGGCGCCAGGCC
0.906863066012002	G14C_C16A_A71G_C73G	UGCCAGUCUCUAGCUACCUGAGACCCUUUAACCUGUGAGGACAUCCAGGGUCACAGGUGAGGUUCUUGGGGGGCUGGCGUCUGGCC
1.0885288461538467	A23C_C25G_G62U_U64C	UGCCAGUCUCUAGGUCCCUGAGCCGCUUUAACCUGUGAGGACAUCCAGGGUCACAGGUGAGUUCCUUGGGAGCCUGGCGUCUGGCC
0.791887709991158	U11A_G13U_G76U	UGCCAGUCUCAAUGUCCCUGAGACCCUUUAACCUGUGAGGACAUCCAGGGUCACAGGUGAGGUUCUUGGGAGCCUUGCGUCUGGCC
1.18296435272045	C74G_G76A	UGCCAGUCUCUAGGUCCCUGAGACCCUUUAACCUGUGAGGACAUCCAGGGUCACAGGUGAGGUUCUUGGGAGCGUAGCGUCUGGCC
0.470729598893499	C17U_U19A_G68U_G70U	UGCCAGUCUCUAGGUCUCAGAGACCCUUUAACCUGUGAGGACAUCCAGGGUCACAGGUGAGGUUCUUUGUAGCCUGGCGUCUGGCC
0.5809883848345386	A23U_C25A_G62A_U64C	UGCCAGUCUCUAGGUCCCUGAGUCACUUUAACCUGUGAGGACAUCCAGGGUCACAGGUGAGAUCCUUGGGAGCCUGGCGUCUGGCC
0.21094311985149092	U19A	UGCCAGUCUCUAGGUCCCAGAGACCCUUUAACCUGUGAGGACAUCCAGGGUCACAGGUGAGGUUCUUGGGAGCCUGGCGUCUGGCC
1.093263662013662	G20U_G22U_C65G_U67A	UGCCAGUCUCUAGGUCCCUUAUACCCUUUAACCUGUGAGGACAUCCAGGGUCACAGGUGAGGUUGUAGGGAGCCUGGCGUCUGGCC
0.3541292235801572	A23G_C25G_G62A_U64A	UGCCAGUCUCUAGGUCCCUGAGGCGCUUUAACCUGUGAGGACAUCCAGGGUCACAGGUGAGAUACUUGGGAGCCUGGCGUCUGGCC
0.40501456876456793	C17A_U19A_G68U_G70A	UGCCAGUCUCUAGGUCACAGAGACCCUUUAACCUGUGAGGACAUCCAGGGUCACAGGUGAGGUUCUUUGAAGCCUGGCGUCUGGCC
0.25536794871794954	U11C_G13U_G76A	UGCCAGUCUCCAUGUCCCUGAGACCCUUUAACCUGUGAGGACAUCCAGGGUCACAGGUGAGGUUCUUGGGAGCCUAGCGUCUGGCC
1.3935423951048955	A23G	UGCCAGUCUCUAGGUCCCUGAGGCCCUUUAACCUGUGAGGACAUCCAGGGUCACAGGUGAGGUUCUUGGGAGCCUGGCGUCUGGCC
0.8546372930866599	A5C_U7C_U80G_U82C	UGCCCGCCUCUAGGUCCCUGAGACCCUUUAACCUGUGAGGACAUCCAGGGUCACAGGUGAGGUUCUUGGGAGCCUGGCGGCCGGCC
0.8291695030633084	G14U_C73A	UGCCAGUCUCUAGUUCCCUGAGACCCUUUAACCUGUGAGGACAUCCAGGGUCACAGGUGAGGUUCUUGGGAGACUGGCGUCUGGCC
0.506755341880342	U11A_C74U_G76C	UGCCAGUCUCAAGGUCCCUGAGACCCUUUAACCUGUGAGGACAUCCAGGGUCACAGGUGAGGUUCUUGGGAGCUUCGCGUCUGGCC
0.24787342287342323	U11C_G13C_G76A	UGCCAGUCUCCACGUCCCUGAGACCCUUUAACCUGUGAGGACAUCCAGGGUCACAGGUGAGGUUCUUGGGAGCCUAGCGUCUGGCC
0.1761678960309095	C25A_G62A_U64A	UGCCAGUCUCUAGGUCCCUGAGACACUUUAACCUGUGAGGACAUCCAGGGUCACAGGUGAGAUACUUGGGAGCCUGGCGUCUGGCC
0.217675294689512	C17G_U19G_G68A_G70A	UGCCAGUCUCUAGGUCGCGGAGACCCUUUAACCUGUGAGGACAUCCAGGGUCACAGGUGAGGUUCUUAGAAGCCUGGCGUCUGGCC
0.5216494735948377	U11G_G13U_G76C	UGCCAGUCUCGAUGUCCCUGAGACCCUUUAACCUGUGAGGACAUCCAGGGUCACAGGUGAGGUUCUUGGGAGCCUCGCGUCUGGCC
0.8273291990311537	C16G_A71G	UGCCAGUCUCUAGGUGCCUGAGACCCUUUAACCUGUGAGGACAUCCAGGGUCACAGGUGAGGUUCUUGGGGGCCUGGCGUCUGGCC
1.1666089743589743	G20C_G22U_C65A	UGCCAGUCUCUAGGUCCCUCAUACCCUUUAACCUGUGAGGACAUCCAGGGUCACAGGUGAGGUUAUUGGGAGCCUGGCGUCUGGCC
0.7811365337825195	A23U_C25U_G62A_U64G	UGCCAGUCUCUAGGUCCCUGAGUCUCUUUAACCUGUGAGGACAUCCAGGGUCACAGGUGAGAUGCUUGGGAGCCUGGCGUCUGGCC
0.27557692307692333	C8U_C10A_G77U_G79U	UGCCAGUUUAUAGGUCCCUGAGACCCUUUAACCUGUGAGGACAUCCAGGGUCACAGGUGAGGUUCUUGGGAGCCUGUCUUCUGGCC
1.232333423618635	A23C_C25G_G62U_U64G	UGCCAGUCUCUAGGUCCCUGAGCCGCUUUAACCUGUGAGGACAUCCAGGGUCACAGGUGAGUUGCUUGGGAGCCUGGCGUCUGGCC
0.028705929487179597	C8U_C10A_G77C_G79C	UGCCAGUUUAUAGGUCCCUGAGACCCUUUAACCUGUGAGGACAUCCAGGGUCACAGGUGAGGUUCUUGGGAGCCUGCCCUCUGGCC
0.5652859960552269	U82A	UGCCAGUCUCUAGGUCCCUGAGACCCUUUAACCUGUGAGGACAUCCAGGGUCACAGGUGAGGUUCUUGGGAGCCUGGCGUCAGGCC
0.36550756018790415	C8U_C10U_G79A	UGCCAGUUUUUAGGUCCCUGAGACCCUUUAACCUGUGAGGACAUCCAGGGUCACAGGUGAGGUUCUUGGGAGCCUGGCAUCUGGCC
0.33624390925792763	C17G_U19G_G70U	UGCCAGUCUCUAGGUCGCGGAGACCCUUUAACCUGUGAGGACAUCCAGGGUCACAGGUGAGGUUCUUGGUAGCCUGGCGUCUGGCC
0.47849140668413204	G2C_C4G_G83A_C85G	UCCGAGUCUCUAGGUCCCUGAGACCCUUUAACCUGUGAGGACAUCCAGGGUCACAGGUGAGGUUCUUGGGAGCCUGGCGUCUAGGC
0.3919092738162075	G2U_C4U_G83C_C85G	UUCUAGUCUCUAGGUCCCUGAGACCCUUUAACCUGUGAGGACAUCCAGGGUCACAGGUGAGGUUCUUGGGAGCCUGGCGUCUCGGC
0.07606157112526538	U7A_U80A_U82G	UGCCAGACUCUAGGUCCCUGAGACCCUUUAACCUGUGAGGACAUCCAGGGUCACAGGUGAGGUUCUUGGGAGCCUGGCGACGGGCC
0.018371794871794866	C10G_G77A_G79U	UGCCAGUCUGUAGGUCCCUGAGACCCUUUAACCUGUGAGGACAUCCAGGGUCACAGGUGAGGUUCUUGGGAGCCUGACUUCUGGCC
1.146619944023113	G76A	UGCCAGUCUCUAGGUCCCUGAGACCCUUUAACCUGUGAGGACAUCCAGGGUCACAGGUGAGGUUCUUGGGAGCCUAGCGUCUGGCC
0.5033993462387503	G2A_C4G_G83A_C85U	UACGAGUCUCUAGGUCCCUGAGACCCUUUAACCUGUGAGGACAUCCAGGGUCACAGGUGAGGUUCUUGGGAGCCUGGCGUCUAGUC
0.8346801035502955	G2C_C4G_G83C_C85G	UCCGAGUCUCUAGGUCCCUGAGACCCUUUAACCUGUGAGGACAUCCAGGGUCACAGGUGAGGUUCUUGGGAGCCUGGCGUCUCGGC
0.6649337121212122	G2U_C4U_G83A	UUCUAGUCUCUAGGUCCCUGAGACCCUUUAACCUGUGAGGACAUCCAGGGUCACAGGUGAGGUUCUUGGGAGCCUGGCGUCUAGCC
0.3487238841405508	A23G_G62C_U64A	UGCCAGUCUCUAGGUCCCUGAGGCCCUUUAACCUGUGAGGACAUCCAGGGUCACAGGUGAGCUACUUGGGAGCCUGGCGUCUGGCC
0.04146412037037024	C10U_G77U_G79C	UGCCAGUCUUUAGGUCCCUGAGACCCUUUAACCUGUGAGGACAUCCAGGGUCACAGGUGAGGUUCUUGGGAGCCUGUCCUCUGGCC
0.18130060728744962	G20C_G22A_U67C	UGCCAGUCUCUAGGUCCCUCAAACCCUUUAACCUGUGAGGACAUCCAGGGUCACAGGUGAGGUUCUCGGGAGCCUGGCGUCUGGCC
1.6752968684321146	U11G_G13C_C74A_G76C	UGCCAGUCUCGACGUCCCUGAGACCCUUUAACCUGUGAGGACAUCCAGGGUCACAGGUGAGGUUCUUGGGAGCAUCGCGUCUGGCC
0.6024517149517148	A23G_G62A	UGCCAGUCUCUAGGUCCCUGAGGCCCUUUAACCUGUGAGGACAUCCAGGGUCACAGGUGAGAUUCUUGGGAGCCUGGCGUCUGGCC
0.1648389570552145	C16A_A71G_C73A	UGCCAGUCUCUAGGUACCUGAGACCCUUUAACCUGUGAGGACAUCCAGGGUCACAGGUGAGGUUCUUGGGGGACUGGCGUCUGGCC
0.11656347125097094	U11A_G13A	UGCCAGUCUCAAAGUCCCUGAGACCCUUUAACCUGUGAGGACAUCCAGGGUCACAGGUGAGGUUCUUGGGAGCCUGGCGUCUGGCC
1.0859599087353322	A5U_U7A_U82G	UGCCUGACUCUAGGUCCCUGAGACCCUUUAACCUGUGAGGACAUCCAGGGUCACAGGUGAGGUUCUUGGGAGCCUGGCGUCGGGCC
0.3232075023741686	G14U_C16A_A71G_C73U	UGCCAGUCUCUAGUUACCUGAGACCCUUUAACCUGUGAGGACAUCCAGGGUCACAGGUGAGGUUCUUGGGGGUCUGGCGUCUGGCC
0.7392759922725674	C17U_U19G_G68C_G70U	UGCCAGUCUCUAGGUCUCGGAGACCCUUUAACCUGUGAGGACAUCCAGGGUCACAGGUGAGGUUCUUCGUAGCCUGGCGUCUGGCC
0.15712719298245595	C17G_U19G_G68U	UGCCAGUCUCUAGGUCGCGGAGACCCUUUAACCUGUGAGGACAUCCAGGGUCACAGGUGAGGUUCUUUGGAGCCUGGCGUCUGGCC
0.7788043478260868	G2U_C4U_C85A	UUCUAGUCUCUAGGUCCCUGAGACCCUUUAACCUGUGAGGACAUCCAGGGUCACAGGUGAGGUUCUUGGGAGCCUGGCGUCUGGAC
0.5718671442936147	A23C_C25U_G62U_U64C	UGCCAGUCUCUAGGUCCCUGAGCCUCUUUAACCUGUGAGGACAUCCAGGGUCACAGGUGAGUUCCUUGGGAGCCUGGCGUCUGGCC
0.3365522767462412	G79U	UGCCAGUCUCUAGGUCCCUGAGACCCUUUAACCUGUGAGGACAUCCAGGGUCACAGGUGAGGUUCUUGGGAGCCUGGCUUCUGGCC
0.478432158119657	A5U_U7A_U80G_U82G	UGCCUGACUCUAGGUCCCUGAGACCCUUUAACCUGUGAGGACAUCCAGGGUCACAGGUGAGGUUCUUGGGAGCCUGGCGGCGGGCC
0.35330374753451793	A5C_U7C	UGCCCGCCUCUAGGUCCCUGAGACCCUUUAACCUGUGAGGACAUCCAGGGUCACAGGUGAGGUUCUUGGGAGCCUGGCGUCUGGCC
0.9977785145888595	A5U_U80A_U82C	UGCCUGUCUCUAGGUCCCUGAGACCCUUUAACCUGUGAGGACAUCCAGGGUCACAGGUGAGGUUCUUGGGAGCCUGGCGACCGGCC
1.042843428712994	G13C_C74G	UGCCAGUCUCUACGUCCCUGAGACCCUUUAACCUGUGAGGACAUCCAGGGUCACAGGUGAGGUUCUUGGGAGCGUGGCGUCUGGCC
0.905255376344086	A71U	UGCCAGUCUCUAGGUCCCUGAGACCCUUUAACCUGUGAGGACAUCCAGGGUCACAGGUGAGGUUCUUGGGUGCCUGGCGUCUGGCC
1.2678452190170937	A5U_U80A_U82A	UGCCUGUCUCUAGGUCCCUGAGACCCUUUAACCUGUGAGGACAUCCAGGGUCACAGGUGAGGUUCUUGGGAGCCUGGCGACAGGCC
0.6572667992926615	A5C_U7A_U82C	UGCCCGACUCUAGGUCCCUGAGACCCUUUAACCUGUGAGGACAUCCAGGGUCACAGGUGAGGUUCUUGGGAGCCUGGCGUCCGGCC
0.9990147949799849	A5U_U7C_U80A_U82G	UGCCUGCCUCUAGGUCCCUGAGACCCUUUAACCUGUGAGGACAUCCAGGGUCACAGGUGAGGUUCUUGGGAGCCUGGCGACGGGCC
0.8269322143499774	G14C_C16A_A71U_C73U	UGCCAGUCUCUAGCUACCUGAGACCCUUUAACCUGUGAGGACAUCCAGGGUCACAGGUGAGGUUCUUGGGUGUCUGGCGUCUGGCC
0.13874532585470076	U11C_C74G_G76U	UGCCAGUCUCCAGGUCCCUGAGACCCUUUAACCUGUGAGGACAUCCAGGGUCACAGGUGAGGUUCUUGGGAGCGUUGCGUCUGGCC
0.6483736754832972	G14U_C16U_A71C_C73G	UGCCAGUCUCUAGUUUCCUGAGACCCUUUAACCUGUGAGGACAUCCAGGGUCACAGGUGAGGUUCUUGGGCGGCUGGCGUCUGGCC
0.464762667887669	G14A_C16G_A71C_C73A	UGCCAGUCUCUAGAUGCCUGAGACCCUUUAACCUGUGAGGACAUCCAGGGUCACAGGUGAGGUUCUUGGGCGACUGGCGUCUGGCC
1.0134740135114386	G20A_G22U	UGCCAGUCUCUAGGUCCCUAAUACCCUUUAACCUGUGAGGACAUCCAGGGUCACAGGUGAGGUUCUUGGGAGCCUGGCGUCUGGCC
0.0658429711314327	U19A_G70A	UGCCAGUCUCUAGGUCCCAGAGACCCUUUAACCUGUGAGGACAUCCAGGGUCACAGGUGAGGUUCUUGGAAGCCUGGCGUCUGGCC
0.17489705382917287	C17A_U19C_G68C_G70C	UGCCAGUCUCUAGGUCACCGAGACCCUUUAACCUGUGAGGACAUCCAGGGUCACAGGUGAGGUUCUUCGCAGCCUGGCGUCUGGCC
1.0972044159544156	A23C_G62U_U64G	UGCCAGUCUCUAGGUCCCUGAGCCCCUUUAACCUGUGAGGACAUCCAGGGUCACAGGUGAGUUGCUUGGGAGCCUGGCGUCUGGCC
0.6611062548562546	G2U_G83U_C85G	UUCCAGUCUCUAGGUCCCUGAGACCCUUUAACCUGUGAGGACAUCCAGGGUCACAGGUGAGGUUCUUGGGAGCCUGGCGUCUUGGC
0.6226758834034953	C17U_U19G_G68A_G70A	UGCCAGUCUCUAGGUCUCGGAGACCCUUUAACCUGUGAGGACAUCCAGGGUCACAGGUGAGGUUCUUAGAAGCCUGGCGUCUGGCC
0.40032196529553027	C17A_U19G_G70U	UGCCAGUCUCUAGGUCACGGAGACCCUUUAACCUGUGAGGACAUCCAGGGUCACAGGUGAGGUUCUUGGUAGCCUGGCGUCUGGCC
1.3618892715907642	U11C_G13U_C74A	UGCCAGUCUCCAUGUCCCUGAGACCCUUUAACCUGUGAGGACAUCCAGGGUCACAGGUGAGGUUCUUGGGAGCAUGGCGUCUGGCC
0.28456312709030024	G13C_C74A_G76C	UGCCAGUCUCUACGUCCCUGAGACCCUUUAACCUGUGAGGACAUCCAGGGUCACAGGUGAGGUUCUUGGGAGCAUCGCGUCUGGCC
0.07498691784406086	G14A_C16G_C73A	UGCCAGUCUCUAGAUGCCUGAGACCCUUUAACCUGUGAGGACAUCCAGGGUCACAGGUGAGGUUCUUGGGAGACUGGCGUCUGGCC
0.059672168382798214	C8G_C10A_G79U	UGCCAGUGUAUAGGUCCCUGAGACCCUUUAACCUGUGAGGACAUCCAGGGUCACAGGUGAGGUUCUUGGGAGCCUGGCUUCUGGCC
0.26303589288961693	C17U_G70C	UGCCAGUCUCUAGGUCUCUGAGACCCUUUAACCUGUGAGGACAUCCAGGGUCACAGGUGAGGUUCUUGGCAGCCUGGCGUCUGGCC
0.9085378356211687	G14U_C16U_C73U	UGCCAGUCUCUAGUUUCCUGAGACCCUUUAACCUGUGAGGACAUCCAGGGUCACAGGUGAGGUUCUUGGGAGUCUGGCGUCUGGCC
0.7927089268755934	A5U_U82C	UGCCUGUCUCUAGGUCCCUGAGACCCUUUAACCUGUGAGGACAUCCAGGGUCACAGGUGAGGUUCUUGGGAGCCUGGCGUCCGGCC
1.183567554240631	A5U_U7C_U82G	UGCCUGCCUCUAGGUCCCUGAGACCCUUUAACCUGUGAGGACAUCCAGGGUCACAGGUGAGGUUCUUGGGAGCCUGGCGUCGGGCC
1.0274330595619658	G14C_C16A_A71U_C73G	UGCCAGUCUCUAGCUACCUGAGACCCUUUAACCUGUGAGGACAUCCAGGGUCACAGGUGAGGUUCUUGGGUGGCUGGCGUCUGGCC
0.3602312719959775	A5C_U80C_U82C	UGCCCGUCUCUAGGUCCCUGAGACCCUUUAACCUGUGAGGACAUCCAGGGUCACAGGUGAGGUUCUUGGGAGCCUGGCGCCCGGCC
0.13978539576365703	U7C_U80C_U82A	UGCCAGCCUCUAGGUCCCUGAGACCCUUUAACCUGUGAGGACAUCCAGGGUCACAGGUGAGGUUCUUGGGAGCCUGGCGCCAGGCC
0.5616377508361203	G20U_G22C_U67A	UGCCAGUCUCUAGGUCCCUUACACCCUUUAACCUGUGAGGACAUCCAGGGUCACAGGUGAGGUUCUAGGGAGCCUGGCGUCUGGCC
0.7933275058275057	C16A_C73U	UGCCAGUCUCUAGGUACCUGAGACCCUUUAACCUGUGAGGACAUCCAGGGUCACAGGUGAGGUUCUUGGGAGUCUGGCGUCUGGCC
0.4667028535980161	G2C_C4A_G83U	UCCAAGUCUCUAGGUCCCUGAGACCCUUUAACCUGUGAGGACAUCCAGGGUCACAGGUGAGGUUCUUGGGAGCCUGGCGUCUUGCC
0.12283467501490757	G14A_C16A_A71G_C73A	UGCCAGUCUCUAGAUACCUGAGACCCUUUAACCUGUGAGGACAUCCAGGGUCACAGGUGAGGUUCUUGGGGGACUGGCGUCUGGCC
0.6324716267339218	C4U_G83U_C85U	UGCUAGUCUCUAGGUCCCUGAGACCCUUUAACCUGUGAGGACAUCCAGGGUCACAGGUGAGGUUCUUGGGAGCCUGGCGUCUUGUC
0.2734892191142199	C17U_U19C_G70C	UGCCAGUCUCUAGGUCUCCGAGACCCUUUAACCUGUGAGGACAUCCAGGGUCACAGGUGAGGUUCUUGGCAGCCUGGCGUCUGGCC
1.6350897435897436	U80G	UGCCAGUCUCUAGGUCCCUGAGACCCUUUAACCUGUGAGGACAUCCAGGGUCACAGGUGAGGUUCUUGGGAGCCUGGCGGCUGGCC
0.4822596153846144	A5G_U7A_U80C	UGCCGGACUCUAGGUCCCUGAGACCCUUUAACCUGUGAGGACAUCCAGGGUCACAGGUGAGGUUCUUGGGAGCCUGGCGCCUGGCC
0.6220669554804169	G2C_C85U	UCCCAGUCUCUAGGUCCCUGAGACCCUUUAACCUGUGAGGACAUCCAGGGUCACAGGUGAGGUUCUUGGGAGCCUGGCGUCUGGUC
0.20438621794871825	G14C_C16A_C73A	UGCCAGUCUCUAGCUACCUGAGACCCUUUAACCUGUGAGGACAUCCAGGGUCACAGGUGAGGUUCUUGGGAGACUGGCGUCUGGCC
0.1805404370262865	G13A_C74G_G76C	UGCCAGUCUCUAAGUCCCUGAGACCCUUUAACCUGUGAGGACAUCCAGGGUCACAGGUGAGGUUCUUGGGAGCGUCGCGUCUGGCC
0.29668737060041406	G68A_G70C	UGCCAGUCUCUAGGUCCCUGAGACCCUUUAACCUGUGAGGACAUCCAGGGUCACAGGUGAGGUUCUUAGCAGCCUGGCGUCUGGCC
0.3741446989340243	G14U_C16G_C73U	UGCCAGUCUCUAGUUGCCUGAGACCCUUUAACCUGUGAGGACAUCCAGGGUCACAGGUGAGGUUCUUGGGAGUCUGGCGUCUGGCC
0.18173538092602878	C16U_A71C_C73A	UGCCAGUCUCUAGGUUCCUGAGACCCUUUAACCUGUGAGGACAUCCAGGGUCACAGGUGAGGUUCUUGGGCGACUGGCGUCUGGCC
0.3077275641025635	G77A	UGCCAGUCUCUAGGUCCCUGAGACCCUUUAACCUGUGAGGACAUCCAGGGUCACAGGUGAGGUUCUUGGGAGCCUGACGUCUGGCC
0.0029441978961209816	C10U_G77C_G79C	UGCCAGUCUUUAGGUCCCUGAGACCCUUUAACCUGUGAGGACAUCCAGGGUCACAGGUGAGGUUCUUGGGAGCCUGCCCUCUGGCC
0.05905219780219777	G20U_G22C_C65A	UGCCAGUCUCUAGGUCCCUUACACCCUUUAACCUGUGAGGACAUCCAGGGUCACAGGUGAGGUUAUUGGGAGCCUGGCGUCUGGCC
0.08014089405218461	C8U_C10U_G77U_G79A	UGCCAGUUUUUAGGUCCCUGAGACCCUUUAACCUGUGAGGACAUCCAGGGUCACAGGUGAGGUUCUUGGGAGCCUGUCAUCUGGCC
0.21849950211600624	U19C_G68A_G70C	UGCCAGUCUCUAGGUCCCCGAGACCCUUUAACCUGUGAGGACAUCCAGGGUCACAGGUGAGGUUCUUAGCAGCCUGGCGUCUGGCC
0.9916058514135436	C16U_A71C	UGCCAGUCUCUAGGUUCCUGAGACCCUUUAACCUGUGAGGACAUCCAGGGUCACAGGUGAGGUUCUUGGGCGCCUGGCGUCUGGCC
0.06579786084701802	U11A_G13U_G76C	UGCCAGUCUCAAUGUCCCUGAGACCCUUUAACCUGUGAGGACAUCCAGGGUCACAGGUGAGGUUCUUGGGAGCCUCGCGUCUGGCC
0.9789011914011915	C25G_G62U	UGCCAGUCUCUAGGUCCCUGAGACGCUUUAACCUGUGAGGACAUCCAGGGUCACAGGUGAGUUUCUUGGGAGCCUGGCGUCUGGCC
1.1323573036006545	U11G_C74U_G76U	UGCCAGUCUCGAGGUCCCUGAGACCCUUUAACCUGUGAGGACAUCCAGGGUCACAGGUGAGGUUCUUGGGAGCUUUGCGUCUGGCC
0.2707422402159242	G68C_G70A	UGCCAGUCUCUAGGUCCCUGAGACCCUUUAACCUGUGAGGACAUCCAGGGUCACAGGUGAGGUUCUUCGAAGCCUGGCGUCUGGCC
0.5815746753246752	G13U_C74G_G76U	UGCCAGUCUCUAUGUCCCUGAGACCCUUUAACCUGUGAGGACAUCCAGGGUCACAGGUGAGGUUCUUGGGAGCGUUGCGUCUGGCC
1.0098598783694939	G20U_U67G	UGCCAGUCUCUAGGUCCCUUAGACCCUUUAACCUGUGAGGACAUCCAGGGUCACAGGUGAGGUUCUGGGGAGCCUGGCGUCUGGCC
0.3317129629629619	G20A_G22C_C65U_U67C	UGCCAGUCUCUAGGUCCCUAACACCCUUUAACCUGUGAGGACAUCCAGGGUCACAGGUGAGGUUUUCGGGAGCCUGGCGUCUGGCC
1.22746053073564	A71G_C73U	UGCCAGUCUCUAGGUCCCUGAGACCCUUUAACCUGUGAGGACAUCCAGGGUCACAGGUGAGGUUCUUGGGGGUCUGGCGUCUGGCC
0.47569826007325905	A23U_G62A_U64C	UGCCAGUCUCUAGGUCCCUGAGUCCCUUUAACCUGUGAGGACAUCCAGGGUCACAGGUGAGAUCCUUGGGAGCCUGGCGUCUGGCC
1.0238448183760682	A23C_U64A	UGCCAGUCUCUAGGUCCCUGAGCCCCUUUAACCUGUGAGGACAUCCAGGGUCACAGGUGAGGUACUUGGGAGCCUGGCGUCUGGCC
1.426551621667516	U11A_G76U	UGCCAGUCUCAAGGUCCCUGAGACCCUUUAACCUGUGAGGACAUCCAGGGUCACAGGUGAGGUUCUUGGGAGCCUUGCGUCUGGCC
0.5514662916448632	A5U_U7C	UGCCUGCCUCUAGGUCCCUGAGACCCUUUAACCUGUGAGGACAUCCAGGGUCACAGGUGAGGUUCUUGGGAGCCUGGCGUCUGGCC
0.11070184089414846	U11C_G13U_C74U_G76C	UGCCAGUCUCCAUGUCCCUGAGACCCUUUAACCUGUGAGGACAUCCAGGGUCACAGGUGAGGUUCUUGGGAGCUUCGCGUCUGGCC
1.1285018529647435	U11G_C74G_G76C	UGCCAGUCUCGAGGUCCCUGAGACCCUUUAACCUGUGAGGACAUCCAGGGUCACAGGUGAGGUUCUUGGGAGCGUCGCGUCUGGCC
0.1745320512820518	G20U_C65U_U67C	UGCCAGUCUCUAGGUCCCUUAGACCCUUUAACCUGUGAGGACAUCCAGGGUCACAGGUGAGGUUUUCGGGAGCCUGGCGUCUGGCC
0.4122242793438455	U11G_G13U_G76U	UGCCAGUCUCGAUGUCCCUGAGACCCUUUAACCUGUGAGGACAUCCAGGGUCACAGGUGAGGUUCUUGGGAGCCUUGCGUCUGGCC
0.08381293280928301	U19A_G68A_G70A	UGCCAGUCUCUAGGUCCCAGAGACCCUUUAACCUGUGAGGACAUCCAGGGUCACAGGUGAGGUUCUUAGAAGCCUGGCGUCUGGCC
0.2549761972096523	C16G_A71G_C73G	UGCCAGUCUCUAGGUGCCUGAGACCCUUUAACCUGUGAGGACAUCCAGGGUCACAGGUGAGGUUCUUGGGGGGCUGGCGUCUGGCC
0.7581132221192463	A5C_U80A_U82C	UGCCCGUCUCUAGGUCCCUGAGACCCUUUAACCUGUGAGGACAUCCAGGGUCACAGGUGAGGUUCUUGGGAGCCUGGCGACCGGCC
0.8573504273504277	U11A_G13A_C74G_G76U	UGCCAGUCUCAAAGUCCCUGAGACCCUUUAACCUGUGAGGACAUCCAGGGUCACAGGUGAGGUUCUUGGGAGCGUUGCGUCUGGCC
0.6259620744361548	A5G_U7A_U82G	UGCCGGACUCUAGGUCCCUGAGACCCUUUAACCUGUGAGGACAUCCAGGGUCACAGGUGAGGUUCUUGGGAGCCUGGCGUCGGGCC
0.21156496062992072	C8A_C10U_G77A_G79A	UGCCAGUAUUUAGGUCCCUGAGACCCUUUAACCUGUGAGGACAUCCAGGGUCACAGGUGAGGUUCUUGGGAGCCUGACAUCUGGCC
0.0794269327164065	C17G_U19A_G68A	UGCCAGUCUCUAGGUCGCAGAGACCCUUUAACCUGUGAGGACAUCCAGGGUCACAGGUGAGGUUCUUAGGAGCCUGGCGUCUGGCC
0.34714147286821667	U11C_G13A_G76A	UGCCAGUCUCCAAGUCCCUGAGACCCUUUAACCUGUGAGGACAUCCAGGGUCACAGGUGAGGUUCUUGGGAGCCUAGCGUCUGGCC
0.08913946524966258	C8G_C10A_G77U	UGCCAGUGUAUAGGUCCCUGAGACCCUUUAACCUGUGAGGACAUCCAGGGUCACAGGUGAGGUUCUUGGGAGCCUGUCGUCUGGCC
0.9965058379120879	A23C_C25A_G62U_U64A	UGCCAGUCUCUAGGUCCCUGAGCCACUUUAACCUGUGAGGACAUCCAGGGUCACAGGUGAGUUACUUGGGAGCCUGGCGUCUGGCC
0.24043624161073796	C10A_G77U_G79U	UGCCAGUCUAUAGGUCCCUGAGACCCUUUAACCUGUGAGGACAUCCAGGGUCACAGGUGAGGUUCUUGGGAGCCUGUCUUCUGGCC
0.015481849611063057	C8G_G77C_G79U	UGCCAGUGUCUAGGUCCCUGAGACCCUUUAACCUGUGAGGACAUCCAGGGUCACAGGUGAGGUUCUUGGGAGCCUGCCUUCUGGCC
0.41686001950947477	A23U_G62C_U64G	UGCCAGUCUCUAGGUCCCUGAGUCCCUUUAACCUGUGAGGACAUCCAGGGUCACAGGUGAGCUGCUUGGGAGCCUGGCGUCUGGCC
0.9413021273598196	A23G_C25A_G62A_U64C	UGCCAGUCUCUAGGUCCCUGAGGCACUUUAACCUGUGAGGACAUCCAGGGUCACAGGUGAGAUCCUUGGGAGCCUGGCGUCUGGCC
1.2128255208333332	A5C_U80A_U82G	UGCCCGUCUCUAGGUCCCUGAGACCCUUUAACCUGUGAGGACAUCCAGGGUCACAGGUGAGGUUCUUGGGAGCCUGGCGACGGGCC
0.41513190335305716	U7C_U80A_U82A	UGCCAGCCUCUAGGUCCCUGAGACCCUUUAACCUGUGAGGACAUCCAGGGUCACAGGUGAGGUUCUUGGGAGCCUGGCGACAGGCC
0.4611927844882386	A5U_U80C_U82C	UGCCUGUCUCUAGGUCCCUGAGACCCUUUAACCUGUGAGGACAUCCAGGGUCACAGGUGAGGUUCUUGGGAGCCUGGCGCCCGGCC
0.7586106309420918	C25G_G62C_U64A	UGCCAGUCUCUAGGUCCCUGAGACGCUUUAACCUGUGAGGACAUCCAGGGUCACAGGUGAGCUACUUGGGAGCCUGGCGUCUGGCC
0.18631773101112672	G2C_G83C_C85U	UCCCAGUCUCUAGGUCCCUGAGACCCUUUAACCUGUGAGGACAUCCAGGGUCACAGGUGAGGUUCUUGGGAGCCUGGCGUCUCGUC
0.11300111925111897	U11A_C74G_G76A	UGCCAGUCUCAAGGUCCCUGAGACCCUUUAACCUGUGAGGACAUCCAGGGUCACAGGUGAGGUUCUUGGGAGCGUAGCGUCUGGCC
0.18873323754789326	G2C_C4U_G83U_C85U	UCCUAGUCUCUAGGUCCCUGAGACCCUUUAACCUGUGAGGACAUCCAGGGUCACAGGUGAGGUUCUUGGGAGCCUGGCGUCUUGUC
0.5457213261648746	G14C_C16G	UGCCAGUCUCUAGCUGCCUGAGACCCUUUAACCUGUGAGGACAUCCAGGGUCACAGGUGAGGUUCUUGGGAGCCUGGCGUCUGGCC
0.54006741821397	A5C_U7A_U80A_U82G	UGCCCGACUCUAGGUCCCUGAGACCCUUUAACCUGUGAGGACAUCCAGGGUCACAGGUGAGGUUCUUGGGAGCCUGGCGACGGGCC
0.6499718337218336	G20U_C65G_U67A	UGCCAGUCUCUAGGUCCCUUAGACCCUUUAACCUGUGAGGACAUCCAGGGUCACAGGUGAGGUUGUAGGGAGCCUGGCGUCUGGCC
0.1388167336394951	C17A_U19A_G68C	UGCCAGUCUCUAGGUCACAGAGACCCUUUAACCUGUGAGGACAUCCAGGGUCACAGGUGAGGUUCUUCGGAGCCUGGCGUCUGGCC
0.09495038214990133	C8G_C10A_G77U_G79A	UGCCAGUGUAUAGGUCCCUGAGACCCUUUAACCUGUGAGGACAUCCAGGGUCACAGGUGAGGUUCUUGGGAGCCUGUCAUCUGGCC
1.4888378709305679	G13U_C74G_G76A	UGCCAGUCUCUAUGUCCCUGAGACCCUUUAACCUGUGAGGACAUCCAGGGUCACAGGUGAGGUUCUUGGGAGCGUAGCGUCUGGCC
0.6110687827167067	U80A_U82G	UGCCAGUCUCUAGGUCCCUGAGACCCUUUAACCUGUGAGGACAUCCAGGGUCACAGGUGAGGUUCUUGGGAGCCUGGCGACGGGCC
0.12387043512043537	C17A_U19C_G68U_G70C	UGCCAGUCUCUAGGUCACCGAGACCCUUUAACCUGUGAGGACAUCCAGGGUCACAGGUGAGGUUCUUUGCAGCCUGGCGUCUGGCC
0.861698233790379	G2A_C4G_G83C_C85G	UACGAGUCUCUAGGUCCCUGAGACCCUUUAACCUGUGAGGACAUCCAGGGUCACAGGUGAGGUUCUUGGGAGCCUGGCGUCUCGGC
0.8277590413318027	G20C_G22A_C65G_U67G	UGCCAGUCUCUAGGUCCCUCAAACCCUUUAACCUGUGAGGACAUCCAGGGUCACAGGUGAGGUUGUGGGGAGCCUGGCGUCUGGCC
0.595246153846154	G2U	UUCCAGUCUCUAGGUCCCUGAGACCCUUUAACCUGUGAGGACAUCCAGGGUCACAGGUGAGGUUCUUGGGAGCCUGGCGUCUGGCC
0.6215228769701245	U11A_G76C	UGCCAGUCUCAAGGUCCCUGAGACCCUUUAACCUGUGAGGACAUCCAGGGUCACAGGUGAGGUUCUUGGGAGCCUCGCGUCUGGCC
0.5602745953809782	C25A_U64A	UGCCAGUCUCUAGGUCCCUGAGACACUUUAACCUGUGAGGACAUCCAGGGUCACAGGUGAGGUACUUGGGAGCCUGGCGUCUGGCC
0.9247964310464312	G20C_C65U_U67G	UGCCAGUCUCUAGGUCCCUCAGACCCUUUAACCUGUGAGGACAUCCAGGGUCACAGGUGAGGUUUUGGGGAGCCUGGCGUCUGGCC
0.6710265502818695	C25U_G62A_U64C	UGCCAGUCUCUAGGUCCCUGAGACUCUUUAACCUGUGAGGACAUCCAGGGUCACAGGUGAGAUCCUUGGGAGCCUGGCGUCUGGCC
0.18769261587771147	G20C_C65G	UGCCAGUCUCUAGGUCCCUCAGACCCUUUAACCUGUGAGGACAUCCAGGGUCACAGGUGAGGUUGUUGGGAGCCUGGCGUCUGGCC
0.11591727716727705	C17U_U19A_G68A	UGCCAGUCUCUAGGUCUCAGAGACCCUUUAACCUGUGAGGACAUCCAGGGUCACAGGUGAGGUUCUUAGGAGCCUGGCGUCUGGCC
0.4345483808576478	U19A_G68U_G70U	UGCCAGUCUCUAGGUCCCAGAGACCCUUUAACCUGUGAGGACAUCCAGGGUCACAGGUGAGGUUCUUUGUAGCCUGGCGUCUGGCC
0.9278997747747746	A5G_U7C_U80A_U82C	UGCCGGCCUCUAGGUCCCUGAGACCCUUUAACCUGUGAGGACAUCCAGGGUCACAGGUGAGGUUCUUGGGAGCCUGGCGACCGGCC
0.396397803364364	C25A_G62A_U64C	UGCCAGUCUCUAGGUCCCUGAGACACUUUAACCUGUGAGGACAUCCAGGGUCACAGGUGAGAUCCUUGGGAGCCUGGCGUCUGGCC
0.5310596955128206	A23U_C25U_G62C_U64G	UGCCAGUCUCUAGGUCCCUGAGUCUCUUUAACCUGUGAGGACAUCCAGGGUCACAGGUGAGCUGCUUGGGAGCCUGGCGUCUGGCC
0.11482371794871835	U7A_U80G_U82C	UGCCAGACUCUAGGUCCCUGAGACCCUUUAACCUGUGAGGACAUCCAGGGUCACAGGUGAGGUUCUUGGGAGCCUGGCGGCCGGCC
0.4035715969079928	C17A_G68A_G70A	UGCCAGUCUCUAGGUCACUGAGACCCUUUAACCUGUGAGGACAUCCAGGGUCACAGGUGAGGUUCUUAGAAGCCUGGCGUCUGGCC
0.7580594971371669	G14U_A71U_C73G	UGCCAGUCUCUAGUUCCCUGAGACCCUUUAACCUGUGAGGACAUCCAGGGUCACAGGUGAGGUUCUUGGGUGGCUGGCGUCUGGCC
0.042180141287284166	U19G_G70C	UGCCAGUCUCUAGGUCCCGGAGACCCUUUAACCUGUGAGGACAUCCAGGGUCACAGGUGAGGUUCUUGGCAGCCUGGCGUCUGGCC
0.016274227740763158	C8U_G77C	UGCCAGUUUCUAGGUCCCUGAGACCCUUUAACCUGUGAGGACAUCCAGGGUCACAGGUGAGGUUCUUGGGAGCCUGCCGUCUGGCC
0.3577665317139009	G2U_C4G_G83A	UUCGAGUCUCUAGGUCCCUGAGACCCUUUAACCUGUGAGGACAUCCAGGGUCACAGGUGAGGUUCUUGGGAGCCUGGCGUCUAGCC
0.021013490866432085	C8G_C10U_G77C	UGCCAGUGUUUAGGUCCCUGAGACCCUUUAACCUGUGAGGACAUCCAGGGUCACAGGUGAGGUUCUUGGGAGCCUGCCGUCUGGCC
0.0559397600262984	C8A_C10A_G77A	UGCCAGUAUAUAGGUCCCUGAGACCCUUUAACCUGUGAGGACAUCCAGGGUCACAGGUGAGGUUCUUGGGAGCCUGACGUCUGGCC
0.014132149901380665	C8A_C10U_G77C_G79C	UGCCAGUAUUUAGGUCCCUGAGACCCUUUAACCUGUGAGGACAUCCAGGGUCACAGGUGAGGUUCUUGGGAGCCUGCCCUCUGGCC
0.04424400141143263	C10U_G79A	UGCCAGUCUUUAGGUCCCUGAGACCCUUUAACCUGUGAGGACAUCCAGGGUCACAGGUGAGGUUCUUGGGAGCCUGGCAUCUGGCC
1.2562396864686467	G13U_G76A	UGCCAGUCUCUAUGUCCCUGAGACCCUUUAACCUGUGAGGACAUCCAGGGUCACAGGUGAGGUUCUUGGGAGCCUAGCGUCUGGCC
0.24944462864721498	C73G	UGCCAGUCUCUAGGUCCCUGAGACCCUUUAACCUGUGAGGACAUCCAGGGUCACAGGUGAGGUUCUUGGGAGGCUGGCGUCUGGCC
0.3780350098619336	G14A_C16G_A71G	UGCCAGUCUCUAGAUGCCUGAGACCCUUUAACCUGUGAGGACAUCCAGGGUCACAGGUGAGGUUCUUGGGGGCCUGGCGUCUGGCC
1.5858330809610335	G20U_G22C_C65G_U67A	UGCCAGUCUCUAGGUCCCUUACACCCUUUAACCUGUGAGGACAUCCAGGGUCACAGGUGAGGUUGUAGGGAGCCUGGCGUCUGGCC
0.13942880036630034	G22C_C65U_U67A	UGCCAGUCUCUAGGUCCCUGACACCCUUUAACCUGUGAGGACAUCCAGGGUCACAGGUGAGGUUUUAGGGAGCCUGGCGUCUGGCC
0.26958612040133767	G14C_A71U	UGCCAGUCUCUAGCUCCCUGAGACCCUUUAACCUGUGAGGACAUCCAGGGUCACAGGUGAGGUUCUUGGGUGCCUGGCGUCUGGCC
1.0662202380952381	C25A_G62U_U64C	UGCCAGUCUCUAGGUCCCUGAGACACUUUAACCUGUGAGGACAUCCAGGGUCACAGGUGAGUUCCUUGGGAGCCUGGCGUCUGGCC
1.3143099014921051	U11C_G13A_C74U	UGCCAGUCUCCAAGUCCCUGAGACCCUUUAACCUGUGAGGACAUCCAGGGUCACAGGUGAGGUUCUUGGGAGCUUGGCGUCUGGCC
0.25768578562910005	G20U_G22U_U67G	UGCCAGUCUCUAGGUCCCUUAUACCCUUUAACCUGUGAGGACAUCCAGGGUCACAGGUGAGGUUCUGGGGAGCCUGGCGUCUGGCC
0.04355382404951369	U19A_G68C_G70C	UGCCAGUCUCUAGGUCCCAGAGACCCUUUAACCUGUGAGGACAUCCAGGGUCACAGGUGAGGUUCUUCGCAGCCUGGCGUCUGGCC
0.9731179018850251	G14U_C16A_A71C_C73G	UGCCAGUCUCUAGUUACCUGAGACCCUUUAACCUGUGAGGACAUCCAGGGUCACAGGUGAGGUUCUUGGGCGGCUGGCGUCUGGCC
0.2210624850227659	C65A	UGCCAGUCUCUAGGUCCCUGAGACCCUUUAACCUGUGAGGACAUCCAGGGUCACAGGUGAGGUUAUUGGGAGCCUGGCGUCUGGCC
0.5474423724423721	A23C_C25G_G62A_U64A	UGCCAGUCUCUAGGUCCCUGAGCCGCUUUAACCUGUGAGGACAUCCAGGGUCACAGGUGAGAUACUUGGGAGCCUGGCGUCUGGCC
0.03280677655677653	C8G_C10A_G77C	UGCCAGUGUAUAGGUCCCUGAGACCCUUUAACCUGUGAGGACAUCCAGGGUCACAGGUGAGGUUCUUGGGAGCCUGCCGUCUGGCC
1.013981755424063	U11C_G13A	UGCCAGUCUCCAAGUCCCUGAGACCCUUUAACCUGUGAGGACAUCCAGGGUCACAGGUGAGGUUCUUGGGAGCCUGGCGUCUGGCC
0.04100847069597062	C8G_G77A_G79C	UGCCAGUGUCUAGGUCCCUGAGACCCUUUAACCUGUGAGGACAUCCAGGGUCACAGGUGAGGUUCUUGGGAGCCUGACCUCUGGCC
0.1658564814814809	U11G_G13C_C74U	UGCCAGUCUCGACGUCCCUGAGACCCUUUAACCUGUGAGGACAUCCAGGGUCACAGGUGAGGUUCUUGGGAGCUUGGCGUCUGGCC
0.9378504962779156	G20A_C65U	UGCCAGUCUCUAGGUCCCUAAGACCCUUUAACCUGUGAGGACAUCCAGGGUCACAGGUGAGGUUUUUGGGAGCCUGGCGUCUGGCC
0.9151415838915837	G2C_C4G_G83U_C85G	UCCGAGUCUCUAGGUCCCUGAGACCCUUUAACCUGUGAGGACAUCCAGGGUCACAGGUGAGGUUCUUGGGAGCCUGGCGUCUUGGC
0.26337188452573085	C17U_G68A_G70C	UGCCAGUCUCUAGGUCUCUGAGACCCUUUAACCUGUGAGGACAUCCAGGGUCACAGGUGAGGUUCUUAGCAGCCUGGCGUCUGGCC
0.6417250778816199	A23G_C25U_U64A	UGCCAGUCUCUAGGUCCCUGAGGCUCUUUAACCUGUGAGGACAUCCAGGGUCACAGGUGAGGUACUUGGGAGCCUGGCGUCUGGCC
0.2700783224990981	U19G	UGCCAGUCUCUAGGUCCCGGAGACCCUUUAACCUGUGAGGACAUCCAGGGUCACAGGUGAGGUUCUUGGGAGCCUGGCGUCUGGCC
0.7831844158200293	G14U_C16G_A71U	UGCCAGUCUCUAGUUGCCUGAGACCCUUUAACCUGUGAGGACAUCCAGGGUCACAGGUGAGGUUCUUGGGUGCCUGGCGUCUGGCC
0.5313411261940675	U11A_G13U_C74G_G76A	UGCCAGUCUCAAUGUCCCUGAGACCCUUUAACCUGUGAGGACAUCCAGGGUCACAGGUGAGGUUCUUGGGAGCGUAGCGUCUGGCC
0.9480317225509535	C10U_G77A	UGCCAGUCUUUAGGUCCCUGAGACCCUUUAACCUGUGAGGACAUCCAGGGUCACAGGUGAGGUUCUUGGGAGCCUGACGUCUGGCC
0.40245144706778435	C16A_A71C_C73G	UGCCAGUCUCUAGGUACCUGAGACCCUUUAACCUGUGAGGACAUCCAGGGUCACAGGUGAGGUUCUUGGGCGGCUGGCGUCUGGCC
0.043397940642034984	C17U_U19G_G68A_G70C	UGCCAGUCUCUAGGUCUCGGAGACCCUUUAACCUGUGAGGACAUCCAGGGUCACAGGUGAGGUUCUUAGCAGCCUGGCGUCUGGCC
0.17090041741204565	C17U_U19C_G68U_G70U	UGCCAGUCUCUAGGUCUCCGAGACCCUUUAACCUGUGAGGACAUCCAGGGUCACAGGUGAGGUUCUUUGUAGCCUGGCGUCUGGCC
0.23720162786774687	G2C_C4A_G83A_C85U	UCCAAGUCUCUAGGUCCCUGAGACCCUUUAACCUGUGAGGACAUCCAGGGUCACAGGUGAGGUUCUUGGGAGCCUGGCGUCUAGUC
0.47170824670824646	U11G_G13C_G76U	UGCCAGUCUCGACGUCCCUGAGACCCUUUAACCUGUGAGGACAUCCAGGGUCACAGGUGAGGUUCUUGGGAGCCUUGCGUCUGGCC
0.7079476127320954	G20A_G22C_C65G_U67C	UGCCAGUCUCUAGGUCCCUAACACCCUUUAACCUGUGAGGACAUCCAGGGUCACAGGUGAGGUUGUCGGGAGCCUGGCGUCUGGCC
0.14369001575705462	G22U_C65U_U67G	UGCCAGUCUCUAGGUCCCUGAUACCCUUUAACCUGUGAGGACAUCCAGGGUCACAGGUGAGGUUUUGGGGAGCCUGGCGUCUGGCC
0.6889423076923076	A23G_C25A_G62U_U64G	UGCCAGUCUCUAGGUCCCUGAGGCACUUUAACCUGUGAGGACAUCCAGGGUCACAGGUGAGUUGCUUGGGAGCCUGGCGUCUGGCC
0.6391392493049121	U11A_G76A	UGCCAGUCUCAAGGUCCCUGAGACCCUUUAACCUGUGAGGACAUCCAGGGUCACAGGUGAGGUUCUUGGGAGCCUAGCGUCUGGCC
0.7377423878205129	G14A_A71C_C73U	UGCCAGUCUCUAGAUCCCUGAGACCCUUUAACCUGUGAGGACAUCCAGGGUCACAGGUGAGGUUCUUGGGCGUCUGGCGUCUGGCC
0.7945060483870966	C25U_G62U	UGCCAGUCUCUAGGUCCCUGAGACUCUUUAACCUGUGAGGACAUCCAGGGUCACAGGUGAGUUUCUUGGGAGCCUGGCGUCUGGCC
0.5801619433198382	A23C_G62A_U64C	UGCCAGUCUCUAGGUCCCUGAGCCCCUUUAACCUGUGAGGACAUCCAGGGUCACAGGUGAGAUCCUUGGGAGCCUGGCGUCUGGCC
1.422898564613681	U11A_G13U_C74G_G76U	UGCCAGUCUCAAUGUCCCUGAGACCCUUUAACCUGUGAGGACAUCCAGGGUCACAGGUGAGGUUCUUGGGAGCGUUGCGUCUGGCC
0.9330557238037552	G14U_C16G_A71C_C73U	UGCCAGUCUCUAGUUGCCUGAGACCCUUUAACCUGUGAGGACAUCCAGGGUCACAGGUGAGGUUCUUGGGCGUCUGGCGUCUGGCC
0.05219259906759908	C8U_C10A_G77C	UGCCAGUUUAUAGGUCCCUGAGACCCUUUAACCUGUGAGGACAUCCAGGGUCACAGGUGAGGUUCUUGGGAGCCUGCCGUCUGGCC
0.33403263403263456	A5C_U7C_U82A	UGCCCGCCUCUAGGUCCCUGAGACCCUUUAACCUGUGAGGACAUCCAGGGUCACAGGUGAGGUUCUUGGGAGCCUGGCGUCAGGCC
0.2696357953820645	U7G_U80G	UGCCAGGCUCUAGGUCCCUGAGACCCUUUAACCUGUGAGGACAUCCAGGGUCACAGGUGAGGUUCUUGGGAGCCUGGCGGCUGGCC
0.6937600860677784	U11G_G13A_C74A_G76U	UGCCAGUCUCGAAGUCCCUGAGACCCUUUAACCUGUGAGGACAUCCAGGGUCACAGGUGAGGUUCUUGGGAGCAUUGCGUCUGGCC
0.2568301936159077	C8U_C10U	UGCCAGUUUUUAGGUCCCUGAGACCCUUUAACCUGUGAGGACAUCCAGGGUCACAGGUGAGGUUCUUGGGAGCCUGGCGUCUGGCC
0.03526728479853489	C8G_C10U_G77U	UGCCAGUGUUUAGGUCCCUGAGACCCUUUAACCUGUGAGGACAUCCAGGGUCACAGGUGAGGUUCUUGGGAGCCUGUCGUCUGGCC
0.06123931623931639	C8A_C10G_G77U_G79C	UGCCAGUAUGUAGGUCCCUGAGACCCUUUAACCUGUGAGGACAUCCAGGGUCACAGGUGAGGUUCUUGGGAGCCUGUCCUCUGGCC
0.6702717844486135	A23U_C25A_G62C	UGCCAGUCUCUAGGUCCCUGAGUCACUUUAACCUGUGAGGACAUCCAGGGUCACAGGUGAGCUUCUUGGGAGCCUGGCGUCUGGCC
1.2903212045748018	C16U	UGCCAGUCUCUAGGUUCCUGAGACCCUUUAACCUGUGAGGACAUCCAGGGUCACAGGUGAGGUUCUUGGGAGCCUGGCGUCUGGCC
0.15309829059829072	U11G_G13C	UGCCAGUCUCGACGUCCCUGAGACCCUUUAACCUGUGAGGACAUCCAGGGUCACAGGUGAGGUUCUUGGGAGCCUGGCGUCUGGCC
1.0911650356546805	G14C_C16A_A71C_C73G	UGCCAGUCUCUAGCUACCUGAGACCCUUUAACCUGUGAGGACAUCCAGGGUCACAGGUGAGGUUCUUGGGCGGCUGGCGUCUGGCC
0.26465466697936135	A5U_U7A_U80A	UGCCUGACUCUAGGUCCCUGAGACCCUUUAACCUGUGAGGACAUCCAGGGUCACAGGUGAGGUUCUUGGGAGCCUGGCGACUGGCC
0.13122710622710615	G2C_G83C	UCCCAGUCUCUAGGUCCCUGAGACCCUUUAACCUGUGAGGACAUCCAGGGUCACAGGUGAGGUUCUUGGGAGCCUGGCGUCUCGCC
0.6113373121131742	U19G_G68C	UGCCAGUCUCUAGGUCCCGGAGACCCUUUAACCUGUGAGGACAUCCAGGGUCACAGGUGAGGUUCUUCGGAGCCUGGCGUCUGGCC
0.8409624413145538	G62A	UGCCAGUCUCUAGGUCCCUGAGACCCUUUAACCUGUGAGGACAUCCAGGGUCACAGGUGAGAUUCUUGGGAGCCUGGCGUCUGGCC
0.04355382404951369	U11A_C74A	UGCCAGUCUCAAGGUCCCUGAGACCCUUUAACCUGUGAGGACAUCCAGGGUCACAGGUGAGGUUCUUGGGAGCAUGGCGUCUGGCC
1.0590537092357482	A23G_C25U_U64C	UGCCAGUCUCUAGGUCCCUGAGGCUCUUUAACCUGUGAGGACAUCCAGGGUCACAGGUGAGGUCCUUGGGAGCCUGGCGUCUGGCC
0.8452301460113959	A23C_C25U_G62U_U64G	UGCCAGUCUCUAGGUCCCUGAGCCUCUUUAACCUGUGAGGACAUCCAGGGUCACAGGUGAGUUGCUUGGGAGCCUGGCGUCUGGCC
0.7316674120453192	A5U_U7C_U80A_U82C	UGCCUGCCUCUAGGUCCCUGAGACCCUUUAACCUGUGAGGACAUCCAGGGUCACAGGUGAGGUUCUUGGGAGCCUGGCGACCGGCC
0.2148314722911494	G2U_G83C	UUCCAGUCUCUAGGUCCCUGAGACCCUUUAACCUGUGAGGACAUCCAGGGUCACAGGUGAGGUUCUUGGGAGCCUGGCGUCUCGCC
0.7816518281101617	G14C_C16U_A71G_C73U	UGCCAGUCUCUAGCUUCCUGAGACCCUUUAACCUGUGAGGACAUCCAGGGUCACAGGUGAGGUUCUUGGGGGUCUGGCGUCUGGCC
0.03651298143975963	U19G_G70U	UGCCAGUCUCUAGGUCCCGGAGACCCUUUAACCUGUGAGGACAUCCAGGGUCACAGGUGAGGUUCUUGGUAGCCUGGCGUCUGGCC
0.8263828185703187	C17G_U19C_G68C_G70C	UGCCAGUCUCUAGGUCGCCGAGACCCUUUAACCUGUGAGGACAUCCAGGGUCACAGGUGAGGUUCUUCGCAGCCUGGCGUCUGGCC
0.7703363356053232	A23C_C25G_G62A	UGCCAGUCUCUAGGUCCCUGAGCCGCUUUAACCUGUGAGGACAUCCAGGGUCACAGGUGAGAUUCUUGGGAGCCUGGCGUCUGGCC
0.4112291293977345	G20A_G22C_C65G_U67A	UGCCAGUCUCUAGGUCCCUAACACCCUUUAACCUGUGAGGACAUCCAGGGUCACAGGUGAGGUUGUAGGGAGCCUGGCGUCUGGCC
0.6612739419215324	G2U_C4A_G83C_C85A	UUCAAGUCUCUAGGUCCCUGAGACCCUUUAACCUGUGAGGACAUCCAGGGUCACAGGUGAGGUUCUUGGGAGCCUGGCGUCUCGAC
1.1955175339366515	U80G_U82C	UGCCAGUCUCUAGGUCCCUGAGACCCUUUAACCUGUGAGGACAUCCAGGGUCACAGGUGAGGUUCUUGGGAGCCUGGCGGCCGGCC
1.0052491533623609	A23U_C25U_G62A_U64A	UGCCAGUCUCUAGGUCCCUGAGUCUCUUUAACCUGUGAGGACAUCCAGGGUCACAGGUGAGAUACUUGGGAGCCUGGCGUCUGGCC
0.5508804563492063	G14C_C16A_A71G_C73U	UGCCAGUCUCUAGCUACCUGAGACCCUUUAACCUGUGAGGACAUCCAGGGUCACAGGUGAGGUUCUUGGGGGUCUGGCGUCUGGCC
0.9616486378205128	A23U_C25G_G62C	UGCCAGUCUCUAGGUCCCUGAGUCGCUUUAACCUGUGAGGACAUCCAGGGUCACAGGUGAGCUUCUUGGGAGCCUGGCGUCUGGCC
0.5447840632603406	G14U_C16A_A71C	UGCCAGUCUCUAGUUACCUGAGACCCUUUAACCUGUGAGGACAUCCAGGGUCACAGGUGAGGUUCUUGGGCGCCUGGCGUCUGGCC
0.8391789479990412	A5C_U7C_U80G	UGCCCGCCUCUAGGUCCCUGAGACCCUUUAACCUGUGAGGACAUCCAGGGUCACAGGUGAGGUUCUUGGGAGCCUGGCGGCUGGCC
0.972734260996456	C8A_G79U	UGCCAGUAUCUAGGUCCCUGAGACCCUUUAACCUGUGAGGACAUCCAGGGUCACAGGUGAGGUUCUUGGGAGCCUGGCUUCUGGCC
0.601975231376119	G14U_C16G_C73A	UGCCAGUCUCUAGUUGCCUGAGACCCUUUAACCUGUGAGGACAUCCAGGGUCACAGGUGAGGUUCUUGGGAGACUGGCGUCUGGCC
1.3385164835164833	C16U_A71G	UGCCAGUCUCUAGGUUCCUGAGACCCUUUAACCUGUGAGGACAUCCAGGGUCACAGGUGAGGUUCUUGGGGGCCUGGCGUCUGGCC
0.2264798850574713	U7A_U80C_U82G	UGCCAGACUCUAGGUCCCUGAGACCCUUUAACCUGUGAGGACAUCCAGGGUCACAGGUGAGGUUCUUGGGAGCCUGGCGCCGGGCC
0.8289712320200124	A23C_C25G_G62U_U64A	UGCCAGUCUCUAGGUCCCUGAGCCGCUUUAACCUGUGAGGACAUCCAGGGUCACAGGUGAGUUACUUGGGAGCCUGGCGUCUGGCC
0.5951634512325832	U82G	UGCCAGUCUCUAGGUCCCUGAGACCCUUUAACCUGUGAGGACAUCCAGGGUCACAGGUGAGGUUCUUGGGAGCCUGGCGUCGGGCC
1.1482371794871793	G13C_C74A_G76A	UGCCAGUCUCUACGUCCCUGAGACCCUUUAACCUGUGAGGACAUCCAGGGUCACAGGUGAGGUUCUUGGGAGCAUAGCGUCUGGCC
0.7278057199211045	G2C_C4G_G83U_C85U	UCCGAGUCUCUAGGUCCCUGAGACCCUUUAACCUGUGAGGACAUCCAGGGUCACAGGUGAGGUUCUUGGGAGCCUGGCGUCUUGUC
0.1005283956338173	C17A_U19A_G68A_G70A	UGCCAGUCUCUAGGUCACAGAGACCCUUUAACCUGUGAGGACAUCCAGGGUCACAGGUGAGGUUCUUAGAAGCCUGGCGUCUGGCC
0.03738446630888489	G77C_G79A	UGCCAGUCUCUAGGUCCCUGAGACCCUUUAACCUGUGAGGACAUCCAGGGUCACAGGUGAGGUUCUUGGGAGCCUGCCAUCUGGCC
1.0496568167604752	U11A_G13C_C74U_G76U	UGCCAGUCUCAACGUCCCUGAGACCCUUUAACCUGUGAGGACAUCCAGGGUCACAGGUGAGGUUCUUGGGAGCUUUGCGUCUGGCC
0.329677914110429	G13C_C74A	UGCCAGUCUCUACGUCCCUGAGACCCUUUAACCUGUGAGGACAUCCAGGGUCACAGGUGAGGUUCUUGGGAGCAUGGCGUCUGGCC
0.5571328326505842	G14U_A71C_C73G	UGCCAGUCUCUAGUUCCCUGAGACCCUUUAACCUGUGAGGACAUCCAGGGUCACAGGUGAGGUUCUUGGGCGGCUGGCGUCUGGCC
0.7289214159659506	G14A_C16U_A71C_C73U	UGCCAGUCUCUAGAUUCCUGAGACCCUUUAACCUGUGAGGACAUCCAGGGUCACAGGUGAGGUUCUUGGGCGUCUGGCGUCUGGCC
0.5914624148361746	G2C_C4G_C85G	UCCGAGUCUCUAGGUCCCUGAGACCCUUUAACCUGUGAGGACAUCCAGGGUCACAGGUGAGGUUCUUGGGAGCCUGGCGUCUGGGC
0.07767486802413281	U11C_G13A_C74A_G76C	UGCCAGUCUCCAAGUCCCUGAGACCCUUUAACCUGUGAGGACAUCCAGGGUCACAGGUGAGGUUCUUGGGAGCAUCGCGUCUGGCC
0.5362903677954699	C17G_U19A_G68U	UGCCAGUCUCUAGGUCGCAGAGACCCUUUAACCUGUGAGGACAUCCAGGGUCACAGGUGAGGUUCUUUGGAGCCUGGCGUCUGGCC
1.0858638018360238	G22A_U67C	UGCCAGUCUCUAGGUCCCUGAAACCCUUUAACCUGUGAGGACAUCCAGGGUCACAGGUGAGGUUCUCGGGAGCCUGGCGUCUGGCC
1.0947847590627764	U11A_G13C_C74A_G76U	UGCCAGUCUCAACGUCCCUGAGACCCUUUAACCUGUGAGGACAUCCAGGGUCACAGGUGAGGUUCUUGGGAGCAUUGCGUCUGGCC
0.1008208255159472	G20U_G22A	UGCCAGUCUCUAGGUCCCUUAAACCCUUUAACCUGUGAGGACAUCCAGGGUCACAGGUGAGGUUCUUGGGAGCCUGGCGUCUGGCC
0.17909072426329947	C17A_U19G_G68U_G70A	UGCCAGUCUCUAGGUCACGGAGACCCUUUAACCUGUGAGGACAUCCAGGGUCACAGGUGAGGUUCUUUGAAGCCUGGCGUCUGGCC
0.3616090221967093	C4A_G83C_C85U	UGCAAGUCUCUAGGUCCCUGAGACCCUUUAACCUGUGAGGACAUCCAGGGUCACAGGUGAGGUUCUUGGGAGCCUGGCGUCUCGUC
0.1427347140039445	C17U_U19G_G68U_G70C	UGCCAGUCUCUAGGUCUCGGAGACCCUUUAACCUGUGAGGACAUCCAGGGUCACAGGUGAGGUUCUUUGCAGCCUGGCGUCUGGCC
0.1128092667566354	A5C_U7A_U80G_U82A	UGCCCGACUCUAGGUCCCUGAGACCCUUUAACCUGUGAGGACAUCCAGGGUCACAGGUGAGGUUCUUGGGAGCCUGGCGGCAGGCC
0.3180400338655064	G14U_A71U_C73U	UGCCAGUCUCUAGUUCCCUGAGACCCUUUAACCUGUGAGGACAUCCAGGGUCACAGGUGAGGUUCUUGGGUGUCUGGCGUCUGGCC
0.4120715962441312	A5G_U7G_U82G	UGCCGGGCUCUAGGUCCCUGAGACCCUUUAACCUGUGAGGACAUCCAGGGUCACAGGUGAGGUUCUUGGGAGCCUGGCGUCGGGCC
0.9129885866166355	U11G_G13A_C74A_G76C	UGCCAGUCUCGAAGUCCCUGAGACCCUUUAACCUGUGAGGACAUCCAGGGUCACAGGUGAGGUUCUUGGGAGCAUCGCGUCUGGCC
1.0422460552268245	G14A_C16G_A71U	UGCCAGUCUCUAGAUGCCUGAGACCCUUUAACCUGUGAGGACAUCCAGGGUCACAGGUGAGGUUCUUGGGUGCCUGGCGUCUGGCC
0.3765828715775739	G2C_C4A_C85U	UCCAAGUCUCUAGGUCCCUGAGACCCUUUAACCUGUGAGGACAUCCAGGGUCACAGGUGAGGUUCUUGGGAGCCUGGCGUCUGGUC
0.34341772524112063	A23G_C25G_G62A_U64G	UGCCAGUCUCUAGGUCCCUGAGGCGCUUUAACCUGUGAGGACAUCCAGGGUCACAGGUGAGAUGCUUGGGAGCCUGGCGUCUGGCC
0.5241952341137125	G79A	UGCCAGUCUCUAGGUCCCUGAGACCCUUUAACCUGUGAGGACAUCCAGGGUCACAGGUGAGGUUCUUGGGAGCCUGGCAUCUGGCC
0.175106169871795	G20U_C65G	UGCCAGUCUCUAGGUCCCUUAGACCCUUUAACCUGUGAGGACAUCCAGGGUCACAGGUGAGGUUGUUGGGAGCCUGGCGUCUGGCC
0.6080009983186211	G14C_C16A_A71G	UGCCAGUCUCUAGCUACCUGAGACCCUUUAACCUGUGAGGACAUCCAGGGUCACAGGUGAGGUUCUUGGGGGCCUGGCGUCUGGCC
0.3233344495471364	G14U_C16A_A71G	UGCCAGUCUCUAGUUACCUGAGACCCUUUAACCUGUGAGGACAUCCAGGGUCACAGGUGAGGUUCUUGGGGGCCUGGCGUCUGGCC
0.2496960215710224	G20C_G22A	UGCCAGUCUCUAGGUCCCUCAAACCCUUUAACCUGUGAGGACAUCCAGGGUCACAGGUGAGGUUCUUGGGAGCCUGGCGUCUGGCC
0.4491782446628274	C17G_U19C_G68U_G70U	UGCCAGUCUCUAGGUCGCCGAGACCCUUUAACCUGUGAGGACAUCCAGGGUCACAGGUGAGGUUCUUUGUAGCCUGGCGUCUGGCC
0.5901939102564101	A23G_C25G_G62U_U64A	UGCCAGUCUCUAGGUCCCUGAGGCGCUUUAACCUGUGAGGACAUCCAGGGUCACAGGUGAGUUACUUGGGAGCCUGGCGUCUGGCC
0.8105203619909501	U11C_G13U_C74A_G76A	UGCCAGUCUCCAUGUCCCUGAGACCCUUUAACCUGUGAGGACAUCCAGGGUCACAGGUGAGGUUCUUGGGAGCAUAGCGUCUGGCC
1.038554822043628	A23G_C25G_G62U	UGCCAGUCUCUAGGUCCCUGAGGCGCUUUAACCUGUGAGGACAUCCAGGGUCACAGGUGAGUUUCUUGGGAGCCUGGCGUCUGGCC
0.33968683226495705	G20U_G22U_C65U_U67G	UGCCAGUCUCUAGGUCCCUUAUACCCUUUAACCUGUGAGGACAUCCAGGGUCACAGGUGAGGUUUUGGGGAGCCUGGCGUCUGGCC
0.14613927738927723	C65U_U67A	UGCCAGUCUCUAGGUCCCUGAGACCCUUUAACCUGUGAGGACAUCCAGGGUCACAGGUGAGGUUUUAGGGAGCCUGGCGUCUGGCC
0.4929018136335214	A5G_U80C_U82A	UGCCGGUCUCUAGGUCCCUGAGACCCUUUAACCUGUGAGGACAUCCAGGGUCACAGGUGAGGUUCUUGGGAGCCUGGCGCCAGGCC
0.4484111070603967	C17A_U19C_G68U_G70U	UGCCAGUCUCUAGGUCACCGAGACCCUUUAACCUGUGAGGACAUCCAGGGUCACAGGUGAGGUUCUUUGUAGCCUGGCGUCUGGCC
0.24277014652014683	A23G_C25A_G62C	UGCCAGUCUCUAGGUCCCUGAGGCACUUUAACCUGUGAGGACAUCCAGGGUCACAGGUGAGCUUCUUGGGAGCCUGGCGUCUGGCC
0.5447450805008947	A23C_C25A_G62A_U64C	UGCCAGUCUCUAGGUCCCUGAGCCACUUUAACCUGUGAGGACAUCCAGGGUCACAGGUGAGAUCCUUGGGAGCCUGGCGUCUGGCC
0.8277402085094391	G20C_G22C_C65G_U67C	UGCCAGUCUCUAGGUCCCUCACACCCUUUAACCUGUGAGGACAUCCAGGGUCACAGGUGAGGUUGUCGGGAGCCUGGCGUCUGGCC
0.039805555555555656	C8G_C10U_G79A	UGCCAGUGUUUAGGUCCCUGAGACCCUUUAACCUGUGAGGACAUCCAGGGUCACAGGUGAGGUUCUUGGGAGCCUGGCAUCUGGCC
0.8923443223443224	U11C_G13C_C74G_G76A	UGCCAGUCUCCACGUCCCUGAGACCCUUUAACCUGUGAGGACAUCCAGGGUCACAGGUGAGGUUCUUGGGAGCGUAGCGUCUGGCC
0.028705929487179597	C8A_C10A_G79A	UGCCAGUAUAUAGGUCCCUGAGACCCUUUAACCUGUGAGGACAUCCAGGGUCACAGGUGAGGUUCUUGGGAGCCUGGCAUCUGGCC
0.11331287955465583	U11C_C74A_G76U	UGCCAGUCUCCAGGUCCCUGAGACCCUUUAACCUGUGAGGACAUCCAGGGUCACAGGUGAGGUUCUUGGGAGCAUUGCGUCUGGCC
0.30099421209858157	U19G_G68C_G70A	UGCCAGUCUCUAGGUCCCGGAGACCCUUUAACCUGUGAGGACAUCCAGGGUCACAGGUGAGGUUCUUCGAAGCCUGGCGUCUGGCC
0.16501612160294782	G22A_C65G_U67A	UGCCAGUCUCUAGGUCCCUGAAACCCUUUAACCUGUGAGGACAUCCAGGGUCACAGGUGAGGUUGUAGGGAGCCUGGCGUCUGGCC
0.479707977207978	G20U_G22C_C65U_U67A	UGCCAGUCUCUAGGUCCCUUACACCCUUUAACCUGUGAGGACAUCCAGGGUCACAGGUGAGGUUUUAGGGAGCCUGGCGUCUGGCC
0.16137387387387414	C17A_U19A_G68C_G70C	UGCCAGUCUCUAGGUCACAGAGACCCUUUAACCUGUGAGGACAUCCAGGGUCACAGGUGAGGUUCUUCGCAGCCUGGCGUCUGGCC
0.266687344913151	U11G_G13A	UGCCAGUCUCGAAGUCCCUGAGACCCUUUAACCUGUGAGGACAUCCAGGGUCACAGGUGAGGUUCUUGGGAGCCUGGCGUCUGGCC
0.13778846153846164	A5G_U7C_U82G	UGCCGGCCUCUAGGUCCCUGAGACCCUUUAACCUGUGAGGACAUCCAGGGUCACAGGUGAGGUUCUUGGGAGCCUGGCGUCGGGCC
0.005620741438049131	C17U_U19A_G70C	UGCCAGUCUCUAGGUCUCAGAGACCCUUUAACCUGUGAGGACAUCCAGGGUCACAGGUGAGGUUCUUGGCAGCCUGGCGUCUGGCC
1.2079093478699776	C17G_U19G_G68C_G70C	UGCCAGUCUCUAGGUCGCGGAGACCCUUUAACCUGUGAGGACAUCCAGGGUCACAGGUGAGGUUCUUCGCAGCCUGGCGUCUGGCC
0.6313216783216785	C17G_G68A_G70U	UGCCAGUCUCUAGGUCGCUGAGACCCUUUAACCUGUGAGGACAUCCAGGGUCACAGGUGAGGUUCUUAGUAGCCUGGCGUCUGGCC
1.4908259773013868	C74U_G76A	UGCCAGUCUCUAGGUCCCUGAGACCCUUUAACCUGUGAGGACAUCCAGGGUCACAGGUGAGGUUCUUGGGAGCUUAGCGUCUGGCC
0.1911897313213102	G20U_G22A_C65G_U67G	UGCCAGUCUCUAGGUCCCUUAAACCCUUUAACCUGUGAGGACAUCCAGGGUCACAGGUGAGGUUGUGGGGAGCCUGGCGUCUGGCC
1.194391811211664	G13C_C74U_G76A	UGCCAGUCUCUACGUCCCUGAGACCCUUUAACCUGUGAGGACAUCCAGGGUCACAGGUGAGGUUCUUGGGAGCUUAGCGUCUGGCC
0.384307953950811	G14U_C73U	UGCCAGUCUCUAGUUCCCUGAGACCCUUUAACCUGUGAGGACAUCCAGGGUCACAGGUGAGGUUCUUGGGAGUCUGGCGUCUGGCC
0.6150458555470933	G2U_C4G_G83A_C85A	UUCGAGUCUCUAGGUCCCUGAGACCCUUUAACCUGUGAGGACAUCCAGGGUCACAGGUGAGGUUCUUGGGAGCCUGGCGUCUAGAC
1.2141755521706015	A23C_C25U_G62A_U64G	UGCCAGUCUCUAGGUCCCUGAGCCUCUUUAACCUGUGAGGACAUCCAGGGUCACAGGUGAGAUGCUUGGGAGCCUGGCGUCUGGCC
0.5827303685897436	A23C_C25U_G62U	UGCCAGUCUCUAGGUCCCUGAGCCUCUUUAACCUGUGAGGACAUCCAGGGUCACAGGUGAGUUUCUUGGGAGCCUGGCGUCUGGCC
0.8190223238300158	A23U_C25G_G62A_U64A	UGCCAGUCUCUAGGUCCCUGAGUCGCUUUAACCUGUGAGGACAUCCAGGGUCACAGGUGAGAUACUUGGGAGCCUGGCGUCUGGCC
0.8127466516258416	G14U_C16G_A71U_C73U	UGCCAGUCUCUAGUUGCCUGAGACCCUUUAACCUGUGAGGACAUCCAGGGUCACAGGUGAGGUUCUUGGGUGUCUGGCGUCUGGCC
0.24495726495726555	C17U_U19G_G68U_G70U	UGCCAGUCUCUAGGUCUCGGAGACCCUUUAACCUGUGAGGACAUCCAGGGUCACAGGUGAGGUUCUUUGUAGCCUGGCGUCUGGCC
0.20833994184509586	C25U_G62C_U64A	UGCCAGUCUCUAGGUCCCUGAGACUCUUUAACCUGUGAGGACAUCCAGGGUCACAGGUGAGCUACUUGGGAGCCUGGCGUCUGGCC
1.0908253205128202	C16G_A71U_C73U	UGCCAGUCUCUAGGUGCCUGAGACCCUUUAACCUGUGAGGACAUCCAGGGUCACAGGUGAGGUUCUUGGGUGUCUGGCGUCUGGCC
0.4006614839061644	A5U_U7G_U80G_U82A	UGCCUGGCUCUAGGUCCCUGAGACCCUUUAACCUGUGAGGACAUCCAGGGUCACAGGUGAGGUUCUUGGGAGCCUGGCGGCAGGCC
0.7103310394670687	C17A_U19C_G70U	UGCCAGUCUCUAGGUCACCGAGACCCUUUAACCUGUGAGGACAUCCAGGGUCACAGGUGAGGUUCUUGGUAGCCUGGCGUCUGGCC
0.5193895279175654	G22C_C65G_U67A	UGCCAGUCUCUAGGUCCCUGACACCCUUUAACCUGUGAGGACAUCCAGGGUCACAGGUGAGGUUGUAGGGAGCCUGGCGUCUGGCC
0.8871311907270809	U11G_G13A_C74G_G76C	UGCCAGUCUCGAAGUCCCUGAGACCCUUUAACCUGUGAGGACAUCCAGGGUCACAGGUGAGGUUCUUGGGAGCGUCGCGUCUGGCC
0.501171757164404	G14C_C16U_A71U_C73A	UGCCAGUCUCUAGCUUCCUGAGACCCUUUAACCUGUGAGGACAUCCAGGGUCACAGGUGAGGUUCUUGGGUGACUGGCGUCUGGCC
1.1195312499999996	A23U_C25A_G62U_U64A	UGCCAGUCUCUAGGUCCCUGAGUCACUUUAACCUGUGAGGACAUCCAGGGUCACAGGUGAGUUACUUGGGAGCCUGGCGUCUGGCC
0.6228316822066822	U11C_G76U	UGCCAGUCUCCAGGUCCCUGAGACCCUUUAACCUGUGAGGACAUCCAGGGUCACAGGUGAGGUUCUUGGGAGCCUUGCGUCUGGCC
0.07518219627594605	C8A_C10U_G79A	UGCCAGUAUUUAGGUCCCUGAGACCCUUUAACCUGUGAGGACAUCCAGGGUCACAGGUGAGGUUCUUGGGAGCCUGGCAUCUGGCC
0.29335607940446706	U19G_G68C_G70C	UGCCAGUCUCUAGGUCCCGGAGACCCUUUAACCUGUGAGGACAUCCAGGGUCACAGGUGAGGUUCUUCGCAGCCUGGCGUCUGGCC
0.257315801668211	G14A_C16A_A71C_C73A	UGCCAGUCUCUAGAUACCUGAGACCCUUUAACCUGUGAGGACAUCCAGGGUCACAGGUGAGGUUCUUGGGCGACUGGCGUCUGGCC
0.5270326046854824	C16U_C73A	UGCCAGUCUCUAGGUUCCUGAGACCCUUUAACCUGUGAGGACAUCCAGGGUCACAGGUGAGGUUCUUGGGAGACUGGCGUCUGGCC
0.6394423303433905	C17U_U19A_G68U_G70A	UGCCAGUCUCUAGGUCUCAGAGACCCUUUAACCUGUGAGGACAUCCAGGGUCACAGGUGAGGUUCUUUGAAGCCUGGCGUCUGGCC
1.042526455026455	C25G_G62C_U64C	UGCCAGUCUCUAGGUCCCUGAGACGCUUUAACCUGUGAGGACAUCCAGGGUCACAGGUGAGCUCCUUGGGAGCCUGGCGUCUGGCC
0.1735917625681411	C17U_U19A	UGCCAGUCUCUAGGUCUCAGAGACCCUUUAACCUGUGAGGACAUCCAGGGUCACAGGUGAGGUUCUUGGGAGCCUGGCGUCUGGCC
0.5683453301819223	U19C	UGCCAGUCUCUAGGUCCCCGAGACCCUUUAACCUGUGAGGACAUCCAGGGUCACAGGUGAGGUUCUUGGGAGCCUGGCGUCUGGCC
0.5573314964762333	C17G_U19C_G68C_G70U	UGCCAGUCUCUAGGUCGCCGAGACCCUUUAACCUGUGAGGACAUCCAGGGUCACAGGUGAGGUUCUUCGUAGCCUGGCGUCUGGCC
0.23203959668803475	G20A_C65A_U67G	UGCCAGUCUCUAGGUCCCUAAGACCCUUUAACCUGUGAGGACAUCCAGGGUCACAGGUGAGGUUAUGGGGAGCCUGGCGUCUGGCC
1.2558844150641029	A23G_C25A_G62U_U64C	UGCCAGUCUCUAGGUCCCUGAGGCACUUUAACCUGUGAGGACAUCCAGGGUCACAGGUGAGUUCCUUGGGAGCCUGGCGUCUGGCC
0.36049306797853364	C8A_C10U_G79U	UGCCAGUAUUUAGGUCCCUGAGACCCUUUAACCUGUGAGGACAUCCAGGGUCACAGGUGAGGUUCUUGGGAGCCUGGCUUCUGGCC
0.5605372897711609	C8A_C10G_G77C_G79U	UGCCAGUAUGUAGGUCCCUGAGACCCUUUAACCUGUGAGGACAUCCAGGGUCACAGGUGAGGUUCUUGGGAGCCUGCCUUCUGGCC
0.0558601871101872	C17U_U19A_G70U	UGCCAGUCUCUAGGUCUCAGAGACCCUUUAACCUGUGAGGACAUCCAGGGUCACAGGUGAGGUUCUUGGUAGCCUGGCGUCUGGCC
0.175106169871795	U11C_C74A_G76A	UGCCAGUCUCCAGGUCCCUGAGACCCUUUAACCUGUGAGGACAUCCAGGGUCACAGGUGAGGUUCUUGGGAGCAUAGCGUCUGGCC
0.6903511876671385	G20A_G22C_C65G_U67G	UGCCAGUCUCUAGGUCCCUAACACCCUUUAACCUGUGAGGACAUCCAGGGUCACAGGUGAGGUUGUGGGGAGCCUGGCGUCUGGCC
1.1130357477072805	G2U_C4U_G83A_C85A	UUCUAGUCUCUAGGUCCCUGAGACCCUUUAACCUGUGAGGACAUCCAGGGUCACAGGUGAGGUUCUUGGGAGCCUGGCGUCUAGAC
0.14132149901380642	U11C_G13A_C74A_G76A	UGCCAGUCUCCAAGUCCCUGAGACCCUUUAACCUGUGAGGACAUCCAGGGUCACAGGUGAGGUUCUUGGGAGCAUAGCGUCUGGCC
0.9061986948902414	C16G_A71C_C73G	UGCCAGUCUCUAGGUGCCUGAGACCCUUUAACCUGUGAGGACAUCCAGGGUCACAGGUGAGGUUCUUGGGCGGCUGGCGUCUGGCC
0.770959249084249	G14A_A71G_C73G	UGCCAGUCUCUAGAUCCCUGAGACCCUUUAACCUGUGAGGACAUCCAGGGUCACAGGUGAGGUUCUUGGGGGGCUGGCGUCUGGCC
1.0225810353168843	G20C_G22U_C65U_U67G	UGCCAGUCUCUAGGUCCCUCAUACCCUUUAACCUGUGAGGACAUCCAGGGUCACAGGUGAGGUUUUGGGGAGCCUGGCGUCUGGCC
0.9089203778677459	G20U_C65U_U67A	UGCCAGUCUCUAGGUCCCUUAGACCCUUUAACCUGUGAGGACAUCCAGGGUCACAGGUGAGGUUUUAGGGAGCCUGGCGUCUGGCC
0.5898313090418352	U11C_C74U_G76U	UGCCAGUCUCCAGGUCCCUGAGACCCUUUAACCUGUGAGGACAUCCAGGGUCACAGGUGAGGUUCUUGGGAGCUUUGCGUCUGGCC
0.9647992886178862	G14C_A71U_C73G	UGCCAGUCUCUAGCUCCCUGAGACCCUUUAACCUGUGAGGACAUCCAGGGUCACAGGUGAGGUUCUUGGGUGGCUGGCGUCUGGCC
0.6847668997668998	A5U_U7A_U80A_U82A	UGCCUGACUCUAGGUCCCUGAGACCCUUUAACCUGUGAGGACAUCCAGGGUCACAGGUGAGGUUCUUGGGAGCCUGGCGACAGGCC
0.10438519813519813	U11G_G13A_C74A	UGCCAGUCUCGAAGUCCCUGAGACCCUUUAACCUGUGAGGACAUCCAGGGUCACAGGUGAGGUUCUUGGGAGCAUGGCGUCUGGCC
0.5583371308786002	G14A_C16G_A71U_C73G	UGCCAGUCUCUAGAUGCCUGAGACCCUUUAACCUGUGAGGACAUCCAGGGUCACAGGUGAGGUUCUUGGGUGGCUGGCGUCUGGCC
0.2568846899224812	C17U_U19G	UGCCAGUCUCUAGGUCUCGGAGACCCUUUAACCUGUGAGGACAUCCAGGGUCACAGGUGAGGUUCUUGGGAGCCUGGCGUCUGGCC
0.039938684503901846	C8G_C10A_G79C	UGCCAGUGUAUAGGUCCCUGAGACCCUUUAACCUGUGAGGACAUCCAGGGUCACAGGUGAGGUUCUUGGGAGCCUGGCCUCUGGCC
0.6318548095031147	C16G_A71C_C73A	UGCCAGUCUCUAGGUGCCUGAGACCCUUUAACCUGUGAGGACAUCCAGGGUCACAGGUGAGGUUCUUGGGCGACUGGCGUCUGGCC
0.21782734728506792	C74G_G76U	UGCCAGUCUCUAGGUCCCUGAGACCCUUUAACCUGUGAGGACAUCCAGGGUCACAGGUGAGGUUCUUGGGAGCGUUGCGUCUGGCC
0.6939895040856581	U11G_G13A_G76C	UGCCAGUCUCGAAGUCCCUGAGACCCUUUAACCUGUGAGGACAUCCAGGGUCACAGGUGAGGUUCUUGGGAGCCUCGCGUCUGGCC
0.652816742994018	G2U_C4U_C85G	UUCUAGUCUCUAGGUCCCUGAGACCCUUUAACCUGUGAGGACAUCCAGGGUCACAGGUGAGGUUCUUGGGAGCCUGGCGUCUGGGC
0.7416991510741512	G22A_C65A_U67C	UGCCAGUCUCUAGGUCCCUGAAACCCUUUAACCUGUGAGGACAUCCAGGGUCACAGGUGAGGUUAUCGGGAGCCUGGCGUCUGGCC
0.0035882411858974253	C8A_G77C_G79C	UGCCAGUAUCUAGGUCCCUGAGACCCUUUAACCUGUGAGGACAUCCAGGGUCACAGGUGAGGUUCUUGGGAGCCUGCCCUCUGGCC
0.669574451652765	U64A	UGCCAGUCUCUAGGUCCCUGAGACCCUUUAACCUGUGAGGACAUCCAGGGUCACAGGUGAGGUACUUGGGAGCCUGGCGUCUGGCC
0.5961554649054647	G2U_C4G_G83U	UUCGAGUCUCUAGGUCCCUGAGACCCUUUAACCUGUGAGGACAUCCAGGGUCACAGGUGAGGUUCUUGGGAGCCUGGCGUCUUGCC
0.790643315018315	U11G_G76A	UGCCAGUCUCGAGGUCCCUGAGACCCUUUAACCUGUGAGGACAUCCAGGGUCACAGGUGAGGUUCUUGGGAGCCUAGCGUCUGGCC
0.5773992673992675	A5C_U7A_U82A	UGCCCGACUCUAGGUCCCUGAGACCCUUUAACCUGUGAGGACAUCCAGGGUCACAGGUGAGGUUCUUGGGAGCCUGGCGUCAGGCC
0.1612999847374852	C8G_C10U_G79C	UGCCAGUGUUUAGGUCCCUGAGACCCUUUAACCUGUGAGGACAUCCAGGGUCACAGGUGAGGUUCUUGGGAGCCUGGCCUCUGGCC
1.2239310270734851	A5C_U7C_U80G_U82G	UGCCCGCCUCUAGGUCCCUGAGACCCUUUAACCUGUGAGGACAUCCAGGGUCACAGGUGAGGUUCUUGGGAGCCUGGCGGCGGGCC
0.31576522435897386	C25U_G62U_U64G	UGCCAGUCUCUAGGUCCCUGAGACUCUUUAACCUGUGAGGACAUCCAGGGUCACAGGUGAGUUGCUUGGGAGCCUGGCGUCUGGCC
0.08891836694809273	C8G_C10U_G77U_G79U	UGCCAGUGUUUAGGUCCCUGAGACCCUUUAACCUGUGAGGACAUCCAGGGUCACAGGUGAGGUUCUUGGGAGCCUGUCUUCUGGCC
0.651702182952183	C74U_G76U	UGCCAGUCUCUAGGUCCCUGAGACCCUUUAACCUGUGAGGACAUCCAGGGUCACAGGUGAGGUUCUUGGGAGCUUUGCGUCUGGCC
0.9956056519699812	C25U_G62A	UGCCAGUCUCUAGGUCCCUGAGACUCUUUAACCUGUGAGGACAUCCAGGGUCACAGGUGAGAUUCUUGGGAGCCUGGCGUCUGGCC
0.9387987179487179	G20C_G22C_C65A_U67G	UGCCAGUCUCUAGGUCCCUCACACCCUUUAACCUGUGAGGACAUCCAGGGUCACAGGUGAGGUUAUGGGGAGCCUGGCGUCUGGCC
1.2880720043158163	U11G_G13A_C74U_G76U	UGCCAGUCUCGAAGUCCCUGAGACCCUUUAACCUGUGAGGACAUCCAGGGUCACAGGUGAGGUUCUUGGGAGCUUUGCGUCUGGCC
0.14547801369068342	G20U_G22U_C65U_U67C	UGCCAGUCUCUAGGUCCCUUAUACCCUUUAACCUGUGAGGACAUCCAGGGUCACAGGUGAGGUUUUCGGGAGCCUGGCGUCUGGCC
0.5976538859691035	G20A_G22A_C65U_U67C	UGCCAGUCUCUAGGUCCCUAAAACCCUUUAACCUGUGAGGACAUCCAGGGUCACAGGUGAGGUUUUCGGGAGCCUGGCGUCUGGCC
0.08137113870381565	G22U_U67G	UGCCAGUCUCUAGGUCCCUGAUACCCUUUAACCUGUGAGGACAUCCAGGGUCACAGGUGAGGUUCUGGGGAGCCUGGCGUCUGGCC
0.9556296526054591	A5G_U7G_U82C	UGCCGGGCUCUAGGUCCCUGAGACCCUUUAACCUGUGAGGACAUCCAGGGUCACAGGUGAGGUUCUUGGGAGCCUGGCGUCCGGCC
0.31748493442041903	G68A_G70U	UGCCAGUCUCUAGGUCCCUGAGACCCUUUAACCUGUGAGGACAUCCAGGGUCACAGGUGAGGUUCUUAGUAGCCUGGCGUCUGGCC
0.7321238768354151	U11G_G13C_C74G_G76A	UGCCAGUCUCGACGUCCCUGAGACCCUUUAACCUGUGAGGACAUCCAGGGUCACAGGUGAGGUUCUUGGGAGCGUAGCGUCUGGCC
0.727678019771393	U11C_C74A	UGCCAGUCUCCAGGUCCCUGAGACCCUUUAACCUGUGAGGACAUCCAGGGUCACAGGUGAGGUUCUUGGGAGCAUGGCGUCUGGCC
0.3739972527472527	G20A_C65U_U67C	UGCCAGUCUCUAGGUCCCUAAGACCCUUUAACCUGUGAGGACAUCCAGGGUCACAGGUGAGGUUUUCGGGAGCCUGGCGUCUGGCC
0.04480925578486551	C8A_C10A_G77C	UGCCAGUAUAUAGGUCCCUGAGACCCUUUAACCUGUGAGGACAUCCAGGGUCACAGGUGAGGUUCUUGGGAGCCUGCCGUCUGGCC
1.0601934340951913	G14U_A71G_C73U	UGCCAGUCUCUAGUUCCCUGAGACCCUUUAACCUGUGAGGACAUCCAGGGUCACAGGUGAGGUUCUUGGGGGUCUGGCGUCUGGCC
0.3941246534996532	C17G_U19A_G68A_G70U	UGCCAGUCUCUAGGUCGCAGAGACCCUUUAACCUGUGAGGACAUCCAGGGUCACAGGUGAGGUUCUUAGUAGCCUGGCGUCUGGCC
0.10047075320512829	G20C_C65A	UGCCAGUCUCUAGGUCCCUCAGACCCUUUAACCUGUGAGGACAUCCAGGGUCACAGGUGAGGUUAUUGGGAGCCUGGCGUCUGGCC
0.46812746548323403	G14C_C16U_A71C_C73A	UGCCAGUCUCUAGCUUCCUGAGACCCUUUAACCUGUGAGGACAUCCAGGGUCACAGGUGAGGUUCUUGGGCGACUGGCGUCUGGCC
0.2526121794871795	C8A_C10G_G77U_G79U	UGCCAGUAUGUAGGUCCCUGAGACCCUUUAACCUGUGAGGACAUCCAGGGUCACAGGUGAGGUUCUUGGGAGCCUGUCUUCUGGCC
0.46431448788006013	C17G_U19C_G68U_G70C	UGCCAGUCUCUAGGUCGCCGAGACCCUUUAACCUGUGAGGACAUCCAGGGUCACAGGUGAGGUUCUUUGCAGCCUGGCGUCUGGCC
1.3167687655086848	A5U_U7C_U80A_U82A	UGCCUGCCUCUAGGUCCCUGAGACCCUUUAACCUGUGAGGACAUCCAGGGUCACAGGUGAGGUUCUUGGGAGCCUGGCGACAGGCC
0.08611778846153838	C8G_G79A	UGCCAGUGUCUAGGUCCCUGAGACCCUUUAACCUGUGAGGACAUCCAGGGUCACAGGUGAGGUUCUUGGGAGCCUGGCAUCUGGCC
0.9988959021551046	C4A_G83U_C85U	UGCAAGUCUCUAGGUCCCUGAGACCCUUUAACCUGUGAGGACAUCCAGGGUCACAGGUGAGGUUCUUGGGAGCCUGGCGUCUUGUC
0.07403108130904196	C8U_C10A_G77A_G79A	UGCCAGUUUAUAGGUCCCUGAGACCCUUUAACCUGUGAGGACAUCCAGGGUCACAGGUGAGGUUCUUGGGAGCCUGACAUCUGGCC
0.2813920298228243	G2A_C4A_G83A_C85G	UACAAGUCUCUAGGUCCCUGAGACCCUUUAACCUGUGAGGACAUCCAGGGUCACAGGUGAGGUUCUUGGGAGCCUGGCGUCUAGGC
0.0280057848655409	C8A_C10G_G77A_G79U	UGCCAGUAUGUAGGUCCCUGAGACCCUUUAACCUGUGAGGACAUCCAGGGUCACAGGUGAGGUUCUUGGGAGCCUGACUUCUGGCC
0.8281225718725719	A5G_U7C_U80G_U82C	UGCCGGCCUCUAGGUCCCUGAGACCCUUUAACCUGUGAGGACAUCCAGGGUCACAGGUGAGGUUCUUGGGAGCCUGGCGGCCGGCC
0.4772060924219694	C17A_U19A_G68U	UGCCAGUCUCUAGGUCACAGAGACCCUUUAACCUGUGAGGACAUCCAGGGUCACAGGUGAGGUUCUUUGGAGCCUGGCGUCUGGCC
0.1076472355769228	U19A_G68C_G70U	UGCCAGUCUCUAGGUCCCAGAGACCCUUUAACCUGUGAGGACAUCCAGGGUCACAGGUGAGGUUCUUCGUAGCCUGGCGUCUGGCC
0.18275246400246348	C17A_U19G_G68U	UGCCAGUCUCUAGGUCACGGAGACCCUUUAACCUGUGAGGACAUCCAGGGUCACAGGUGAGGUUCUUUGGAGCCUGGCGUCUGGCC
0.027779931761786628	C17A_U19C_G68U	UGCCAGUCUCUAGGUCACCGAGACCCUUUAACCUGUGAGGACAUCCAGGGUCACAGGUGAGGUUCUUUGGAGCCUGGCGUCUGGCC
0.4080512290739562	G14U_C16G	UGCCAGUCUCUAGUUGCCUGAGACCCUUUAACCUGUGAGGACAUCCAGGGUCACAGGUGAGGUUCUUGGGAGCCUGGCGUCUGGCC
0.2640945512820521	U19C_G70C	UGCCAGUCUCUAGGUCCCCGAGACCCUUUAACCUGUGAGGACAUCCAGGGUCACAGGUGAGGUUCUUGGCAGCCUGGCGUCUGGCC
0.030216767881241523	C8A_G77U_G79C	UGCCAGUAUCUAGGUCCCUGAGACCCUUUAACCUGUGAGGACAUCCAGGGUCACAGGUGAGGUUCUUGGGAGCCUGUCCUCUGGCC
0.23261701480990232	G2C_C4G	UCCGAGUCUCUAGGUCCCUGAGACCCUUUAACCUGUGAGGACAUCCAGGGUCACAGGUGAGGUUCUUGGGAGCCUGGCGUCUGGCC
0.2541180643127365	G2U_G83A	UUCCAGUCUCUAGGUCCCUGAGACCCUUUAACCUGUGAGGACAUCCAGGGUCACAGGUGAGGUUCUUGGGAGCCUGGCGUCUAGCC
0.593255876068376	A23G_C25G_G62C_U64A	UGCCAGUCUCUAGGUCCCUGAGGCGCUUUAACCUGUGAGGACAUCCAGGGUCACAGGUGAGCUACUUGGGAGCCUGGCGUCUGGCC
0.6921171570365118	U19A_G68U	UGCCAGUCUCUAGGUCCCAGAGACCCUUUAACCUGUGAGGACAUCCAGGGUCACAGGUGAGGUUCUUUGGAGCCUGGCGUCUGGCC
0.8722077491474043	A5G_U80A	UGCCGGUCUCUAGGUCCCUGAGACCCUUUAACCUGUGAGGACAUCCAGGGUCACAGGUGAGGUUCUUGGGAGCCUGGCGACUGGCC
0.2621638869979575	G20C_G22A_C65G	UGCCAGUCUCUAGGUCCCUCAAACCCUUUAACCUGUGAGGACAUCCAGGGUCACAGGUGAGGUUGUUGGGAGCCUGGCGUCUGGCC
0.6934014812048792	A23U_C25G_G62U_U64G	UGCCAGUCUCUAGGUCCCUGAGUCGCUUUAACCUGUGAGGACAUCCAGGGUCACAGGUGAGUUGCUUGGGAGCCUGGCGUCUGGCC
0.23865321769733558	G2C_G83A_C85U	UCCCAGUCUCUAGGUCCCUGAGACCCUUUAACCUGUGAGGACAUCCAGGGUCACAGGUGAGGUUCUUGGGAGCCUGGCGUCUAGUC
0.13264119142351946	G14A_C16U_A71C_C73A	UGCCAGUCUCUAGAUUCCUGAGACCCUUUAACCUGUGAGGACAUCCAGGGUCACAGGUGAGGUUCUUGGGCGACUGGCGUCUGGCC
0.8768356643356643	A23C_C25G_G62U	UGCCAGUCUCUAGGUCCCUGAGCCGCUUUAACCUGUGAGGACAUCCAGGGUCACAGGUGAGUUUCUUGGGAGCCUGGCGUCUGGCC
0.01183749669574412	C8G_G77C	UGCCAGUGUCUAGGUCCCUGAGACCCUUUAACCUGUGAGGACAUCCAGGGUCACAGGUGAGGUUCUUGGGAGCCUGCCGUCUGGCC
0.7264462513623587	C16U_A71G_C73G	UGCCAGUCUCUAGGUUCCUGAGACCCUUUAACCUGUGAGGACAUCCAGGGUCACAGGUGAGGUUCUUGGGGGGCUGGCGUCUGGCC
0.0996919101570261	G22A_U67A	UGCCAGUCUCUAGGUCCCUGAAACCCUUUAACCUGUGAGGACAUCCAGGGUCACAGGUGAGGUUCUAGGGAGCCUGGCGUCUGGCC
0.9301686059038999	A23G_C25G_G62A_U64C	UGCCAGUCUCUAGGUCCCUGAGGCGCUUUAACCUGUGAGGACAUCCAGGGUCACAGGUGAGAUCCUUGGGAGCCUGGCGUCUGGCC
0.13938799591784642	G20A_G22A_C65A_U67C	UGCCAGUCUCUAGGUCCCUAAAACCCUUUAACCUGUGAGGACAUCCAGGGUCACAGGUGAGGUUAUCGGGAGCCUGGCGUCUGGCC
0.7721895032051284	A5G_U7C_U80C_U82C	UGCCGGCCUCUAGGUCCCUGAGACCCUUUAACCUGUGAGGACAUCCAGGGUCACAGGUGAGGUUCUUGGGAGCCUGGCGCCCGGCC
0.18011563599798872	G14A_C73G	UGCCAGUCUCUAGAUCCCUGAGACCCUUUAACCUGUGAGGACAUCCAGGGUCACAGGUGAGGUUCUUGGGAGGCUGGCGUCUGGCC
1.0520872149764884	G14A_C16G_A71U_C73U	UGCCAGUCUCUAGAUGCCUGAGACCCUUUAACCUGUGAGGACAUCCAGGGUCACAGGUGAGGUUCUUGGGUGUCUGGCGUCUGGCC
0.6962060952024456	C17U_G68U_G70A	UGCCAGUCUCUAGGUCUCUGAGACCCUUUAACCUGUGAGGACAUCCAGGGUCACAGGUGAGGUUCUUUGAAGCCUGGCGUCUGGCC
0.9542246905393457	A5U_U80C_U82A	UGCCUGUCUCUAGGUCCCUGAGACCCUUUAACCUGUGAGGACAUCCAGGGUCACAGGUGAGGUUCUUGGGAGCCUGGCGCCAGGCC
0.4860788060032123	G2U_C4A_C85A	UUCAAGUCUCUAGGUCCCUGAGACCCUUUAACCUGUGAGGACAUCCAGGGUCACAGGUGAGGUUCUUGGGAGCCUGGCGUCUGGAC
0.1540492116579077	U11G_G13U	UGCCAGUCUCGAUGUCCCUGAGACCCUUUAACCUGUGAGGACAUCCAGGGUCACAGGUGAGGUUCUUGGGAGCCUGGCGUCUGGCC
0.40666733440170927	A5C_U7A_U80C	UGCCCGACUCUAGGUCCCUGAGACCCUUUAACCUGUGAGGACAUCCAGGGUCACAGGUGAGGUUCUUGGGAGCCUGGCGCCUGGCC
0.9722573508918617	G13C_C74G_G76C	UGCCAGUCUCUACGUCCCUGAGACCCUUUAACCUGUGAGGACAUCCAGGGUCACAGGUGAGGUUCUUGGGAGCGUCGCGUCUGGCC
0.5216023156430134	A23G_U64G	UGCCAGUCUCUAGGUCCCUGAGGCCCUUUAACCUGUGAGGACAUCCAGGGUCACAGGUGAGGUGCUUGGGAGCCUGGCGUCUGGCC
0.4326393658424921	G2A_C4G_G83A_C85G	UACGAGUCUCUAGGUCCCUGAGACCCUUUAACCUGUGAGGACAUCCAGGGUCACAGGUGAGGUUCUUGGGAGCCUGGCGUCUAGGC
0.5124900405620745	A5G_U7G_U80G_U82C	UGCCGGGCUCUAGGUCCCUGAGACCCUUUAACCUGUGAGGACAUCCAGGGUCACAGGUGAGGUUCUUGGGAGCCUGGCGGCCGGCC
1.4760245452553147	G20U_G22C_C65G_U67G	UGCCAGUCUCUAGGUCCCUUACACCCUUUAACCUGUGAGGACAUCCAGGGUCACAGGUGAGGUUGUGGGGAGCCUGGCGUCUGGCC
0.03197622525154173	C10A_G79U	UGCCAGUCUAUAGGUCCCUGAGACCCUUUAACCUGUGAGGACAUCCAGGGUCACAGGUGAGGUUCUUGGGAGCCUGGCUUCUGGCC
0.8575442226549823	G68C	UGCCAGUCUCUAGGUCCCUGAGACCCUUUAACCUGUGAGGACAUCCAGGGUCACAGGUGAGGUUCUUCGGAGCCUGGCGUCUGGCC
0.34526304155614573	G2U_G83U	UUCCAGUCUCUAGGUCCCUGAGACCCUUUAACCUGUGAGGACAUCCAGGGUCACAGGUGAGGUUCUUGGGAGCCUGGCGUCUUGCC
0.24774772641151915	U19G_G68A	UGCCAGUCUCUAGGUCCCGGAGACCCUUUAACCUGUGAGGACAUCCAGGGUCACAGGUGAGGUUCUUAGGAGCCUGGCGUCUGGCC
0.0074079818031430955	C8A_C10A_G79C	UGCCAGUAUAUAGGUCCCUGAGACCCUUUAACCUGUGAGGACAUCCAGGGUCACAGGUGAGGUUCUUGGGAGCCUGGCCUCUGGCC
0.06331132317974429	C17G_U19A	UGCCAGUCUCUAGGUCGCAGAGACCCUUUAACCUGUGAGGACAUCCAGGGUCACAGGUGAGGUUCUUGGGAGCCUGGCGUCUGGCC
0.871451585695007	A5U_U80C_U82G	UGCCUGUCUCUAGGUCCCUGAGACCCUUUAACCUGUGAGGACAUCCAGGGUCACAGGUGAGGUUCUUGGGAGCCUGGCGCCGGGCC
0.09740218832891244	G20U_G22A_C65A	UGCCAGUCUCUAGGUCCCUUAAACCCUUUAACCUGUGAGGACAUCCAGGGUCACAGGUGAGGUUAUUGGGAGCCUGGCGUCUGGCC
0.5476909086284086	A5U	UGCCUGUCUCUAGGUCCCUGAGACCCUUUAACCUGUGAGGACAUCCAGGGUCACAGGUGAGGUUCUUGGGAGCCUGGCGUCUGGCC
0.9603438228438228	G20U_G22U_C65A	UGCCAGUCUCUAGGUCCCUUAUACCCUUUAACCUGUGAGGACAUCCAGGGUCACAGGUGAGGUUAUUGGGAGCCUGGCGUCUGGCC
0.5848354700854702	A5G_U7A_U80A_U82C	UGCCGGACUCUAGGUCCCUGAGACCCUUUAACCUGUGAGGACAUCCAGGGUCACAGGUGAGGUUCUUGGGAGCCUGGCGACCGGCC
0.5358440170940171	A23U_G62C	UGCCAGUCUCUAGGUCCCUGAGUCCCUUUAACCUGUGAGGACAUCCAGGGUCACAGGUGAGCUUCUUGGGAGCCUGGCGUCUGGCC
0.02513554024748048	C8U_C10U_G79C	UGCCAGUUUUUAGGUCCCUGAGACCCUUUAACCUGUGAGGACAUCCAGGGUCACAGGUGAGGUUCUUGGGAGCCUGGCCUCUGGCC
0.8960476639924494	G14C_C16U_C73U	UGCCAGUCUCUAGCUUCCUGAGACCCUUUAACCUGUGAGGACAUCCAGGGUCACAGGUGAGGUUCUUGGGAGUCUGGCGUCUGGCC
0.19325963795594053	C17U_U19G_G68A_G70U	UGCCAGUCUCUAGGUCUCGGAGACCCUUUAACCUGUGAGGACAUCCAGGGUCACAGGUGAGGUUCUUAGUAGCCUGGCGUCUGGCC
1.4863794669897032	A5U_U7C_U80G_U82A	UGCCUGCCUCUAGGUCCCUGAGACCCUUUAACCUGUGAGGACAUCCAGGGUCACAGGUGAGGUUCUUGGGAGCCUGGCGGCAGGCC
0.6304472060957912	C17G_U19C_G68A_G70A	UGCCAGUCUCUAGGUCGCCGAGACCCUUUAACCUGUGAGGACAUCCAGGGUCACAGGUGAGGUUCUUAGAAGCCUGGCGUCUGGCC
0.27945828819068275	C17A_G68U	UGCCAGUCUCUAGGUCACUGAGACCCUUUAACCUGUGAGGACAUCCAGGGUCACAGGUGAGGUUCUUUGGAGCCUGGCGUCUGGCC
1.2012327416173567	U11C_G13U_C74G	UGCCAGUCUCCAUGUCCCUGAGACCCUUUAACCUGUGAGGACAUCCAGGGUCACAGGUGAGGUUCUUGGGAGCGUGGCGUCUGGCC
0.12866771231132895	C25U_G62U_U64A	UGCCAGUCUCUAGGUCCCUGAGACUCUUUAACCUGUGAGGACAUCCAGGGUCACAGGUGAGUUACUUGGGAGCCUGGCGUCUGGCC
0.5822859671709043	C17A_U19A_G68C_G70U	UGCCAGUCUCUAGGUCACAGAGACCCUUUAACCUGUGAGGACAUCCAGGGUCACAGGUGAGGUUCUUCGUAGCCUGGCGUCUGGCC
0.1472098948060485	A23C_C25U_U64C	UGCCAGUCUCUAGGUCCCUGAGCCUCUUUAACCUGUGAGGACAUCCAGGGUCACAGGUGAGGUCCUUGGGAGCCUGGCGUCUGGCC
0.6405954790823213	C4G_C85U	UGCGAGUCUCUAGGUCCCUGAGACCCUUUAACCUGUGAGGACAUCCAGGGUCACAGGUGAGGUUCUUGGGAGCCUGGCGUCUGGUC
0.6216718466718467	C4A	UGCAAGUCUCUAGGUCCCUGAGACCCUUUAACCUGUGAGGACAUCCAGGGUCACAGGUGAGGUUCUUGGGAGCCUGGCGUCUGGCC
0.2779255900349658	G14U_A71C_C73U	UGCCAGUCUCUAGUUCCCUGAGACCCUUUAACCUGUGAGGACAUCCAGGGUCACAGGUGAGGUUCUUGGGCGUCUGGCGUCUGGCC
0.05103276353276345	C8A_C10A_G77C_G79A	UGCCAGUAUAUAGGUCCCUGAGACCCUUUAACCUGUGAGGACAUCCAGGGUCACAGGUGAGGUUCUUGGGAGCCUGCCAUCUGGCC
0.3425249891351584	A23C_C25U_G62C_U64A	UGCCAGUCUCUAGGUCCCUGAGCCUCUUUAACCUGUGAGGACAUCCAGGGUCACAGGUGAGCUACUUGGGAGCCUGGCGUCUGGCC
0.16849132525083574	G14A_A71U_C73G	UGCCAGUCUCUAGAUCCCUGAGACCCUUUAACCUGUGAGGACAUCCAGGGUCACAGGUGAGGUUCUUGGGUGGCUGGCGUCUGGCC
0.7658425958597977	G13U_C74G	UGCCAGUCUCUAUGUCCCUGAGACCCUUUAACCUGUGAGGACAUCCAGGGUCACAGGUGAGGUUCUUGGGAGCGUGGCGUCUGGCC
0.5831836201079622	A5G_U7A_U80G_U82C	UGCCGGACUCUAGGUCCCUGAGACCCUUUAACCUGUGAGGACAUCCAGGGUCACAGGUGAGGUUCUUGGGAGCCUGGCGGCCGGCC
1.3846389517345403	A23G_C25G_G62C_U64C	UGCCAGUCUCUAGGUCCCUGAGGCGCUUUAACCUGUGAGGACAUCCAGGGUCACAGGUGAGCUCCUUGGGAGCCUGGCGUCUGGCC
0.8854184472934472	C25G_G62U_U64C	UGCCAGUCUCUAGGUCCCUGAGACGCUUUAACCUGUGAGGACAUCCAGGGUCACAGGUGAGUUCCUUGGGAGCCUGGCGUCUGGCC
0.15226623467112615	C17U_G68C_G70C	UGCCAGUCUCUAGGUCUCUGAGACCCUUUAACCUGUGAGGACAUCCAGGGUCACAGGUGAGGUUCUUCGCAGCCUGGCGUCUGGCC
0.20537575568063304	G20U_G22A_U67C	UGCCAGUCUCUAGGUCCCUUAAACCCUUUAACCUGUGAGGACAUCCAGGGUCACAGGUGAGGUUCUCGGGAGCCUGGCGUCUGGCC
0.8878495356349686	G22C_C65A_U67C	UGCCAGUCUCUAGGUCCCUGACACCCUUUAACCUGUGAGGACAUCCAGGGUCACAGGUGAGGUUAUCGGGAGCCUGGCGUCUGGCC
0.031858603823921826	A5G_U7G_U80G_U82G	UGCCGGGCUCUAGGUCCCUGAGACCCUUUAACCUGUGAGGACAUCCAGGGUCACAGGUGAGGUUCUUGGGAGCCUGGCGGCGGGCC
0.018225986975986964	C8G_C10A_G77A_G79C	UGCCAGUGUAUAGGUCCCUGAGACCCUUUAACCUGUGAGGACAUCCAGGGUCACAGGUGAGGUUCUUGGGAGCCUGACCUCUGGCC
0.5042258918617615	U19C_G68U	UGCCAGUCUCUAGGUCCCCGAGACCCUUUAACCUGUGAGGACAUCCAGGGUCACAGGUGAGGUUCUUUGGAGCCUGGCGUCUGGCC
0.13521297627605997	U19C_G68C_G70U	UGCCAGUCUCUAGGUCCCCGAGACCCUUUAACCUGUGAGGACAUCCAGGGUCACAGGUGAGGUUCUUCGUAGCCUGGCGUCUGGCC
0.14870612652374932	A5U_U7G_U80A	UGCCUGGCUCUAGGUCCCUGAGACCCUUUAACCUGUGAGGACAUCCAGGGUCACAGGUGAGGUUCUUGGGAGCCUGGCGACUGGCC
0.6618410574932313	G14C_C16U_A71G	UGCCAGUCUCUAGCUUCCUGAGACCCUUUAACCUGUGAGGACAUCCAGGGUCACAGGUGAGGUUCUUGGGGGCCUGGCGUCUGGCC
0.35330374753451793	G14U_C16A	UGCCAGUCUCUAGUUACCUGAGACCCUUUAACCUGUGAGGACAUCCAGGGUCACAGGUGAGGUUCUUGGGAGCCUGGCGUCUGGCC
0.03674358974358973	G14A_C16A_C73A	UGCCAGUCUCUAGAUACCUGAGACCCUUUAACCUGUGAGGACAUCCAGGGUCACAGGUGAGGUUCUUGGGAGACUGGCGUCUGGCC
0.0756156191369606	U11C_C74A_G76C	UGCCAGUCUCCAGGUCCCUGAGACCCUUUAACCUGUGAGGACAUCCAGGGUCACAGGUGAGGUUCUUGGGAGCAUCGCGUCUGGCC
0.49536514968451983	G70A	UGCCAGUCUCUAGGUCCCUGAGACCCUUUAACCUGUGAGGACAUCCAGGGUCACAGGUGAGGUUCUUGGAAGCCUGGCGUCUGGCC
0.07654914529914536	C8G_C10A_G77C_G79U	UGCCAGUGUAUAGGUCCCUGAGACCCUUUAACCUGUGAGGACAUCCAGGGUCACAGGUGAGGUUCUUGGGAGCCUGCCUUCUGGCC
0.1773699708150924	G22C_C65A_U67G	UGCCAGUCUCUAGGUCCCUGACACCCUUUAACCUGUGAGGACAUCCAGGGUCACAGGUGAGGUUAUGGGGAGCCUGGCGUCUGGCC
0.25726326679649475	G68C_G70U	UGCCAGUCUCUAGGUCCCUGAGACCCUUUAACCUGUGAGGACAUCCAGGGUCACAGGUGAGGUUCUUCGUAGCCUGGCGUCUGGCC
0.9711807594441182	G2A_C4G_G83U_C85U	UACGAGUCUCUAGGUCCCUGAGACCCUUUAACCUGUGAGGACAUCCAGGGUCACAGGUGAGGUUCUUGGGAGCCUGGCGUCUUGUC
0.006561355311355316	C8U_G77C_G79C	UGCCAGUUUCUAGGUCCCUGAGACCCUUUAACCUGUGAGGACAUCCAGGGUCACAGGUGAGGUUCUUGGGAGCCUGCCCUCUGGCC
0.298906186406186	G2A_G83U	UACCAGUCUCUAGGUCCCUGAGACCCUUUAACCUGUGAGGACAUCCAGGGUCACAGGUGAGGUUCUUGGGAGCCUGGCGUCUUGCC
0.4339194645133879	C8G_C10A_G77U_G79U	UGCCAGUGUAUAGGUCCCUGAGACCCUUUAACCUGUGAGGACAUCCAGGGUCACAGGUGAGGUUCUUGGGAGCCUGUCUUCUGGCC
0.2833947081287507	A5C_U7A_U80A_U82A	UGCCCGACUCUAGGUCCCUGAGACCCUUUAACCUGUGAGGACAUCCAGGGUCACAGGUGAGGUUCUUGGGAGCCUGGCGACAGGCC
0.7870079695079695	G14U_C16U_A71C_C73A	UGCCAGUCUCUAGUUUCCUGAGACCCUUUAACCUGUGAGGACAUCCAGGGUCACAGGUGAGGUUCUUGGGCGACUGGCGUCUGGCC
0.7200558312655085	G13A	UGCCAGUCUCUAAGUCCCUGAGACCCUUUAACCUGUGAGGACAUCCAGGGUCACAGGUGAGGUUCUUGGGAGCCUGGCGUCUGGCC
0.6218771272974812	U7A_U80C	UGCCAGACUCUAGGUCCCUGAGACCCUUUAACCUGUGAGGACAUCCAGGGUCACAGGUGAGGUUCUUGGGAGCCUGGCGCCUGGCC
0.7746773504273503	U64G	UGCCAGUCUCUAGGUCCCUGAGACCCUUUAACCUGUGAGGACAUCCAGGGUCACAGGUGAGGUGCUUGGGAGCCUGGCGUCUGGCC
1.1186785986290937	G22U_C65A	UGCCAGUCUCUAGGUCCCUGAUACCCUUUAACCUGUGAGGACAUCCAGGGUCACAGGUGAGGUUAUUGGGAGCCUGGCGUCUGGCC
0.8225895859604876	U11C_C74G	UGCCAGUCUCCAGGUCCCUGAGACCCUUUAACCUGUGAGGACAUCCAGGGUCACAGGUGAGGUUCUUGGGAGCGUGGCGUCUGGCC
0.2158434916631637	G20U_G22C_C65A_U67G	UGCCAGUCUCUAGGUCCCUUACACCCUUUAACCUGUGAGGACAUCCAGGGUCACAGGUGAGGUUAUGGGGAGCCUGGCGUCUGGCC
0.2555962987107048	G20A_C65G_U67G	UGCCAGUCUCUAGGUCCCUAAGACCCUUUAACCUGUGAGGACAUCCAGGGUCACAGGUGAGGUUGUGGGGAGCCUGGCGUCUGGCC
0.30141225961538354	G2C	UCCCAGUCUCUAGGUCCCUGAGACCCUUUAACCUGUGAGGACAUCCAGGGUCACAGGUGAGGUUCUUGGGAGCCUGGCGUCUGGCC
0.38444681861348484	G20C_G22A_C65U	UGCCAGUCUCUAGGUCCCUCAAACCCUUUAACCUGUGAGGACAUCCAGGGUCACAGGUGAGGUUUUUGGGAGCCUGGCGUCUGGCC
0.6211548115539078	U11C_C74U_G76A	UGCCAGUCUCCAGGUCCCUGAGACCCUUUAACCUGUGAGGACAUCCAGGGUCACAGGUGAGGUUCUUGGGAGCUUAGCGUCUGGCC
0.1636567933981725	G20A_C65G_U67C	UGCCAGUCUCUAGGUCCCUAAGACCCUUUAACCUGUGAGGACAUCCAGGGUCACAGGUGAGGUUGUCGGGAGCCUGGCGUCUGGCC
0.8298303051753971	U11A_G13C_C74G	UGCCAGUCUCAACGUCCCUGAGACCCUUUAACCUGUGAGGACAUCCAGGGUCACAGGUGAGGUUCUUGGGAGCGUGGCGUCUGGCC
0.20074076564461144	A5G_U7G_U80A	UGCCGGGCUCUAGGUCCCUGAGACCCUUUAACCUGUGAGGACAUCCAGGGUCACAGGUGAGGUUCUUGGGAGCCUGGCGACUGGCC
0.10212197923757686	C17U_G68U	UGCCAGUCUCUAGGUCUCUGAGACCCUUUAACCUGUGAGGACAUCCAGGGUCACAGGUGAGGUUCUUUGGAGCCUGGCGUCUGGCC
0.3877508629191325	C17A_G70C	UGCCAGUCUCUAGGUCACUGAGACCCUUUAACCUGUGAGGACAUCCAGGGUCACAGGUGAGGUUCUUGGCAGCCUGGCGUCUGGCC
1.116395308123249	G20A_G22U_C65G	UGCCAGUCUCUAGGUCCCUAAUACCCUUUAACCUGUGAGGACAUCCAGGGUCACAGGUGAGGUUGUUGGGAGCCUGGCGUCUGGCC
0.8442199333880827	G14A_C16G_A71G_C73U	UGCCAGUCUCUAGAUGCCUGAGACCCUUUAACCUGUGAGGACAUCCAGGGUCACAGGUGAGGUUCUUGGGGGUCUGGCGUCUGGCC
0.9934747770345597	G20U_G22U_C65G_U67C	UGCCAGUCUCUAGGUCCCUUAUACCCUUUAACCUGUGAGGACAUCCAGGGUCACAGGUGAGGUUGUCGGGAGCCUGGCGUCUGGCC
0.4824231486553453	G2A_C4G_C85G	UACGAGUCUCUAGGUCCCUGAGACCCUUUAACCUGUGAGGACAUCCAGGGUCACAGGUGAGGUUCUUGGGAGCCUGGCGUCUGGGC
0.04734998678297648	C8A_C10G_G79U	UGCCAGUAUGUAGGUCCCUGAGACCCUUUAACCUGUGAGGACAUCCAGGGUCACAGGUGAGGUUCUUGGGAGCCUGGCUUCUGGCC
0.5183104139808049	C17U_U19C_G70U	UGCCAGUCUCUAGGUCUCCGAGACCCUUUAACCUGUGAGGACAUCCAGGGUCACAGGUGAGGUUCUUGGUAGCCUGGCGUCUGGCC
0.5916936486132915	C8U_C10U_G77A_G79A	UGCCAGUUUUUAGGUCCCUGAGACCCUUUAACCUGUGAGGACAUCCAGGGUCACAGGUGAGGUUCUUGGGAGCCUGACAUCUGGCC
0.08792216117216126	U11A_C74G	UGCCAGUCUCAAGGUCCCUGAGACCCUUUAACCUGUGAGGACAUCCAGGGUCACAGGUGAGGUUCUUGGGAGCGUGGCGUCUGGCC
0.0996919101570261	G2C_C4U	UCCUAGUCUCUAGGUCCCUGAGACCCUUUAACCUGUGAGGACAUCCAGGGUCACAGGUGAGGUUCUUGGGAGCCUGGCGUCUGGCC
0.23841260520649765	C74G_G76C	UGCCAGUCUCUAGGUCCCUGAGACCCUUUAACCUGUGAGGACAUCCAGGGUCACAGGUGAGGUUCUUGGGAGCGUCGCGUCUGGCC
0.9914047842401501	A5G_U80G	UGCCGGUCUCUAGGUCCCUGAGACCCUUUAACCUGUGAGGACAUCCAGGGUCACAGGUGAGGUUCUUGGGAGCCUGGCGGCUGGCC
0.22094866938616975	C16A_A71C_C73A	UGCCAGUCUCUAGGUACCUGAGACCCUUUAACCUGUGAGGACAUCCAGGGUCACAGGUGAGGUUCUUGGGCGACUGGCGUCUGGCC
0.49528439533103663	C25A_G62C_U64A	UGCCAGUCUCUAGGUCCCUGAGACACUUUAACCUGUGAGGACAUCCAGGGUCACAGGUGAGCUACUUGGGAGCCUGGCGUCUGGCC
0.48954782742207875	C4A_G83A	UGCAAGUCUCUAGGUCCCUGAGACCCUUUAACCUGUGAGGACAUCCAGGGUCACAGGUGAGGUUCUUGGGAGCCUGGCGUCUAGCC
0.8180251801575331	G14U_A71U_C73A	UGCCAGUCUCUAGUUCCCUGAGACCCUUUAACCUGUGAGGACAUCCAGGGUCACAGGUGAGGUUCUUGGGUGACUGGCGUCUGGCC
0.573003796365447	U11C_G13C_C74G_G76C	UGCCAGUCUCCACGUCCCUGAGACCCUUUAACCUGUGAGGACAUCCAGGGUCACAGGUGAGGUUCUUGGGAGCGUCGCGUCUGGCC
0.08049497753106019	U11A_C74A_G76A	UGCCAGUCUCAAGGUCCCUGAGACCCUUUAACCUGUGAGGACAUCCAGGGUCACAGGUGAGGUUCUUGGGAGCAUAGCGUCUGGCC
0.6167363763108442	G2C_C4U_G83A_C85G	UCCUAGUCUCUAGGUCCCUGAGACCCUUUAACCUGUGAGGACAUCCAGGGUCACAGGUGAGGUUCUUGGGAGCCUGGCGUCUAGGC
0.7401137472129321	C8U_C10A_G77U_G79A	UGCCAGUUUAUAGGUCCCUGAGACCCUUUAACCUGUGAGGACAUCCAGGGUCACAGGUGAGGUUCUUGGGAGCCUGUCAUCUGGCC
0.10965147840147853	C17A_U19C_G68U_G70A	UGCCAGUCUCUAGGUCACCGAGACCCUUUAACCUGUGAGGACAUCCAGGGUCACAGGUGAGGUUCUUUGAAGCCUGGCGUCUGGCC
0.41893259518259485	G14A_C16A_A71U_C73A	UGCCAGUCUCUAGAUACCUGAGACCCUUUAACCUGUGAGGACAUCCAGGGUCACAGGUGAGGUUCUUGGGUGACUGGCGUCUGGCC
1.3292176091017147	G13A_G76A	UGCCAGUCUCUAAGUCCCUGAGACCCUUUAACCUGUGAGGACAUCCAGGGUCACAGGUGAGGUUCUUGGGAGCCUAGCGUCUGGCC
0.2348274532485051	C74A	UGCCAGUCUCUAGGUCCCUGAGACCCUUUAACCUGUGAGGACAUCCAGGGUCACAGGUGAGGUUCUUGGGAGCAUGGCGUCUGGCC
0.6290342809364551	G20U_G22A_U67A	UGCCAGUCUCUAGGUCCCUUAAACCCUUUAACCUGUGAGGACAUCCAGGGUCACAGGUGAGGUUCUAGGGAGCCUGGCGUCUGGCC
0.1422731589398254	C17U_G68U_G70C	UGCCAGUCUCUAGGUCUCUGAGACCCUUUAACCUGUGAGGACAUCCAGGGUCACAGGUGAGGUUCUUUGCAGCCUGGCGUCUGGCC
0.06857527599715096	U11G_G13A_C74G_G76A	UGCCAGUCUCGAAGUCCCUGAGACCCUUUAACCUGUGAGGACAUCCAGGGUCACAGGUGAGGUUCUUGGGAGCGUAGCGUCUGGCC
0.3995972947817208	G2U_C4G	UUCGAGUCUCUAGGUCCCUGAGACCCUUUAACCUGUGAGGACAUCCAGGGUCACAGGUGAGGUUCUUGGGAGCCUGGCGUCUGGCC
0.04937419871794879	U7A_U80G_U82A	UGCCAGACUCUAGGUCCCUGAGACCCUUUAACCUGUGAGGACAUCCAGGGUCACAGGUGAGGUUCUUGGGAGCCUGGCGGCAGGCC
0.13303713527851452	C16A_C73G	UGCCAGUCUCUAGGUACCUGAGACCCUUUAACCUGUGAGGACAUCCAGGGUCACAGGUGAGGUUCUUGGGAGGCUGGCGUCUGGCC
0.6149880486744895	G2A_C4U_C85U	UACUAGUCUCUAGGUCCCUGAGACCCUUUAACCUGUGAGGACAUCCAGGGUCACAGGUGAGGUUCUUGGGAGCCUGGCGUCUGGUC
0.6913344684829057	G20A_G22C_C65U	UGCCAGUCUCUAGGUCCCUAACACCCUUUAACCUGUGAGGACAUCCAGGGUCACAGGUGAGGUUUUUGGGAGCCUGGCGUCUGGCC
0.7938674292661361	G2A_C4U_G83A	UACUAGUCUCUAGGUCCCUGAGACCCUUUAACCUGUGAGGACAUCCAGGGUCACAGGUGAGGUUCUUGGGAGCCUGGCGUCUAGCC
0.8052572427572431	U11C_G76A	UGCCAGUCUCCAGGUCCCUGAGACCCUUUAACCUGUGAGGACAUCCAGGGUCACAGGUGAGGUUCUUGGGAGCCUAGCGUCUGGCC
1.2611471688034186	U7C_U80G	UGCCAGCCUCUAGGUCCCUGAGACCCUUUAACCUGUGAGGACAUCCAGGGUCACAGGUGAGGUUCUUGGGAGCCUGGCGGCUGGCC
0.23747632575757513	C8A_C10A_G77U_G79C	UGCCAGUAUAUAGGUCCCUGAGACCCUUUAACCUGUGAGGACAUCCAGGGUCACAGGUGAGGUUCUUGGGAGCCUGUCCUCUGGCC
1.0179564225838265	A23C_C25A_G62A_U64G	UGCCAGUCUCUAGGUCCCUGAGCCACUUUAACCUGUGAGGACAUCCAGGGUCACAGGUGAGAUGCUUGGGAGCCUGGCGUCUGGCC
1.6075320512820512	A23C_U64C	UGCCAGUCUCUAGGUCCCUGAGCCCCUUUAACCUGUGAGGACAUCCAGGGUCACAGGUGAGGUCCUUGGGAGCCUGGCGUCUGGCC
1.054821273359409	A71G_C73A	UGCCAGUCUCUAGGUCCCUGAGACCCUUUAACCUGUGAGGACAUCCAGGGUCACAGGUGAGGUUCUUGGGGGACUGGCGUCUGGCC
0.03731770833333348	C8G_C10A_G77C_G79A	UGCCAGUGUAUAGGUCCCUGAGACCCUUUAACCUGUGAGGACAUCCAGGGUCACAGGUGAGGUUCUUGGGAGCCUGCCAUCUGGCC
0.07176482371794884	C17G_U19G	UGCCAGUCUCUAGGUCGCGGAGACCCUUUAACCUGUGAGGACAUCCAGGGUCACAGGUGAGGUUCUUGGGAGCCUGGCGUCUGGCC
0.23821056062581433	G13U_C74U_G76C	UGCCAGUCUCUAUGUCCCUGAGACCCUUUAACCUGUGAGGACAUCCAGGGUCACAGGUGAGGUUCUUGGGAGCUUCGCGUCUGGCC
0.5982535113506452	C4U_G83C_C85U	UGCUAGUCUCUAGGUCCCUGAGACCCUUUAACCUGUGAGGACAUCCAGGGUCACAGGUGAGGUUCUUGGGAGCCUGGCGUCUCGUC
0.5257717611336034	A5C_U7C_U80A	UGCCCGCCUCUAGGUCCCUGAGACCCUUUAACCUGUGAGGACAUCCAGGGUCACAGGUGAGGUUCUUGGGAGCCUGGCGACUGGCC
1.0423996655518395	U11G	UGCCAGUCUCGAGGUCCCUGAGACCCUUUAACCUGUGAGGACAUCCAGGGUCACAGGUGAGGUUCUUGGGAGCCUGGCGUCUGGCC
0.5737099644128115	C17A_U19G_G68A_G70U	UGCCAGUCUCUAGGUCACGGAGACCCUUUAACCUGUGAGGACAUCCAGGGUCACAGGUGAGGUUCUUAGUAGCCUGGCGUCUGGCC
0.1053676470588234	U11G_C74A_G76A	UGCCAGUCUCGAGGUCCCUGAGACCCUUUAACCUGUGAGGACAUCCAGGGUCACAGGUGAGGUUCUUGGGAGCAUAGCGUCUGGCC
0.9321783492641481	U11A_G13A_G76U	UGCCAGUCUCAAAGUCCCUGAGACCCUUUAACCUGUGAGGACAUCCAGGGUCACAGGUGAGGUUCUUGGGAGCCUUGCGUCUGGCC
0.28778602726387503	G2C_C4A_G83C_C85U	UCCAAGUCUCUAGGUCCCUGAGACCCUUUAACCUGUGAGGACAUCCAGGGUCACAGGUGAGGUUCUUGGGAGCCUGGCGUCUCGUC
0.4044926427738941	U7C_U80C_U82G	UGCCAGCCUCUAGGUCCCUGAGACCCUUUAACCUGUGAGGACAUCCAGGGUCACAGGUGAGGUUCUUGGGAGCCUGGCGCCGGGCC
0.4135520898478206	C16U_A71G_C73A	UGCCAGUCUCUAGGUUCCUGAGACCCUUUAACCUGUGAGGACAUCCAGGGUCACAGGUGAGGUUCUUGGGGGACUGGCGUCUGGCC
0.09407244362063642	A23C_C25U_U64A	UGCCAGUCUCUAGGUCCCUGAGCCUCUUUAACCUGUGAGGACAUCCAGGGUCACAGGUGAGGUACUUGGGAGCCUGGCGUCUGGCC
0.15338392173746662	C17U_U19G_G68A	UGCCAGUCUCUAGGUCUCGGAGACCCUUUAACCUGUGAGGACAUCCAGGGUCACAGGUGAGGUUCUUAGGAGCCUGGCGUCUGGCC
0.9638233294483295	A23U_C25A_G62C_U64A	UGCCAGUCUCUAGGUCCCUGAGUCACUUUAACCUGUGAGGACAUCCAGGGUCACAGGUGAGCUACUUGGGAGCCUGGCGUCUGGCC
0.5488184485006518	G14A_A71U	UGCCAGUCUCUAGAUCCCUGAGACCCUUUAACCUGUGAGGACAUCCAGGGUCACAGGUGAGGUUCUUGGGUGCCUGGCGUCUGGCC
0.8529761904761904	A5G_U7A	UGCCGGACUCUAGGUCCCUGAGACCCUUUAACCUGUGAGGACAUCCAGGGUCACAGGUGAGGUUCUUGGGAGCCUGGCGUCUGGCC
0.36148207502374213	U19C_G70U	UGCCAGUCUCUAGGUCCCCGAGACCCUUUAACCUGUGAGGACAUCCAGGGUCACAGGUGAGGUUCUUGGUAGCCUGGCGUCUGGCC
0.0711583604189238	C8G_G77U_G79C	UGCCAGUGUCUAGGUCCCUGAGACCCUUUAACCUGUGAGGACAUCCAGGGUCACAGGUGAGGUUCUUGGGAGCCUGUCCUCUGGCC
0.47264646690518636	C8A_C10G_G77C	UGCCAGUAUGUAGGUCCCUGAGACCCUUUAACCUGUGAGGACAUCCAGGGUCACAGGUGAGGUUCUUGGGAGCCUGCCGUCUGGCC
0.14275381150381167	A23C_G62C	UGCCAGUCUCUAGGUCCCUGAGCCCCUUUAACCUGUGAGGACAUCCAGGGUCACAGGUGAGCUUCUUGGGAGCCUGGCGUCUGGCC
0.8695982905982905	C25U_G62C	UGCCAGUCUCUAGGUCCCUGAGACUCUUUAACCUGUGAGGACAUCCAGGGUCACAGGUGAGCUUCUUGGGAGCCUGGCGUCUGGCC
0.49043350717079526	A5G_U80C	UGCCGGUCUCUAGGUCCCUGAGACCCUUUAACCUGUGAGGACAUCCAGGGUCACAGGUGAGGUUCUUGGGAGCCUGGCGCCUGGCC
0.6051520270270271	G14C_C16A_A71C_C73A	UGCCAGUCUCUAGCUACCUGAGACCCUUUAACCUGUGAGGACAUCCAGGGUCACAGGUGAGGUUCUUGGGCGACUGGCGUCUGGCC
0.5491200681237581	C17U_U19G_G70A	UGCCAGUCUCUAGGUCUCGGAGACCCUUUAACCUGUGAGGACAUCCAGGGUCACAGGUGAGGUUCUUGGAAGCCUGGCGUCUGGCC
0.9455139257294429	C16A_A71C	UGCCAGUCUCUAGGUACCUGAGACCCUUUAACCUGUGAGGACAUCCAGGGUCACAGGUGAGGUUCUUGGGCGCCUGGCGUCUGGCC
0.39125118708452056	G2U_C4A_C85U	UUCAAGUCUCUAGGUCCCUGAGACCCUUUAACCUGUGAGGACAUCCAGGGUCACAGGUGAGGUUCUUGGGAGCCUGGCGUCUGGUC
1.2958676739926742	G14C_A71G_C73G	UGCCAGUCUCUAGCUCCCUGAGACCCUUUAACCUGUGAGGACAUCCAGGGUCACAGGUGAGGUUCUUGGGGGGCUGGCGUCUGGCC
0.26901556776556734	A5U_U7C_U80C_U82C	UGCCUGCCUCUAGGUCCCUGAGACCCUUUAACCUGUGAGGACAUCCAGGGUCACAGGUGAGGUUCUUGGGAGCCUGGCGCCCGGCC
0.8696970636889994	G22U_C65U_U67C	UGCCAGUCUCUAGGUCCCUGAUACCCUUUAACCUGUGAGGACAUCCAGGGUCACAGGUGAGGUUUUCGGGAGCCUGGCGUCUGGCC
0.09349931318681318	C17A_U19C_G68C_G70A	UGCCAGUCUCUAGGUCACCGAGACCCUUUAACCUGUGAGGACAUCCAGGGUCACAGGUGAGGUUCUUCGAAGCCUGGCGUCUGGCC
0.6080437791375292	A5U_U7G	UGCCUGGCUCUAGGUCCCUGAGACCCUUUAACCUGUGAGGACAUCCAGGGUCACAGGUGAGGUUCUUGGGAGCCUGGCGUCUGGCC
0.06965609430064407	U19A_G70U	UGCCAGUCUCUAGGUCCCAGAGACCCUUUAACCUGUGAGGACAUCCAGGGUCACAGGUGAGGUUCUUGGUAGCCUGGCGUCUGGCC
0.5741185897435896	A23C_C25A_U64G	UGCCAGUCUCUAGGUCCCUGAGCCACUUUAACCUGUGAGGACAUCCAGGGUCACAGGUGAGGUGCUUGGGAGCCUGGCGUCUGGCC
0.06920881629785715	G20C_G22C_C65U_U67C	UGCCAGUCUCUAGGUCCCUCACACCCUUUAACCUGUGAGGACAUCCAGGGUCACAGGUGAGGUUUUCGGGAGCCUGGCGUCUGGCC
0.25542418890633123	A5G_U80C_U82G	UGCCGGUCUCUAGGUCCCUGAGACCCUUUAACCUGUGAGGACAUCCAGGGUCACAGGUGAGGUUCUUGGGAGCCUGGCGCCGGGCC
0.5249084249084249	C17U_U19G_G68U_G70A	UGCCAGUCUCUAGGUCUCGGAGACCCUUUAACCUGUGAGGACAUCCAGGGUCACAGGUGAGGUUCUUUGAAGCCUGGCGUCUGGCC
1.1208480357562924	G22C_C65G	UGCCAGUCUCUAGGUCCCUGACACCCUUUAACCUGUGAGGACAUCCAGGGUCACAGGUGAGGUUGUUGGGAGCCUGGCGUCUGGCC
1.0334134615384616	A5U_U7C_U80C_U82A	UGCCUGCCUCUAGGUCCCUGAGACCCUUUAACCUGUGAGGACAUCCAGGGUCACAGGUGAGGUUCUUGGGAGCCUGGCGCCAGGCC
0.0701516662971993	C17A_U19A	UGCCAGUCUCUAGGUCACAGAGACCCUUUAACCUGUGAGGACAUCCAGGGUCACAGGUGAGGUUCUUGGGAGCCUGGCGUCUGGCC
0.959207657421943	G2A_C4A_G83U_C85U	UACAAGUCUCUAGGUCCCUGAGACCCUUUAACCUGUGAGGACAUCCAGGGUCACAGGUGAGGUUCUUGGGAGCCUGGCGUCUUGUC
0.03950923628342973	C8A_G77A	UGCCAGUAUCUAGGUCCCUGAGACCCUUUAACCUGUGAGGACAUCCAGGGUCACAGGUGAGGUUCUUGGGAGCCUGACGUCUGGCC
1.0041446706887882	A5C_U7C_U80G_U82A	UGCCCGCCUCUAGGUCCCUGAGACCCUUUAACCUGUGAGGACAUCCAGGGUCACAGGUGAGGUUCUUGGGAGCCUGGCGGCAGGCC
0.3900860554970136	C8A_C10U_G77A_G79U	UGCCAGUAUUUAGGUCCCUGAGACCCUUUAACCUGUGAGGACAUCCAGGGUCACAGGUGAGGUUCUUGGGAGCCUGACUUCUGGCC
0.6833067877929844	A5U_U7A	UGCCUGACUCUAGGUCCCUGAGACCCUUUAACCUGUGAGGACAUCCAGGGUCACAGGUGAGGUUCUUGGGAGCCUGGCGUCUGGCC
0.8965332101984644	U11G_G13C_C74U_G76U	UGCCAGUCUCGACGUCCCUGAGACCCUUUAACCUGUGAGGACAUCCAGGGUCACAGGUGAGGUUCUUGGGAGCUUUGCGUCUGGCC
0.24738843952899803	A5G_U7A_U80G	UGCCGGACUCUAGGUCCCUGAGACCCUUUAACCUGUGAGGACAUCCAGGGUCACAGGUGAGGUUCUUGGGAGCCUGGCGGCUGGCC
0.28692420814479547	C17U_U19G_G68U	UGCCAGUCUCUAGGUCUCGGAGACCCUUUAACCUGUGAGGACAUCCAGGGUCACAGGUGAGGUUCUUUGGAGCCUGGCGUCUGGCC
0.1716781802340057	G2C_C4A_G83A	UCCAAGUCUCUAGGUCCCUGAGACCCUUUAACCUGUGAGGACAUCCAGGGUCACAGGUGAGGUUCUUGGGAGCCUGGCGUCUAGCC
0.41249468343662615	G22U_C65A_U67A	UGCCAGUCUCUAGGUCCCUGAUACCCUUUAACCUGUGAGGACAUCCAGGGUCACAGGUGAGGUUAUAGGGAGCCUGGCGUCUGGCC
1.1743334790209792	G20C_G22A_U67G	UGCCAGUCUCUAGGUCCCUCAAACCCUUUAACCUGUGAGGACAUCCAGGGUCACAGGUGAGGUUCUGGGGAGCCUGGCGUCUGGCC
0.12193669162695746	U11C_G13A_C74A_G76U	UGCCAGUCUCCAAGUCCCUGAGACCCUUUAACCUGUGAGGACAUCCAGGGUCACAGGUGAGGUUCUUGGGAGCAUUGCGUCUGGCC
1.0698209818636648	A5U_U7A_U80C_U82A	UGCCUGACUCUAGGUCCCUGAGACCCUUUAACCUGUGAGGACAUCCAGGGUCACAGGUGAGGUUCUUGGGAGCCUGGCGCCAGGCC
0.061512706043956075	C8A_C10U	UGCCAGUAUUUAGGUCCCUGAGACCCUUUAACCUGUGAGGACAUCCAGGGUCACAGGUGAGGUUCUUGGGAGCCUGGCGUCUGGCC
0.5447450805008947	U80A_U82A	UGCCAGUCUCUAGGUCCCUGAGACCCUUUAACCUGUGAGGACAUCCAGGGUCACAGGUGAGGUUCUUGGGAGCCUGGCGACAGGCC
0.7818632355120794	C17G_U19C_G68A_G70U	UGCCAGUCUCUAGGUCGCCGAGACCCUUUAACCUGUGAGGACAUCCAGGGUCACAGGUGAGGUUCUUAGUAGCCUGGCGUCUGGCC
1.0441928309785453	A5U_U80G	UGCCUGUCUCUAGGUCCCUGAGACCCUUUAACCUGUGAGGACAUCCAGGGUCACAGGUGAGGUUCUUGGGAGCCUGGCGGCUGGCC
0.4122586499845531	C74G	UGCCAGUCUCUAGGUCCCUGAGACCCUUUAACCUGUGAGGACAUCCAGGGUCACAGGUGAGGUUCUUGGGAGCGUGGCGUCUGGCC
0.17431070435588547	C8A_C10G_G77C_G79C	UGCCAGUAUGUAGGUCCCUGAGACCCUUUAACCUGUGAGGACAUCCAGGGUCACAGGUGAGGUUCUUGGGAGCCUGCCCUCUGGCC
0.4375179597701136	C25G_G62A_U64G	UGCCAGUCUCUAGGUCCCUGAGACGCUUUAACCUGUGAGGACAUCCAGGGUCACAGGUGAGAUGCUUGGGAGCCUGGCGUCUGGCC
0.9185897435897435	C4G_G83C_C85U	UGCGAGUCUCUAGGUCCCUGAGACCCUUUAACCUGUGAGGACAUCCAGGGUCACAGGUGAGGUUCUUGGGAGCCUGGCGUCUCGUC
0.20285523504273567	G62U_U64A	UGCCAGUCUCUAGGUCCCUGAGACCCUUUAACCUGUGAGGACAUCCAGGGUCACAGGUGAGUUACUUGGGAGCCUGGCGUCUGGCC
0.42341245993589854	G2C_C4G_G83U	UCCGAGUCUCUAGGUCCCUGAGACCCUUUAACCUGUGAGGACAUCCAGGGUCACAGGUGAGGUUCUUGGGAGCCUGGCGUCUUGCC
0.8734804258241757	C10A_G77U	UGCCAGUCUAUAGGUCCCUGAGACCCUUUAACCUGUGAGGACAUCCAGGGUCACAGGUGAGGUUCUUGGGAGCCUGUCGUCUGGCC
0.08640200558517416	U19G_G68U_G70U	UGCCAGUCUCUAGGUCCCGGAGACCCUUUAACCUGUGAGGACAUCCAGGGUCACAGGUGAGGUUCUUUGUAGCCUGGCGUCUGGCC
1.0278123045653533	A23C_U64G	UGCCAGUCUCUAGGUCCCUGAGCCCCUUUAACCUGUGAGGACAUCCAGGGUCACAGGUGAGGUGCUUGGGAGCCUGGCGUCUGGCC
0.5984751359751358	A23U_C25G	UGCCAGUCUCUAGGUCCCUGAGUCGCUUUAACCUGUGAGGACAUCCAGGGUCACAGGUGAGGUUCUUGGGAGCCUGGCGUCUGGCC
0.46952668824574906	G2U_G83U_C85U	UUCCAGUCUCUAGGUCCCUGAGACCCUUUAACCUGUGAGGACAUCCAGGGUCACAGGUGAGGUUCUUGGGAGCCUGGCGUCUUGUC
0.2758657877761655	G13A_C74A	UGCCAGUCUCUAAGUCCCUGAGACCCUUUAACCUGUGAGGACAUCCAGGGUCACAGGUGAGGUUCUUGGGAGCAUGGCGUCUGGCC
0.1820246957343727	G20A_C65A_U67A	UGCCAGUCUCUAGGUCCCUAAGACCCUUUAACCUGUGAGGACAUCCAGGGUCACAGGUGAGGUUAUAGGGAGCCUGGCGUCUGGCC
0.4282614345114333	C17G_U19G_G68A_G70U	UGCCAGUCUCUAGGUCGCGGAGACCCUUUAACCUGUGAGGACAUCCAGGGUCACAGGUGAGGUUCUUAGUAGCCUGGCGUCUGGCC
1.1201170852956566	U11G_G13C_C74U_G76C	UGCCAGUCUCGACGUCCCUGAGACCCUUUAACCUGUGAGGACAUCCAGGGUCACAGGUGAGGUUCUUGGGAGCUUCGCGUCUGGCC
0.49282004491858417	G20A_U67G	UGCCAGUCUCUAGGUCCCUAAGACCCUUUAACCUGUGAGGACAUCCAGGGUCACAGGUGAGGUUCUGGGGAGCCUGGCGUCUGGCC
0.5433122263914947	G2A_C4A_G83U	UACAAGUCUCUAGGUCCCUGAGACCCUUUAACCUGUGAGGACAUCCAGGGUCACAGGUGAGGUUCUUGGGAGCCUGGCGUCUUGCC
0.6409251165501166	A5G_U7C_U82C	UGCCGGCCUCUAGGUCCCUGAGACCCUUUAACCUGUGAGGACAUCCAGGGUCACAGGUGAGGUUCUUGGGAGCCUGGCGUCCGGCC
0.18309727997228042	G13A_C74A_G76C	UGCCAGUCUCUAAGUCCCUGAGACCCUUUAACCUGUGAGGACAUCCAGGGUCACAGGUGAGGUUCUUGGGAGCAUCGCGUCUGGCC
0.7273560606060608	G14U_C16G_A71G_C73A	UGCCAGUCUCUAGUUGCCUGAGACCCUUUAACCUGUGAGGACAUCCAGGGUCACAGGUGAGGUUCUUGGGGGACUGGCGUCUGGCC
0.691129426129426	A5C_U82A	UGCCCGUCUCUAGGUCCCUGAGACCCUUUAACCUGUGAGGACAUCCAGGGUCACAGGUGAGGUUCUUGGGAGCCUGGCGUCAGGCC
0.6586591293322062	C17G_U19G_G68C	UGCCAGUCUCUAGGUCGCGGAGACCCUUUAACCUGUGAGGACAUCCAGGGUCACAGGUGAGGUUCUUCGGAGCCUGGCGUCUGGCC
0.02771606984969059	G77U_G79C	UGCCAGUCUCUAGGUCCCUGAGACCCUUUAACCUGUGAGGACAUCCAGGGUCACAGGUGAGGUUCUUGGGAGCCUGUCCUCUGGCC
1.3549198717948718	A23U_C25G_G62C_U64A	UGCCAGUCUCUAGGUCCCUGAGUCGCUUUAACCUGUGAGGACAUCCAGGGUCACAGGUGAGCUACUUGGGAGCCUGGCGUCUGGCC
0.39783992416034597	A23U_C25U_G62U_U64C	UGCCAGUCUCUAGGUCCCUGAGUCUCUUUAACCUGUGAGGACAUCCAGGGUCACAGGUGAGUUCCUUGGGAGCCUGGCGUCUGGCC
0.47787905735882774	U7C_U80A_U82G	UGCCAGCCUCUAGGUCCCUGAGACCCUUUAACCUGUGAGGACAUCCAGGGUCACAGGUGAGGUUCUUGGGAGCCUGGCGACGGGCC
0.5741185897435896	G14C_C16G_A71G_C73A	UGCCAGUCUCUAGCUGCCUGAGACCCUUUAACCUGUGAGGACAUCCAGGGUCACAGGUGAGGUUCUUGGGGGACUGGCGUCUGGCC
0.2277803835730663	C17G_G68U	UGCCAGUCUCUAGGUCGCUGAGACCCUUUAACCUGUGAGGACAUCCAGGGUCACAGGUGAGGUUCUUUGGAGCCUGGCGUCUGGCC
0.09046717171717147	C8G_C10A_G77C_G79C	UGCCAGUGUAUAGGUCCCUGAGACCCUUUAACCUGUGAGGACAUCCAGGGUCACAGGUGAGGUUCUUGGGAGCCUGCCCUCUGGCC
0.45763075994054325	A5C_U7G_U80A_U82G	UGCCCGGCUCUAGGUCCCUGAGACCCUUUAACCUGUGAGGACAUCCAGGGUCACAGGUGAGGUUCUUGGGAGCCUGGCGACGGGCC
0.18338752075262824	G20A_G22C_C65A_U67G	UGCCAGUCUCUAGGUCCCUAACACCCUUUAACCUGUGAGGACAUCCAGGGUCACAGGUGAGGUUAUGGGGAGCCUGGCGUCUGGCC
0.04815188172043005	G77U_G79A	UGCCAGUCUCUAGGUCCCUGAGACCCUUUAACCUGUGAGGACAUCCAGGGUCACAGGUGAGGUUCUUGGGAGCCUGUCAUCUGGCC
0.5085850531582239	C4G_G83A_C85U	UGCGAGUCUCUAGGUCCCUGAGACCCUUUAACCUGUGAGGACAUCCAGGGUCACAGGUGAGGUUCUUGGGAGCCUGGCGUCUAGUC
1.107893711018711	A5C_U7C_U80C_U82G	UGCCCGCCUCUAGGUCCCUGAGACCCUUUAACCUGUGAGGACAUCCAGGGUCACAGGUGAGGUUCUUGGGAGCCUGGCGCCGGGCC
0.24772991116495124	G2C_C4G_G83A_C85U	UCCGAGUCUCUAGGUCCCUGAGACCCUUUAACCUGUGAGGACAUCCAGGGUCACAGGUGAGGUUCUUGGGAGCCUGGCGUCUAGUC
0.985331029647436	C17G_G70U	UGCCAGUCUCUAGGUCGCUGAGACCCUUUAACCUGUGAGGACAUCCAGGGUCACAGGUGAGGUUCUUGGUAGCCUGGCGUCUGGCC
0.5867211929330832	G2U_C4G_C85U	UUCGAGUCUCUAGGUCCCUGAGACCCUUUAACCUGUGAGGACAUCCAGGGUCACAGGUGAGGUUCUUGGGAGCCUGGCGUCUGGUC
0.7222782258064514	A5G_U7C_U80G	UGCCGGCCUCUAGGUCCCUGAGACCCUUUAACCUGUGAGGACAUCCAGGGUCACAGGUGAGGUUCUUGGGAGCCUGGCGGCUGGCC
0.08577193388940403	G20U_C65A	UGCCAGUCUCUAGGUCCCUUAGACCCUUUAACCUGUGAGGACAUCCAGGGUCACAGGUGAGGUUAUUGGGAGCCUGGCGUCUGGCC
0.28421712363544105	C8G_C10G_G77C_G79C	UGCCAGUGUGUAGGUCCCUGAGACCCUUUAACCUGUGAGGACAUCCAGGGUCACAGGUGAGGUUCUUGGGAGCCUGCCCUCUGGCC
0.05389684720041864	G20U_G22C	UGCCAGUCUCUAGGUCCCUUACACCCUUUAACCUGUGAGGACAUCCAGGGUCACAGGUGAGGUUCUUGGGAGCCUGGCGUCUGGCC
0.5613603988603989	G20C_C65A_U67G	UGCCAGUCUCUAGGUCCCUCAGACCCUUUAACCUGUGAGGACAUCCAGGGUCACAGGUGAGGUUAUGGGGAGCCUGGCGUCUGGCC
0.04238128645317478	C8U_C10U_G77U_G79C	UGCCAGUUUUUAGGUCCCUGAGACCCUUUAACCUGUGAGGACAUCCAGGGUCACAGGUGAGGUUCUUGGGAGCCUGUCCUCUGGCC
0.818824873896595	A5U_U7G_U80C	UGCCUGGCUCUAGGUCCCUGAGACCCUUUAACCUGUGAGGACAUCCAGGGUCACAGGUGAGGUUCUUGGGAGCCUGGCGCCUGGCC
0.3935367954365746	U11G_C74U	UGCCAGUCUCGAGGUCCCUGAGACCCUUUAACCUGUGAGGACAUCCAGGGUCACAGGUGAGGUUCUUGGGAGCUUGGCGUCUGGCC
0.30514796276782674	G77U	UGCCAGUCUCUAGGUCCCUGAGACCCUUUAACCUGUGAGGACAUCCAGGGUCACAGGUGAGGUUCUUGGGAGCCUGUCGUCUGGCC
0.03280677655677653	U7A_U80A_U82A	UGCCAGACUCUAGGUCCCUGAGACCCUUUAACCUGUGAGGACAUCCAGGGUCACAGGUGAGGUUCUUGGGAGCCUGGCGACAGGCC
0.831105006105006	G14C_C16G_C73U	UGCCAGUCUCUAGCUGCCUGAGACCCUUUAACCUGUGAGGACAUCCAGGGUCACAGGUGAGGUUCUUGGGAGUCUGGCGUCUGGCC
0.1658564814814809	A5C_U7C_U80C_U82A	UGCCCGCCUCUAGGUCCCUGAGACCCUUUAACCUGUGAGGACAUCCAGGGUCACAGGUGAGGUUCUUGGGAGCCUGGCGCCAGGCC
0.41745987378254895	G2A_C4G	UACGAGUCUCUAGGUCCCUGAGACCCUUUAACCUGUGAGGACAUCCAGGGUCACAGGUGAGGUUCUUGGGAGCCUGGCGUCUGGCC
0.3317129629629619	U19C_G68A_G70U	UGCCAGUCUCUAGGUCCCCGAGACCCUUUAACCUGUGAGGACAUCCAGGGUCACAGGUGAGGUUCUUAGUAGCCUGGCGUCUGGCC
0.33140737755258615	G14C_A71U_C73U	UGCCAGUCUCUAGCUCCCUGAGACCCUUUAACCUGUGAGGACAUCCAGGGUCACAGGUGAGGUUCUUGGGUGUCUGGCGUCUGGCC
0.5230858262108261	C25G_G62U_U64A	UGCCAGUCUCUAGGUCCCUGAGACGCUUUAACCUGUGAGGACAUCCAGGGUCACAGGUGAGUUACUUGGGAGCCUGGCGUCUGGCC
1.1906561326147314	C16G_A71C_C73U	UGCCAGUCUCUAGGUGCCUGAGACCCUUUAACCUGUGAGGACAUCCAGGGUCACAGGUGAGGUUCUUGGGCGUCUGGCGUCUGGCC
0.6645475251244484	C17U_G68A_G70A	UGCCAGUCUCUAGGUCUCUGAGACCCUUUAACCUGUGAGGACAUCCAGGGUCACAGGUGAGGUUCUUAGAAGCCUGGCGUCUGGCC
0.3529766144349475	G2U_G83C_C85U	UUCCAGUCUCUAGGUCCCUGAGACCCUUUAACCUGUGAGGACAUCCAGGGUCACAGGUGAGGUUCUUGGGAGCCUGGCGUCUCGUC
0.6984123050489031	A23C_C25U_G62A_U64C	UGCCAGUCUCUAGGUCCCUGAGCCUCUUUAACCUGUGAGGACAUCCAGGGUCACAGGUGAGAUCCUUGGGAGCCUGGCGUCUGGCC
0.22420555353019833	C10U_G77U	UGCCAGUCUUUAGGUCCCUGAGACCCUUUAACCUGUGAGGACAUCCAGGGUCACAGGUGAGGUUCUUGGGAGCCUGUCGUCUGGCC
0.4399728116710873	G2U_C4G_G83A_C85G	UUCGAGUCUCUAGGUCCCUGAGACCCUUUAACCUGUGAGGACAUCCAGGGUCACAGGUGAGGUUCUUGGGAGCCUGGCGUCUAGGC
0.6634259259259261	G14A_C16G_A71C_C73G	UGCCAGUCUCUAGAUGCCUGAGACCCUUUAACCUGUGAGGACAUCCAGGGUCACAGGUGAGGUUCUUGGGCGGCUGGCGUCUGGCC
0.7965895432692308	A5G_U7A_U82C	UGCCGGACUCUAGGUCCCUGAGACCCUUUAACCUGUGAGGACAUCCAGGGUCACAGGUGAGGUUCUUGGGAGCCUGGCGUCCGGCC
0.6690515848980415	A23U_C25U_U64C	UGCCAGUCUCUAGGUCCCUGAGUCUCUUUAACCUGUGAGGACAUCCAGGGUCACAGGUGAGGUCCUUGGGAGCCUGGCGUCUGGCC
0.24324842298931132	G2U_C4A	UUCAAGUCUCUAGGUCCCUGAGACCCUUUAACCUGUGAGGACAUCCAGGGUCACAGGUGAGGUUCUUGGGAGCCUGGCGUCUGGCC
0.9568643162393163	A23G_C25G_G62U_U64C	UGCCAGUCUCUAGGUCCCUGAGGCGCUUUAACCUGUGAGGACAUCCAGGGUCACAGGUGAGUUCCUUGGGAGCCUGGCGUCUGGCC
0.9742618492618492	G14A_A71G_C73U	UGCCAGUCUCUAGAUCCCUGAGACCCUUUAACCUGUGAGGACAUCCAGGGUCACAGGUGAGGUUCUUGGGGGUCUGGCGUCUGGCC
0.522262717121588	G14A_C16G_A71U_C73A	UGCCAGUCUCUAGAUGCCUGAGACCCUUUAACCUGUGAGGACAUCCAGGGUCACAGGUGAGGUUCUUGGGUGACUGGCGUCUGGCC
0.5204107216708024	C25U_U64C	UGCCAGUCUCUAGGUCCCUGAGACUCUUUAACCUGUGAGGACAUCCAGGGUCACAGGUGAGGUCCUUGGGAGCCUGGCGUCUGGCC
0.8481297348484851	G22U_C65A_U67G	UGCCAGUCUCUAGGUCCCUGAUACCCUUUAACCUGUGAGGACAUCCAGGGUCACAGGUGAGGUUAUGGGGAGCCUGGCGUCUGGCC
0.4928109840609839	U11G_G13U_C74A	UGCCAGUCUCGAUGUCCCUGAGACCCUUUAACCUGUGAGGACAUCCAGGGUCACAGGUGAGGUUCUUGGGAGCAUGGCGUCUGGCC
0.06721388367729843	A5G_U7A_U80G_U82A	UGCCGGACUCUAGGUCCCUGAGACCCUUUAACCUGUGAGGACAUCCAGGGUCACAGGUGAGGUUCUUGGGAGCCUGGCGGCAGGCC
1.0441781850961538	C16A	UGCCAGUCUCUAGGUACCUGAGACCCUUUAACCUGUGAGGACAUCCAGGGUCACAGGUGAGGUUCUUGGGAGCCUGGCGUCUGGCC
0.8270082887907662	A5U_U7G_U82G	UGCCUGGCUCUAGGUCCCUGAGACCCUUUAACCUGUGAGGACAUCCAGGGUCACAGGUGAGGUUCUUGGGAGCCUGGCGUCGGGCC
0.3320801051466528	G13A_C74G	UGCCAGUCUCUAAGUCCCUGAGACCCUUUAACCUGUGAGGACAUCCAGGGUCACAGGUGAGGUUCUUGGGAGCGUGGCGUCUGGCC
0.2000484330484336	C16G_C73G	UGCCAGUCUCUAGGUGCCUGAGACCCUUUAACCUGUGAGGACAUCCAGGGUCACAGGUGAGGUUCUUGGGAGGCUGGCGUCUGGCC
1.0551903735632184	U80C	UGCCAGUCUCUAGGUCCCUGAGACCCUUUAACCUGUGAGGACAUCCAGGGUCACAGGUGAGGUUCUUGGGAGCCUGGCGCCUGGCC
0.4333276705626539	C17U_G68C_G70U	UGCCAGUCUCUAGGUCUCUGAGACCCUUUAACCUGUGAGGACAUCCAGGGUCACAGGUGAGGUUCUUCGUAGCCUGGCGUCUGGCC
0.8277402085094391	A23U_G62U_U64A	UGCCAGUCUCUAGGUCCCUGAGUCCCUUUAACCUGUGAGGACAUCCAGGGUCACAGGUGAGUUACUUGGGAGCCUGGCGUCUGGCC
0.7057831196581197	G20C_G22U_C65G	UGCCAGUCUCUAGGUCCCUCAUACCCUUUAACCUGUGAGGACAUCCAGGGUCACAGGUGAGGUUGUUGGGAGCCUGGCGUCUGGCC
0.1326573744148675	C17U_U19A_G68A_G70U	UGCCAGUCUCUAGGUCUCAGAGACCCUUUAACCUGUGAGGACAUCCAGGGUCACAGGUGAGGUUCUUAGUAGCCUGGCGUCUGGCC
0.21373127697385155	A23G_C25U_G62U_U64G	UGCCAGUCUCUAGGUCCCUGAGGCUCUUUAACCUGUGAGGACAUCCAGGGUCACAGGUGAGUUGCUUGGGAGCCUGGCGUCUGGCC
0.08286247687020862	G20A_G22C_U67C	UGCCAGUCUCUAGGUCCCUAACACCCUUUAACCUGUGAGGACAUCCAGGGUCACAGGUGAGGUUCUCGGGAGCCUGGCGUCUGGCC
0.39792357427055663	G22C_C65U	UGCCAGUCUCUAGGUCCCUGACACCCUUUAACCUGUGAGGACAUCCAGGGUCACAGGUGAGGUUUUUGGGAGCCUGGCGUCUGGCC
0.5596593067426399	A23U_C25G_G62A_U64G	UGCCAGUCUCUAGGUCCCUGAGUCGCUUUAACCUGUGAGGACAUCCAGGGUCACAGGUGAGAUGCUUGGGAGCCUGGCGUCUGGCC
0.4126185636856378	U7A_U82G	UGCCAGACUCUAGGUCCCUGAGACCCUUUAACCUGUGAGGACAUCCAGGGUCACAGGUGAGGUUCUUGGGAGCCUGGCGUCGGGCC
0.1669360207100588	G13U_G76U	UGCCAGUCUCUAUGUCCCUGAGACCCUUUAACCUGUGAGGACAUCCAGGGUCACAGGUGAGGUUCUUGGGAGCCUUGCGUCUGGCC
0.40779305712669717	G2U_C4U_G83C_C85U	UUCUAGUCUCUAGGUCCCUGAGACCCUUUAACCUGUGAGGACAUCCAGGGUCACAGGUGAGGUUCUUGGGAGCCUGGCGUCUCGUC
0.017665187376725802	C8G_C10A_G79A	UGCCAGUGUAUAGGUCCCUGAGACCCUUUAACCUGUGAGGACAUCCAGGGUCACAGGUGAGGUUCUUGGGAGCCUGGCAUCUGGCC
0.8563935630341879	A23C_C25G_G62C_U64G	UGCCAGUCUCUAGGUCCCUGAGCCGCUUUAACCUGUGAGGACAUCCAGGGUCACAGGUGAGCUGCUUGGGAGCCUGGCGUCUGGCC
0.467213748894782	A23G_C25A_G62C_U64A	UGCCAGUCUCUAGGUCCCUGAGGCACUUUAACCUGUGAGGACAUCCAGGGUCACAGGUGAGCUACUUGGGAGCCUGGCGUCUGGCC
0.1717905237527329	A5G_U7G_U80G	UGCCGGGCUCUAGGUCCCUGAGACCCUUUAACCUGUGAGGACAUCCAGGGUCACAGGUGAGGUUCUUGGGAGCCUGGCGGCUGGCC
1.0637442549588776	C65U_U67C	UGCCAGUCUCUAGGUCCCUGAGACCCUUUAACCUGUGAGGACAUCCAGGGUCACAGGUGAGGUUUUCGGGAGCCUGGCGUCUGGCC
0.23676828662293772	C8A_C10U_G77A	UGCCAGUAUUUAGGUCCCUGAGACCCUUUAACCUGUGAGGACAUCCAGGGUCACAGGUGAGGUUCUUGGGAGCCUGACGUCUGGCC
0.0942582759280519	A71U_C73A	UGCCAGUCUCUAGGUCCCUGAGACCCUUUAACCUGUGAGGACAUCCAGGGUCACAGGUGAGGUUCUUGGGUGACUGGCGUCUGGCC
0.8246430652680654	G14C_C16G_A71U	UGCCAGUCUCUAGCUGCCUGAGACCCUUUAACCUGUGAGGACAUCCAGGGUCACAGGUGAGGUUCUUGGGUGCCUGGCGUCUGGCC
0.9332764982110912	C17A_U19C_G68A_G70U	UGCCAGUCUCUAGGUCACCGAGACCCUUUAACCUGUGAGGACAUCCAGGGUCACAGGUGAGGUUCUUAGUAGCCUGGCGUCUGGCC
0.9078009378764412	A5C_U7A_U82G	UGCCCGACUCUAGGUCCCUGAGACCCUUUAACCUGUGAGGACAUCCAGGGUCACAGGUGAGGUUCUUGGGAGCCUGGCGUCGGGCC
0.17904715341156063	U7A_U80A_U82C	UGCCAGACUCUAGGUCCCUGAGACCCUUUAACCUGUGAGGACAUCCAGGGUCACAGGUGAGGUUCUUGGGAGCCUGGCGACCGGCC
0.3028683574879223	G14C_A71C	UGCCAGUCUCUAGCUCCCUGAGACCCUUUAACCUGUGAGGACAUCCAGGGUCACAGGUGAGGUUCUUGGGCGCCUGGCGUCUGGCC
0.13561856450635978	U11G_G13C_C74U_G76A	UGCCAGUCUCGACGUCCCUGAGACCCUUUAACCUGUGAGGACAUCCAGGGUCACAGGUGAGGUUCUUGGGAGCUUAGCGUCUGGCC
1.090461186100721	G2C_C85G	UCCCAGUCUCUAGGUCCCUGAGACCCUUUAACCUGUGAGGACAUCCAGGGUCACAGGUGAGGUUCUUGGGAGCCUGGCGUCUGGGC
1.3063164076220584	A5U_U80G_U82G	UGCCUGUCUCUAGGUCCCUGAGACCCUUUAACCUGUGAGGACAUCCAGGGUCACAGGUGAGGUUCUUGGGAGCCUGGCGGCGGGCC
0.3660370298060664	G14U_C16G_A71G	UGCCAGUCUCUAGUUGCCUGAGACCCUUUAACCUGUGAGGACAUCCAGGGUCACAGGUGAGGUUCUUGGGGGCCUGGCGUCUGGCC
0.9556296526054591	G13U_C74A_G76C	UGCCAGUCUCUAUGUCCCUGAGACCCUUUAACCUGUGAGGACAUCCAGGGUCACAGGUGAGGUUCUUGGGAGCAUCGCGUCUGGCC
0.7777682027092404	U7C_U80G_U82A	UGCCAGCCUCUAGGUCCCUGAGACCCUUUAACCUGUGAGGACAUCCAGGGUCACAGGUGAGGUUCUUGGGAGCCUGGCGGCAGGCC
0.47713909823284906	G2U_C4U_G83U_C85G	UUCUAGUCUCUAGGUCCCUGAGACCCUUUAACCUGUGAGGACAUCCAGGGUCACAGGUGAGGUUCUUGGGAGCCUGGCGUCUUGGC
0.9185897435897435	G20C	UGCCAGUCUCUAGGUCCCUCAGACCCUUUAACCUGUGAGGACAUCCAGGGUCACAGGUGAGGUUCUUGGGAGCCUGGCGUCUGGCC
0.32622102649006585	C17A_G68U_G70C	UGCCAGUCUCUAGGUCACUGAGACCCUUUAACCUGUGAGGACAUCCAGGGUCACAGGUGAGGUUCUUUGCAGCCUGGCGUCUGGCC
0.05543213969938118	C8U_C10G_G77U_G79C	UGCCAGUUUGUAGGUCCCUGAGACCCUUUAACCUGUGAGGACAUCCAGGGUCACAGGUGAGGUUCUUGGGAGCCUGUCCUCUGGCC
0.5820072421217458	A23U_C25U_G62A	UGCCAGUCUCUAGGUCCCUGAGUCUCUUUAACCUGUGAGGACAUCCAGGGUCACAGGUGAGAUUCUUGGGAGCCUGGCGUCUGGCC
1.358438663151365	G20U_G22U_C65A_U67G	UGCCAGUCUCUAGGUCCCUUAUACCCUUUAACCUGUGAGGACAUCCAGGGUCACAGGUGAGGUUAUGGGGAGCCUGGCGUCUGGCC
0.5283145929662321	G14C_C16G_A71G	UGCCAGUCUCUAGCUGCCUGAGACCCUUUAACCUGUGAGGACAUCCAGGGUCACAGGUGAGGUUCUUGGGGGCCUGGCGUCUGGCC
0.10998440416543882	U11G_C74G	UGCCAGUCUCGAGGUCCCUGAGACCCUUUAACCUGUGAGGACAUCCAGGGUCACAGGUGAGGUUCUUGGGAGCGUGGCGUCUGGCC
0.8805499842693095	A23U_C25U_U64A	UGCCAGUCUCUAGGUCCCUGAGUCUCUUUAACCUGUGAGGACAUCCAGGGUCACAGGUGAGGUACUUGGGAGCCUGGCGUCUGGCC
1.281072461035696	U11A_C74U_G76U	UGCCAGUCUCAAGGUCCCUGAGACCCUUUAACCUGUGAGGACAUCCAGGGUCACAGGUGAGGUUCUUGGGAGCUUUGCGUCUGGCC
0.3389507827909265	G20A_C65A	UGCCAGUCUCUAGGUCCCUAAGACCCUUUAACCUGUGAGGACAUCCAGGGUCACAGGUGAGGUUAUUGGGAGCCUGGCGUCUGGCC
1.3902423249396338	G14U_C16U_A71G_C73A	UGCCAGUCUCUAGUUUCCUGAGACCCUUUAACCUGUGAGGACAUCCAGGGUCACAGGUGAGGUUCUUGGGGGACUGGCGUCUGGCC
0.07894130608974348	U11G_G13C_C74A	UGCCAGUCUCGACGUCCCUGAGACCCUUUAACCUGUGAGGACAUCCAGGGUCACAGGUGAGGUUCUUGGGAGCAUGGCGUCUGGCC
0.47117318744474035	A23U_G62U_U64C	UGCCAGUCUCUAGGUCCCUGAGUCCCUUUAACCUGUGAGGACAUCCAGGGUCACAGGUGAGUUCCUUGGGAGCCUGGCGUCUGGCC
0.08414562536699936	U19C_G68U_G70C	UGCCAGUCUCUAGGUCCCCGAGACCCUUUAACCUGUGAGGACAUCCAGGGUCACAGGUGAGGUUCUUUGCAGCCUGGCGUCUGGCC
0.637909544159544	G2A_G83A_C85U	UACCAGUCUCUAGGUCCCUGAGACCCUUUAACCUGUGAGGACAUCCAGGGUCACAGGUGAGGUUCUUGGGAGCCUGGCGUCUAGUC
0.5146026312256679	U11G_G13U_C74G_G76A	UGCCAGUCUCGAUGUCCCUGAGACCCUUUAACCUGUGAGGACAUCCAGGGUCACAGGUGAGGUUCUUGGGAGCGUAGCGUCUGGCC
0.2573080514256985	C17A_U19G_G68U_G70C	UGCCAGUCUCUAGGUCACGGAGACCCUUUAACCUGUGAGGACAUCCAGGGUCACAGGUGAGGUUCUUUGCAGCCUGGCGUCUGGCC
0.641394160171693	G2U_C4A_G83U	UUCAAGUCUCUAGGUCCCUGAGACCCUUUAACCUGUGAGGACAUCCAGGGUCACAGGUGAGGUUCUUGGGAGCCUGGCGUCUUGCC
0.8778458436724567	G14C_A71C_C73G	UGCCAGUCUCUAGCUCCCUGAGACCCUUUAACCUGUGAGGACAUCCAGGGUCACAGGUGAGGUUCUUGGGCGGCUGGCGUCUGGCC
0.11534328228332759	C8G_C10U_G79U	UGCCAGUGUUUAGGUCCCUGAGACCCUUUAACCUGUGAGGACAUCCAGGGUCACAGGUGAGGUUCUUGGGAGCCUGGCUUCUGGCC
0.14686754621347678	G14A_A71C_C73G	UGCCAGUCUCUAGAUCCCUGAGACCCUUUAACCUGUGAGGACAUCCAGGGUCACAGGUGAGGUUCUUGGGCGGCUGGCGUCUGGCC
0.9341214542301499	G2U_C4G_G83C_C85U	UUCGAGUCUCUAGGUCCCUGAGACCCUUUAACCUGUGAGGACAUCCAGGGUCACAGGUGAGGUUCUUGGGAGCCUGGCGUCUCGUC
0.05199564586357031	C8A_C10U_G77C_G79A	UGCCAGUAUUUAGGUCCCUGAGACCCUUUAACCUGUGAGGACAUCCAGGGUCACAGGUGAGGUUCUUGGGAGCCUGCCAUCUGGCC
0.355441572758452	A5C_U7G_U80G_U82G	UGCCCGGCUCUAGGUCCCUGAGACCCUUUAACCUGUGAGGACAUCCAGGGUCACAGGUGAGGUUCUUGGGAGCCUGGCGGCGGGCC
0.2829584478021978	G13U_C74U_G76U	UGCCAGUCUCUAUGUCCCUGAGACCCUUUAACCUGUGAGGACAUCCAGGGUCACAGGUGAGGUUCUUGGGAGCUUUGCGUCUGGCC
1.6981823549257764	G22C_C65G_U67C	UGCCAGUCUCUAGGUCCCUGACACCCUUUAACCUGUGAGGACAUCCAGGGUCACAGGUGAGGUUGUCGGGAGCCUGGCGUCUGGCC
0.031098090277777754	C8A_C10U_G77A_G79C	UGCCAGUAUUUAGGUCCCUGAGACCCUUUAACCUGUGAGGACAUCCAGGGUCACAGGUGAGGUUCUUGGGAGCCUGACCUCUGGCC
0.7578365384615384	G83A_C85U	UGCCAGUCUCUAGGUCCCUGAGACCCUUUAACCUGUGAGGACAUCCAGGGUCACAGGUGAGGUUCUUGGGAGCCUGGCGUCUAGUC
0.6156505728314239	C65G	UGCCAGUCUCUAGGUCCCUGAGACCCUUUAACCUGUGAGGACAUCCAGGGUCACAGGUGAGGUUGUUGGGAGCCUGGCGUCUGGCC
1.0152330395299145	C16A_A71G	UGCCAGUCUCUAGGUACCUGAGACCCUUUAACCUGUGAGGACAUCCAGGGUCACAGGUGAGGUUCUUGGGGGCCUGGCGUCUGGCC
0.3936813186813195	A5U_U7A_U80C_U82C	UGCCUGACUCUAGGUCCCUGAGACCCUUUAACCUGUGAGGACAUCCAGGGUCACAGGUGAGGUUCUUGGGAGCCUGGCGCCCGGCC
0.946262439308214	G2U_C4G_G83U_C85G	UUCGAGUCUCUAGGUCCCUGAGACCCUUUAACCUGUGAGGACAUCCAGGGUCACAGGUGAGGUUCUUGGGAGCCUGGCGUCUUGGC
0.16469664594664624	G2C_C4A_G83C	UCCAAGUCUCUAGGUCCCUGAGACCCUUUAACCUGUGAGGACAUCCAGGGUCACAGGUGAGGUUCUUGGGAGCCUGGCGUCUCGCC
0.0748404590201466	A5U_U7G_U80G	UGCCUGGCUCUAGGUCCCUGAGACCCUUUAACCUGUGAGGACAUCCAGGGUCACAGGUGAGGUUCUUGGGAGCCUGGCGGCUGGCC
1.603239575844716	G20C_G22C_C65G_U67G	UGCCAGUCUCUAGGUCCCUCACACCCUUUAACCUGUGAGGACAUCCAGGGUCACAGGUGAGGUUGUGGGGAGCCUGGCGUCUGGCC
0.3625536291136686	A5U_U7G_U80A_U82G	UGCCUGGCUCUAGGUCCCUGAGACCCUUUAACCUGUGAGGACAUCCAGGGUCACAGGUGAGGUUCUUGGGAGCCUGGCGACGGGCC
0.4162359775641034	G14A	UGCCAGUCUCUAGAUCCCUGAGACCCUUUAACCUGUGAGGACAUCCAGGGUCACAGGUGAGGUUCUUGGGAGCCUGGCGUCUGGCC
0.5700659879336353	U11A_G13A_C74U_G76A	UGCCAGUCUCAAAGUCCCUGAGACCCUUUAACCUGUGAGGACAUCCAGGGUCACAGGUGAGGUUCUUGGGAGCUUAGCGUCUGGCC
0.2999476713762435	C25U_G62U_U64C	UGCCAGUCUCUAGGUCCCUGAGACUCUUUAACCUGUGAGGACAUCCAGGGUCACAGGUGAGUUCCUUGGGAGCCUGGCGUCUGGCC
1.1755133117202086	A71G_C73G	UGCCAGUCUCUAGGUCCCUGAGACCCUUUAACCUGUGAGGACAUCCAGGGUCACAGGUGAGGUUCUUGGGGGGCUGGCGUCUGGCC
0.3616495053502918	C8A_C10A_G77U_G79A	UGCCAGUAUAUAGGUCCCUGAGACCCUUUAACCUGUGAGGACAUCCAGGGUCACAGGUGAGGUUCUUGGGAGCCUGUCAUCUGGCC
0.3870735933677618	C17A_G68A	UGCCAGUCUCUAGGUCACUGAGACCCUUUAACCUGUGAGGACAUCCAGGGUCACAGGUGAGGUUCUUAGGAGCCUGGCGUCUGGCC
0.11149549424005957	C65A_U67A	UGCCAGUCUCUAGGUCCCUGAGACCCUUUAACCUGUGAGGACAUCCAGGGUCACAGGUGAGGUUAUAGGGAGCCUGGCGUCUGGCC
0.5077479571710343	C4A_C85U	UGCAAGUCUCUAGGUCCCUGAGACCCUUUAACCUGUGAGGACAUCCAGGGUCACAGGUGAGGUUCUUGGGAGCCUGGCGUCUGGUC
0.5444621327899472	G2U_G83A_C85A	UUCCAGUCUCUAGGUCCCUGAGACCCUUUAACCUGUGAGGACAUCCAGGGUCACAGGUGAGGUUCUUGGGAGCCUGGCGUCUAGAC
0.04834682860998652	G20C_G22C_U67C	UGCCAGUCUCUAGGUCCCUCACACCCUUUAACCUGUGAGGACAUCCAGGGUCACAGGUGAGGUUCUCGGGAGCCUGGCGUCUGGCC
0.0635946745562129	C17G_U19A_G68C_G70A	UGCCAGUCUCUAGGUCGCAGAGACCCUUUAACCUGUGAGGACAUCCAGGGUCACAGGUGAGGUUCUUCGAAGCCUGGCGUCUGGCC
0.12489597390913194	C8U_C10A_G77U_G79C	UGCCAGUUUAUAGGUCCCUGAGACCCUUUAACCUGUGAGGACAUCCAGGGUCACAGGUGAGGUUCUUGGGAGCCUGUCCUCUGGCC
0.9398395874958374	G2U_C4G_G83C_C85G	UUCGAGUCUCUAGGUCCCUGAGACCCUUUAACCUGUGAGGACAUCCAGGGUCACAGGUGAGGUUCUUGGGAGCCUGGCGUCUCGGC
1.7901205863808323	U11C_G13C_C74G	UGCCAGUCUCCACGUCCCUGAGACCCUUUAACCUGUGAGGACAUCCAGGGUCACAGGUGAGGUUCUUGGGAGCGUGGCGUCUGGCC
1.034573297073297	G14C_C16U_A71C_C73G	UGCCAGUCUCUAGCUUCCUGAGACCCUUUAACCUGUGAGGACAUCCAGGGUCACAGGUGAGGUUCUUGGGCGGCUGGCGUCUGGCC
0.034252498913515894	C17A_U19A_G70A	UGCCAGUCUCUAGGUCACAGAGACCCUUUAACCUGUGAGGACAUCCAGGGUCACAGGUGAGGUUCUUGGAAGCCUGGCGUCUGGCC
0.02375663129973477	C10G_G79U	UGCCAGUCUGUAGGUCCCUGAGACCCUUUAACCUGUGAGGACAUCCAGGGUCACAGGUGAGGUUCUUGGGAGCCUGGCUUCUGGCC
0.03928179824561399	G20C_G22C_C65A	UGCCAGUCUCUAGGUCCCUCACACCCUUUAACCUGUGAGGACAUCCAGGGUCACAGGUGAGGUUAUUGGGAGCCUGGCGUCUGGCC
0.21771769896769883	U11A_G13U_C74U_G76A	UGCCAGUCUCAAUGUCCCUGAGACCCUUUAACCUGUGAGGACAUCCAGGGUCACAGGUGAGGUUCUUGGGAGCUUAGCGUCUGGCC
0.13423054351751557	A71C_C73G	UGCCAGUCUCUAGGUCCCUGAGACCCUUUAACCUGUGAGGACAUCCAGGGUCACAGGUGAGGUUCUUGGGCGGCUGGCGUCUGGCC
0.5228267766497462	C17A_U19G_G68U_G70U	UGCCAGUCUCUAGGUCACGGAGACCCUUUAACCUGUGAGGACAUCCAGGGUCACAGGUGAGGUUCUUUGUAGCCUGGCGUCUGGCC
0.03184187136393009	C17U_U19A_G68A_G70C	UGCCAGUCUCUAGGUCUCAGAGACCCUUUAACCUGUGAGGACAUCCAGGGUCACAGGUGAGGUUCUUAGCAGCCUGGCGUCUGGCC
1.1710498386822892	G22U_C65G_U67C	UGCCAGUCUCUAGGUCCCUGAUACCCUUUAACCUGUGAGGACAUCCAGGGUCACAGGUGAGGUUGUCGGGAGCCUGGCGUCUGGCC
0.9486004880536131	G14C_C16G_A71C_C73U	UGCCAGUCUCUAGCUGCCUGAGACCCUUUAACCUGUGAGGACAUCCAGGGUCACAGGUGAGGUUCUUGGGCGUCUGGCGUCUGGCC
0.08872741841491859	C8U_C10A_G79A	UGCCAGUUUAUAGGUCCCUGAGACCCUUUAACCUGUGAGGACAUCCAGGGUCACAGGUGAGGUUCUUGGGAGCCUGGCAUCUGGCC
0.28016987179487246	G2A_G83C	UACCAGUCUCUAGGUCCCUGAGACCCUUUAACCUGUGAGGACAUCCAGGGUCACAGGUGAGGUUCUUGGGAGCCUGGCGUCUCGCC
0.34447115384615357	C8A_C10G_G77C_G79A	UGCCAGUAUGUAGGUCCCUGAGACCCUUUAACCUGUGAGGACAUCCAGGGUCACAGGUGAGGUUCUUGGGAGCCUGCCAUCUGGCC
0.7569300354251013	C17G_U19A_G68A_G70C	UGCCAGUCUCUAGGUCGCAGAGACCCUUUAACCUGUGAGGACAUCCAGGGUCACAGGUGAGGUUCUUAGCAGCCUGGCGUCUGGCC
0.13731496167063184	U11A_C74A_G76C	UGCCAGUCUCAAGGUCCCUGAGACCCUUUAACCUGUGAGGACAUCCAGGGUCACAGGUGAGGUUCUUGGGAGCAUCGCGUCUGGCC
0.6803458796105857	G20A_C65G	UGCCAGUCUCUAGGUCCCUAAGACCCUUUAACCUGUGAGGACAUCCAGGGUCACAGGUGAGGUUGUUGGGAGCCUGGCGUCUGGCC
0.3028094508736104	G14C_A71C_C73U	UGCCAGUCUCUAGCUCCCUGAGACCCUUUAACCUGUGAGGACAUCCAGGGUCACAGGUGAGGUUCUUGGGCGUCUGGCGUCUGGCC
0.9162543459365496	C85U	UGCCAGUCUCUAGGUCCCUGAGACCCUUUAACCUGUGAGGACAUCCAGGGUCACAGGUGAGGUUCUUGGGAGCCUGGCGUCUGGUC
0.11215339892665496	U11C_G13A_G76C	UGCCAGUCUCCAAGUCCCUGAGACCCUUUAACCUGUGAGGACAUCCAGGGUCACAGGUGAGGUUCUUGGGAGCCUCGCGUCUGGCC
0.9101251746383962	G2U_C4A_G83U_C85G	UUCAAGUCUCUAGGUCCCUGAGACCCUUUAACCUGUGAGGACAUCCAGGGUCACAGGUGAGGUUCUUGGGAGCCUGGCGUCUUGGC
0.6377981189116558	G13C_C74U	UGCCAGUCUCUACGUCCCUGAGACCCUUUAACCUGUGAGGACAUCCAGGGUCACAGGUGAGGUUCUUGGGAGCUUGGCGUCUGGCC
1.1367548076923075	G20U_G22C_C65G_U67C	UGCCAGUCUCUAGGUCCCUUACACCCUUUAACCUGUGAGGACAUCCAGGGUCACAGGUGAGGUUGUCGGGAGCCUGGCGUCUGGCC
0.3070866875372684	G2U_C4A_G83A_C85G	UUCAAGUCUCUAGGUCCCUGAGACCCUUUAACCUGUGAGGACAUCCAGGGUCACAGGUGAGGUUCUUGGGAGCCUGGCGUCUAGGC
0.33771681749622917	A5C_U80C_U82A	UGCCCGUCUCUAGGUCCCUGAGACCCUUUAACCUGUGAGGACAUCCAGGGUCACAGGUGAGGUUCUUGGGAGCCUGGCGCCAGGCC
0.25220209478021965	U11C_G13C_C74U_G76A	UGCCAGUCUCCACGUCCCUGAGACCCUUUAACCUGUGAGGACAUCCAGGGUCACAGGUGAGGUUCUUGGGAGCUUAGCGUCUGGCC
0.6102959255356514	A5U_U7C_U82C	UGCCUGCCUCUAGGUCCCUGAGACCCUUUAACCUGUGAGGACAUCCAGGGUCACAGGUGAGGUUCUUGGGAGCCUGGCGUCCGGCC
1.3007080180748212	U11C	UGCCAGUCUCCAGGUCCCUGAGACCCUUUAACCUGUGAGGACAUCCAGGGUCACAGGUGAGGUUCUUGGGAGCCUGGCGUCUGGCC
0.5538555806938159	A5C_U7C_U80A_U82A	UGCCCGCCUCUAGGUCCCUGAGACCCUUUAACCUGUGAGGACAUCCAGGGUCACAGGUGAGGUUCUUGGGAGCCUGGCGACAGGCC
0.11792706167706164	U11G_C74G_G76A	UGCCAGUCUCGAGGUCCCUGAGACCCUUUAACCUGUGAGGACAUCCAGGGUCACAGGUGAGGUUCUUGGGAGCGUAGCGUCUGGCC
0.5337988109219025	G20U_G22U_C65U_U67A	UGCCAGUCUCUAGGUCCCUUAUACCCUUUAACCUGUGAGGACAUCCAGGGUCACAGGUGAGGUUUUAGGGAGCCUGGCGUCUGGCC
0.06237337765115553	G20U_G22C_C65U	UGCCAGUCUCUAGGUCCCUUACACCCUUUAACCUGUGAGGACAUCCAGGGUCACAGGUGAGGUUUUUGGGAGCCUGGCGUCUGGCC
0.4042894979272233	G13C_C74A_G76U	UGCCAGUCUCUACGUCCCUGAGACCCUUUAACCUGUGAGGACAUCCAGGGUCACAGGUGAGGUUCUUGGGAGCAUUGCGUCUGGCC
1.2539358337578534	G14U_C16U_C73G	UGCCAGUCUCUAGUUUCCUGAGACCCUUUAACCUGUGAGGACAUCCAGGGUCACAGGUGAGGUUCUUGGGAGGCUGGCGUCUGGCC
0.6797564102564102	G2A_G83U_C85U	UACCAGUCUCUAGGUCCCUGAGACCCUUUAACCUGUGAGGACAUCCAGGGUCACAGGUGAGGUUCUUGGGAGCCUGGCGUCUUGUC
0.3172449114459424	G14A_C16A	UGCCAGUCUCUAGAUACCUGAGACCCUUUAACCUGUGAGGACAUCCAGGGUCACAGGUGAGGUUCUUGGGAGCCUGGCGUCUGGCC
0.8538173898750822	U11G_G13C_C74G	UGCCAGUCUCGACGUCCCUGAGACCCUUUAACCUGUGAGGACAUCCAGGGUCACAGGUGAGGUUCUUGGGAGCGUGGCGUCUGGCC
0.12313011456628462	C8U_C10U_G77A_G79U	UGCCAGUUUUUAGGUCCCUGAGACCCUUUAACCUGUGAGGACAUCCAGGGUCACAGGUGAGGUUCUUGGGAGCCUGACUUCUGGCC
0.11914039907460923	U19C_G68U_G70U	UGCCAGUCUCUAGGUCCCCGAGACCCUUUAACCUGUGAGGACAUCCAGGGUCACAGGUGAGGUUCUUUGUAGCCUGGCGUCUGGCC
0.2284323700990368	A71U_C73G	UGCCAGUCUCUAGGUCCCUGAGACCCUUUAACCUGUGAGGACAUCCAGGGUCACAGGUGAGGUUCUUGGGUGGCUGGCGUCUGGCC
0.39387205575432305	G22A_C65G	UGCCAGUCUCUAGGUCCCUGAAACCCUUUAACCUGUGAGGACAUCCAGGGUCACAGGUGAGGUUGUUGGGAGCCUGGCGUCUGGCC
0.06078902714932135	G14A_A71C_C73A	UGCCAGUCUCUAGAUCCCUGAGACCCUUUAACCUGUGAGGACAUCCAGGGUCACAGGUGAGGUUCUUGGGCGACUGGCGUCUGGCC
0.5643877661886135	G14C_C16A_A71C	UGCCAGUCUCUAGCUACCUGAGACCCUUUAACCUGUGAGGACAUCCAGGGUCACAGGUGAGGUUCUUGGGCGCCUGGCGUCUGGCC
1.348115503323837	G14U_A71G_C73G	UGCCAGUCUCUAGUUCCCUGAGACCCUUUAACCUGUGAGGACAUCCAGGGUCACAGGUGAGGUUCUUGGGGGGCUGGCGUCUGGCC
0.8345357801240156	U11G_G13A_C74U	UGCCAGUCUCGAAGUCCCUGAGACCCUUUAACCUGUGAGGACAUCCAGGGUCACAGGUGAGGUUCUUGGGAGCUUGGCGUCUGGCC
0.9061089046822743	G2U_C4G_G83U_C85U	UUCGAGUCUCUAGGUCCCUGAGACCCUUUAACCUGUGAGGACAUCCAGGGUCACAGGUGAGGUUCUUGGGAGCCUGGCGUCUUGUC
0.39515910140910204	G14U_C16U_A71C_C73U	UGCCAGUCUCUAGUUUCCUGAGACCCUUUAACCUGUGAGGACAUCCAGGGUCACAGGUGAGGUUCUUGGGCGUCUGGCGUCUGGCC
0.8723298284449363	A5C_U80G_U82C	UGCCCGUCUCUAGGUCCCUGAGACCCUUUAACCUGUGAGGACAUCCAGGGUCACAGGUGAGGUUCUUGGGAGCCUGGCGGCCGGCC
0.7870903819555274	G20A_G22U_C65A_U67G	UGCCAGUCUCUAGGUCCCUAAUACCCUUUAACCUGUGAGGACAUCCAGGGUCACAGGUGAGGUUAUGGGGAGCCUGGCGUCUGGCC
0.2783605283605276	G20U_G22A_C65U_U67C	UGCCAGUCUCUAGGUCCCUUAAACCCUUUAACCUGUGAGGACAUCCAGGGUCACAGGUGAGGUUUUCGGGAGCCUGGCGUCUGGCC
0.9734309223115193	C74A_G76A	UGCCAGUCUCUAGGUCCCUGAGACCCUUUAACCUGUGAGGACAUCCAGGGUCACAGGUGAGGUUCUUGGGAGCAUAGCGUCUGGCC
0.46343266343266243	C8A	UGCCAGUAUCUAGGUCCCUGAGACCCUUUAACCUGUGAGGACAUCCAGGGUCACAGGUGAGGUUCUUGGGAGCCUGGCGUCUGGCC
0.6156505728314239	G2U_C4U_G83C_C85A	UUCUAGUCUCUAGGUCCCUGAGACCCUUUAACCUGUGAGGACAUCCAGGGUCACAGGUGAGGUUCUUGGGAGCCUGGCGUCUCGAC
0.6856140839836491	C10U	UGCCAGUCUUUAGGUCCCUGAGACCCUUUAACCUGUGAGGACAUCCAGGGUCACAGGUGAGGUUCUUGGGAGCCUGGCGUCUGGCC
1.0872370793269233	G13U_C74U_G76A	UGCCAGUCUCUAUGUCCCUGAGACCCUUUAACCUGUGAGGACAUCCAGGGUCACAGGUGAGGUUCUUGGGAGCUUAGCGUCUGGCC
0.17482837055417716	G13A_G76U	UGCCAGUCUCUAAGUCCCUGAGACCCUUUAACCUGUGAGGACAUCCAGGGUCACAGGUGAGGUUCUUGGGAGCCUUGCGUCUGGCC
1.1754199372056513	A5G_U80G_U82C	UGCCGGUCUCUAGGUCCCUGAGACCCUUUAACCUGUGAGGACAUCCAGGGUCACAGGUGAGGUUCUUGGGAGCCUGGCGGCCGGCC
0.8901924800110284	U11C_G13U_C74A_G76U	UGCCAGUCUCCAUGUCCCUGAGACCCUUUAACCUGUGAGGACAUCCAGGGUCACAGGUGAGGUUCUUGGGAGCAUUGCGUCUGGCC
1.0183770222832722	C16A_A71C_C73U	UGCCAGUCUCUAGGUACCUGAGACCCUUUAACCUGUGAGGACAUCCAGGGUCACAGGUGAGGUUCUUGGGCGUCUGGCGUCUGGCC
0.4809156227572244	C17U_G68A_G70U	UGCCAGUCUCUAGGUCUCUGAGACCCUUUAACCUGUGAGGACAUCCAGGGUCACAGGUGAGGUUCUUAGUAGCCUGGCGUCUGGCC
1.1120889719848055	G14C_C16A_A71U_C73A	UGCCAGUCUCUAGCUACCUGAGACCCUUUAACCUGUGAGGACAUCCAGGGUCACAGGUGAGGUUCUUGGGUGACUGGCGUCUGGCC
0.28554845647773236	U11C_G13C_C74U_G76U	UGCCAGUCUCCACGUCCCUGAGACCCUUUAACCUGUGAGGACAUCCAGGGUCACAGGUGAGGUUCUUGGGAGCUUUGCGUCUGGCC
0.23253608288985705	G22A_C65A_U67G	UGCCAGUCUCUAGGUCCCUGAAACCCUUUAACCUGUGAGGACAUCCAGGGUCACAGGUGAGGUUAUGGGGAGCCUGGCGUCUGGCC
0.952551688335139	G14A_A71G	UGCCAGUCUCUAGAUCCCUGAGACCCUUUAACCUGUGAGGACAUCCAGGGUCACAGGUGAGGUUCUUGGGGGCCUGGCGUCUGGCC
0.11899912587412612	G22C_U67G	UGCCAGUCUCUAGGUCCCUGACACCCUUUAACCUGUGAGGACAUCCAGGGUCACAGGUGAGGUUCUGGGGAGCCUGGCGUCUGGCC
0.701433590816436	A5G	UGCCGGUCUCUAGGUCCCUGAGACCCUUUAACCUGUGAGGACAUCCAGGGUCACAGGUGAGGUUCUUGGGAGCCUGGCGUCUGGCC
0.9525376254180601	G22U_U67C	UGCCAGUCUCUAGGUCCCUGAUACCCUUUAACCUGUGAGGACAUCCAGGGUCACAGGUGAGGUUCUCGGGAGCCUGGCGUCUGGCC
0.062307443848141644	G20C_G22U_U67C	UGCCAGUCUCUAGGUCCCUCAUACCCUUUAACCUGUGAGGACAUCCAGGGUCACAGGUGAGGUUCUCGGGAGCCUGGCGUCUGGCC
0.8935640614727155	C17G_U19C_G68A_G70C	UGCCAGUCUCUAGGUCGCCGAGACCCUUUAACCUGUGAGGACAUCCAGGGUCACAGGUGAGGUUCUUAGCAGCCUGGCGUCUGGCC
0.15070612980769277	C10U_G77A_G79A	UGCCAGUCUUUAGGUCCCUGAGACCCUUUAACCUGUGAGGACAUCCAGGGUCACAGGUGAGGUUCUUGGGAGCCUGACAUCUGGCC
0.8403008449883451	C4U_C85U	UGCUAGUCUCUAGGUCCCUGAGACCCUUUAACCUGUGAGGACAUCCAGGGUCACAGGUGAGGUUCUUGGGAGCCUGGCGUCUGGUC
0.851279288240495	A5U_U7C_U80G	UGCCUGCCUCUAGGUCCCUGAGACCCUUUAACCUGUGAGGACAUCCAGGGUCACAGGUGAGGUUCUUGGGAGCCUGGCGGCUGGCC
1.7043120421245417	G13C_C74G_G76A	UGCCAGUCUCUACGUCCCUGAGACCCUUUAACCUGUGAGGACAUCCAGGGUCACAGGUGAGGUUCUUGGGAGCGUAGCGUCUGGCC
0.39869346509971515	G14C_C16G_C73A	UGCCAGUCUCUAGCUGCCUGAGACCCUUUAACCUGUGAGGACAUCCAGGGUCACAGGUGAGGUUCUUGGGAGACUGGCGUCUGGCC
0.802749886544134	A23C_C25G_G62A_U64G	UGCCAGUCUCUAGGUCCCUGAGCCGCUUUAACCUGUGAGGACAUCCAGGGUCACAGGUGAGAUGCUUGGGAGCCUGGCGUCUGGCC
0.7479945054945054	G14C_C73G	UGCCAGUCUCUAGCUCCCUGAGACCCUUUAACCUGUGAGGACAUCCAGGGUCACAGGUGAGGUUCUUGGGAGGCUGGCGUCUGGCC
0.27624256781865464	G2C_G83C_C85G	UCCCAGUCUCUAGGUCCCUGAGACCCUUUAACCUGUGAGGACAUCCAGGGUCACAGGUGAGGUUCUUGGGAGCCUGGCGUCUCGGC
0.5693008113681192	C17A_U19A_G68A_G70U	UGCCAGUCUCUAGGUCACAGAGACCCUUUAACCUGUGAGGACAUCCAGGGUCACAGGUGAGGUUCUUAGUAGCCUGGCGUCUGGCC
0.04366535752979411	C8U_C10G_G77A	UGCCAGUUUGUAGGUCCCUGAGACCCUUUAACCUGUGAGGACAUCCAGGGUCACAGGUGAGGUUCUUGGGAGCCUGACGUCUGGCC
0.7641716401414675	G20A_G22U_C65U	UGCCAGUCUCUAGGUCCCUAAUACCCUUUAACCUGUGAGGACAUCCAGGGUCACAGGUGAGGUUUUUGGGAGCCUGGCGUCUGGCC
0.1503643925518921	U11C_G13C_G76U	UGCCAGUCUCCACGUCCCUGAGACCCUUUAACCUGUGAGGACAUCCAGGGUCACAGGUGAGGUUCUUGGGAGCCUUGCGUCUGGCC
0.1067787440796991	C17A_U19A_G68A	UGCCAGUCUCUAGGUCACAGAGACCCUUUAACCUGUGAGGACAUCCAGGGUCACAGGUGAGGUUCUUAGGAGCCUGGCGUCUGGCC
0.4701272980164506	A5G_U7G_U80C_U82G	UGCCGGGCUCUAGGUCCCUGAGACCCUUUAACCUGUGAGGACAUCCAGGGUCACAGGUGAGGUUCUUGGGAGCCUGGCGCCGGGCC
0.040262862137862065	C8A_C10U_G77C	UGCCAGUAUUUAGGUCCCUGAGACCCUUUAACCUGUGAGGACAUCCAGGGUCACAGGUGAGGUUCUUGGGAGCCUGCCGUCUGGCC
0.1081565343258888	C8G_C10U_G77U_G79C	UGCCAGUGUUUAGGUCCCUGAGACCCUUUAACCUGUGAGGACAUCCAGGGUCACAGGUGAGGUUCUUGGGAGCCUGUCCUCUGGCC
0.09238689949896826	U11A_G13A_C74G	UGCCAGUCUCAAAGUCCCUGAGACCCUUUAACCUGUGAGGACAUCCAGGGUCACAGGUGAGGUUCUUGGGAGCGUGGCGUCUGGCC
0.9149874308697838	G14A_C16A_A71G_C73U	UGCCAGUCUCUAGAUACCUGAGACCCUUUAACCUGUGAGGACAUCCAGGGUCACAGGUGAGGUUCUUGGGGGUCUGGCGUCUGGCC
0.24459490213928162	G20U_G22U_U67C	UGCCAGUCUCUAGGUCCCUUAUACCCUUUAACCUGUGAGGACAUCCAGGGUCACAGGUGAGGUUCUCGGGAGCCUGGCGUCUGGCC
0.0645077067127628	C8A_G77U_G79A	UGCCAGUAUCUAGGUCCCUGAGACCCUUUAACCUGUGAGGACAUCCAGGGUCACAGGUGAGGUUCUUGGGAGCCUGUCAUCUGGCC
0.8592768296824588	U11G_G13U_C74A_G76A	UGCCAGUCUCGAUGUCCCUGAGACCCUUUAACCUGUGAGGACAUCCAGGGUCACAGGUGAGGUUCUUGGGAGCAUAGCGUCUGGCC
0.7223455710955711	A23U_C25A_G62U_U64G	UGCCAGUCUCUAGGUCCCUGAGUCACUUUAACCUGUGAGGACAUCCAGGGUCACAGGUGAGUUGCUUGGGAGCCUGGCGUCUGGCC
0.008057804768331067	C8U_C10A_G77A_G79C	UGCCAGUUUAUAGGUCCCUGAGACCCUUUAACCUGUGAGGACAUCCAGGGUCACAGGUGAGGUUCUUGGGAGCCUGACCUCUGGCC
0.18243020608674815	C8U_G79C	UGCCAGUUUCUAGGUCCCUGAGACCCUUUAACCUGUGAGGACAUCCAGGGUCACAGGUGAGGUUCUUGGGAGCCUGGCCUCUGGCC
0.3870786969843568	G22C_C65A	UGCCAGUCUCUAGGUCCCUGACACCCUUUAACCUGUGAGGACAUCCAGGGUCACAGGUGAGGUUAUUGGGAGCCUGGCGUCUGGCC
0.1724738004042985	G2C_C4A	UCCAAGUCUCUAGGUCCCUGAGACCCUUUAACCUGUGAGGACAUCCAGGGUCACAGGUGAGGUUCUUGGGAGCCUGGCGUCUGGCC
0.4758294871794866	A5C_U7A	UGCCCGACUCUAGGUCCCUGAGACCCUUUAACCUGUGAGGACAUCCAGGGUCACAGGUGAGGUUCUUGGGAGCCUGGCGUCUGGCC
0.7443037431318683	U11G_G13A_G76U	UGCCAGUCUCGAAGUCCCUGAGACCCUUUAACCUGUGAGGACAUCCAGGGUCACAGGUGAGGUUCUUGGGAGCCUUGCGUCUGGCC
0.29022927481516525	A5G_U7A_U80A	UGCCGGACUCUAGGUCCCUGAGACCCUUUAACCUGUGAGGACAUCCAGGGUCACAGGUGAGGUUCUUGGGAGCCUGGCGACUGGCC
0.08232643928398639	C8A_C10A_G77A_G79U	UGCCAGUAUAUAGGUCCCUGAGACCCUUUAACCUGUGAGGACAUCCAGGGUCACAGGUGAGGUUCUUGGGAGCCUGACUUCUGGCC
0.5401566449981943	G14A_C16U_A71C	UGCCAGUCUCUAGAUUCCUGAGACCCUUUAACCUGUGAGGACAUCCAGGGUCACAGGUGAGGUUCUUGGGCGCCUGGCGUCUGGCC
0.1772082576216438	C16G_C73A	UGCCAGUCUCUAGGUGCCUGAGACCCUUUAACCUGUGAGGACAUCCAGGGUCACAGGUGAGGUUCUUGGGAGACUGGCGUCUGGCC
0.22289309954751144	C17A_U19G_G68A_G70C	UGCCAGUCUCUAGGUCACGGAGACCCUUUAACCUGUGAGGACAUCCAGGGUCACAGGUGAGGUUCUUAGCAGCCUGGCGUCUGGCC
0.8394255653766522	G13A_C74U_G76U	UGCCAGUCUCUAAGUCCCUGAGACCCUUUAACCUGUGAGGACAUCCAGGGUCACAGGUGAGGUUCUUGGGAGCUUUGCGUCUGGCC
0.3873850686350693	A5G_U82A	UGCCGGUCUCUAGGUCCCUGAGACCCUUUAACCUGUGAGGACAUCCAGGGUCACAGGUGAGGUUCUUGGGAGCCUGGCGUCAGGCC
1.4624915654520918	A5U_U7G_U80C_U82A	UGCCUGGCUCUAGGUCCCUGAGACCCUUUAACCUGUGAGGACAUCCAGGGUCACAGGUGAGGUUCUUGGGAGCCUGGCGCCAGGCC
0.5581941325098262	G2C_C4U_G83A_C85U	UCCUAGUCUCUAGGUCCCUGAGACCCUUUAACCUGUGAGGACAUCCAGGGUCACAGGUGAGGUUCUUGGGAGCCUGGCGUCUAGUC
0.6677905701754386	A5G_U80A_U82A	UGCCGGUCUCUAGGUCCCUGAGACCCUUUAACCUGUGAGGACAUCCAGGGUCACAGGUGAGGUUCUUGGGAGCCUGGCGACAGGCC
0.022482965752196524	U11C_G13U_G76C	UGCCAGUCUCCAUGUCCCUGAGACCCUUUAACCUGUGAGGACAUCCAGGGUCACAGGUGAGGUUCUUGGGAGCCUCGCGUCUGGCC
0.12457998156527587	C8U_C10U_G79U	UGCCAGUUUUUAGGUCCCUGAGACCCUUUAACCUGUGAGGACAUCCAGGGUCACAGGUGAGGUUCUUGGGAGCCUGGCUUCUGGCC
0.7576902662093745	A5U_U7G_U82C	UGCCUGGCUCUAGGUCCCUGAGACCCUUUAACCUGUGAGGACAUCCAGGGUCACAGGUGAGGUUCUUGGGAGCCUGGCGUCCGGCC
0.8819099448005701	G20A_G22A	UGCCAGUCUCUAGGUCCCUAAAACCCUUUAACCUGUGAGGACAUCCAGGGUCACAGGUGAGGUUCUUGGGAGCCUGGCGUCUGGCC
0.3917087593313866	C16U_A71U_C73G	UGCCAGUCUCUAGGUUCCUGAGACCCUUUAACCUGUGAGGACAUCCAGGGUCACAGGUGAGGUUCUUGGGUGGCUGGCGUCUGGCC
1.0188955201886236	G2A_C4G_G83C_C85U	UACGAGUCUCUAGGUCCCUGAGACCCUUUAACCUGUGAGGACAUCCAGGGUCACAGGUGAGGUUCUUGGGAGCCUGGCGUCUCGUC
1.0422460552268245	G14C_C16G_C73G	UGCCAGUCUCUAGCUGCCUGAGACCCUUUAACCUGUGAGGACAUCCAGGGUCACAGGUGAGGUUCUUGGGAGGCUGGCGUCUGGCC
0.2463693365695796	G14A_C16U_A71U_C73A	UGCCAGUCUCUAGAUUCCUGAGACCCUUUAACCUGUGAGGACAUCCAGGGUCACAGGUGAGGUUCUUGGGUGACUGGCGUCUGGCC
0.05056457304163743	A5G_U7C_U80C_U82G	UGCCGGCCUCUAGGUCCCUGAGACCCUUUAACCUGUGAGGACAUCCAGGGUCACAGGUGAGGUUCUUGGGAGCCUGGCGCCGGGCC
0.6322058823529413	C25G_G62U_U64G	UGCCAGUCUCUAGGUCCCUGAGACGCUUUAACCUGUGAGGACAUCCAGGGUCACAGGUGAGUUGCUUGGGAGCCUGGCGUCUGGCC
0.7322720125786163	A5U_U7A_U82C	UGCCUGACUCUAGGUCCCUGAGACCCUUUAACCUGUGAGGACAUCCAGGGUCACAGGUGAGGUUCUUGGGAGCCUGGCGUCCGGCC
0.6728830464407387	A5G_U80A_U82G	UGCCGGUCUCUAGGUCCCUGAGACCCUUUAACCUGUGAGGACAUCCAGGGUCACAGGUGAGGUUCUUGGGAGCCUGGCGACGGGCC
0.02417341430499326	C8U_G77A_G79C	UGCCAGUUUCUAGGUCCCUGAGACCCUUUAACCUGUGAGGACAUCCAGGGUCACAGGUGAGGUUCUUGGGAGCCUGACCUCUGGCC
1.0070996928418805	C16U_A71U	UGCCAGUCUCUAGGUUCCUGAGACCCUUUAACCUGUGAGGACAUCCAGGGUCACAGGUGAGGUUCUUGGGUGCCUGGCGUCUGGCC
0.9022696212417025	U80G_U82A	UGCCAGUCUCUAGGUCCCUGAGACCCUUUAACCUGUGAGGACAUCCAGGGUCACAGGUGAGGUUCUUGGGAGCCUGGCGGCAGGCC
1.0570884549299497	G14U_C16G_A71C_C73A	UGCCAGUCUCUAGUUGCCUGAGACCCUUUAACCUGUGAGGACAUCCAGGGUCACAGGUGAGGUUCUUGGGCGACUGGCGUCUGGCC
0.478432158119657	G2A_C4U_G83C_C85U	UACUAGUCUCUAGGUCCCUGAGACCCUUUAACCUGUGAGGACAUCCAGGGUCACAGGUGAGGUUCUUGGGAGCCUGGCGUCUCGUC
0.32949414715719166	C65A_U67C	UGCCAGUCUCUAGGUCCCUGAGACCCUUUAACCUGUGAGGACAUCCAGGGUCACAGGUGAGGUUAUCGGGAGCCUGGCGUCUGGCC
0.6999039991432592	G14U_C16U_A71G_C73U	UGCCAGUCUCUAGUUUCCUGAGACCCUUUAACCUGUGAGGACAUCCAGGGUCACAGGUGAGGUUCUUGGGGGUCUGGCGUCUGGCC
0.6200480769230768	G2A_G83C_C85U	UACCAGUCUCUAGGUCCCUGAGACCCUUUAACCUGUGAGGACAUCCAGGGUCACAGGUGAGGUUCUUGGGAGCCUGGCGUCUCGUC
0.4996724429416743	U7A_U82C	UGCCAGACUCUAGGUCCCUGAGACCCUUUAACCUGUGAGGACAUCCAGGGUCACAGGUGAGGUUCUUGGGAGCCUGGCGUCCGGCC
0.8284592983181692	C17G_U19G_G68A_G70C	UGCCAGUCUCUAGGUCGCGGAGACCCUUUAACCUGUGAGGACAUCCAGGGUCACAGGUGAGGUUCUUAGCAGCCUGGCGUCUGGCC
0.1964089912280696	C8G_C10G_G77C_G79U	UGCCAGUGUGUAGGUCCCUGAGACCCUUUAACCUGUGAGGACAUCCAGGGUCACAGGUGAGGUUCUUGGGAGCCUGCCUUCUGGCC
0.28627283105022755	A23G_G62U_U64G	UGCCAGUCUCUAGGUCCCUGAGGCCCUUUAACCUGUGAGGACAUCCAGGGUCACAGGUGAGUUGCUUGGGAGCCUGGCGUCUGGCC
1.144277740937224	C16A_A71U	UGCCAGUCUCUAGGUACCUGAGACCCUUUAACCUGUGAGGACAUCCAGGGUCACAGGUGAGGUUCUUGGGUGCCUGGCGUCUGGCC
0.10554503367003357	C10U_G77U_G79U	UGCCAGUCUUUAGGUCCCUGAGACCCUUUAACCUGUGAGGACAUCCAGGGUCACAGGUGAGGUUCUUGGGAGCCUGUCUUCUGGCC
0.09297920575359576	U19A_G68A_G70U	UGCCAGUCUCUAGGUCCCAGAGACCCUUUAACCUGUGAGGACAUCCAGGGUCACAGGUGAGGUUCUUAGUAGCCUGGCGUCUGGCC
0.3569973776223768	G20U_G22C_C65U_U67G	UGCCAGUCUCUAGGUCCCUUACACCCUUUAACCUGUGAGGACAUCCAGGGUCACAGGUGAGGUUUUGGGGAGCCUGGCGUCUGGCC
0.93380734476367	U11A_G13A_C74A_G76U	UGCCAGUCUCAAAGUCCCUGAGACCCUUUAACCUGUGAGGACAUCCAGGGUCACAGGUGAGGUUCUUGGGAGCAUUGCGUCUGGCC
0.09339728254201912	U11A_G13U_G76A	UGCCAGUCUCAAUGUCCCUGAGACCCUUUAACCUGUGAGGACAUCCAGGGUCACAGGUGAGGUUCUUGGGAGCCUAGCGUCUGGCC
1.126707732371795	U11C_G13C_C74U	UGCCAGUCUCCACGUCCCUGAGACCCUUUAACCUGUGAGGACAUCCAGGGUCACAGGUGAGGUUCUUGGGAGCUUGGCGUCUGGCC
1.2088385861823367	G20C_G22C_U67G	UGCCAGUCUCUAGGUCCCUCACACCCUUUAACCUGUGAGGACAUCCAGGGUCACAGGUGAGGUUCUGGGGAGCCUGGCGUCUGGCC
0.20746558129370585	G22A_C65U_U67A	UGCCAGUCUCUAGGUCCCUGAAACCCUUUAACCUGUGAGGACAUCCAGGGUCACAGGUGAGGUUUUAGGGAGCCUGGCGUCUGGCC
0.0923324742268044	U11G_G13A_C74A_G76A	UGCCAGUCUCGAAGUCCCUGAGACCCUUUAACCUGUGAGGACAUCCAGGGUCACAGGUGAGGUUCUUGGGAGCAUAGCGUCUGGCC
0.3583509439278668	U67A	UGCCAGUCUCUAGGUCCCUGAGACCCUUUAACCUGUGAGGACAUCCAGGGUCACAGGUGAGGUUCUAGGGAGCCUGGCGUCUGGCC
1.211101561380891	A5U_U80G_U82C	UGCCUGUCUCUAGGUCCCUGAGACCCUUUAACCUGUGAGGACAUCCAGGGUCACAGGUGAGGUUCUUGGGAGCCUGGCGGCCGGCC
0.44609674329501886	A23U_G62A	UGCCAGUCUCUAGGUCCCUGAGUCCCUUUAACCUGUGAGGACAUCCAGGGUCACAGGUGAGAUUCUUGGGAGCCUGGCGUCUGGCC
0.6422659995830727	C17G_U19G_G68U_G70C	UGCCAGUCUCUAGGUCGCGGAGACCCUUUAACCUGUGAGGACAUCCAGGGUCACAGGUGAGGUUCUUUGCAGCCUGGCGUCUGGCC
0.09418125180063354	G20U_C65U	UGCCAGUCUCUAGGUCCCUUAGACCCUUUAACCUGUGAGGACAUCCAGGGUCACAGGUGAGGUUUUUGGGAGCCUGGCGUCUGGCC
0.5480613370420102	G2A_C4U_C85G	UACUAGUCUCUAGGUCCCUGAGACCCUUUAACCUGUGAGGACAUCCAGGGUCACAGGUGAGGUUCUUGGGAGCCUGGCGUCUGGGC
0.05185587262200153	C8G_C10G_G77C_G79A	UGCCAGUGUGUAGGUCCCUGAGACCCUUUAACCUGUGAGGACAUCCAGGGUCACAGGUGAGGUUCUUGGGAGCCUGCCAUCUGGCC
0.6701187473728455	C17U_G68A	UGCCAGUCUCUAGGUCUCUGAGACCCUUUAACCUGUGAGGACAUCCAGGGUCACAGGUGAGGUUCUUAGGAGCCUGGCGUCUGGCC
0.6960448057097544	C25A	UGCCAGUCUCUAGGUCCCUGAGACACUUUAACCUGUGAGGACAUCCAGGGUCACAGGUGAGGUUCUUGGGAGCCUGGCGUCUGGCC
0.5973651093282997	G2U_G83U_C85A	UUCCAGUCUCUAGGUCCCUGAGACCCUUUAACCUGUGAGGACAUCCAGGGUCACAGGUGAGGUUCUUGGGAGCCUGGCGUCUUGAC
1.1807536305877013	G14A_C16G_A71C	UGCCAGUCUCUAGAUGCCUGAGACCCUUUAACCUGUGAGGACAUCCAGGGUCACAGGUGAGGUUCUUGGGCGCCUGGCGUCUGGCC
0.7185987646459501	G2U_G83C_C85G	UUCCAGUCUCUAGGUCCCUGAGACCCUUUAACCUGUGAGGACAUCCAGGGUCACAGGUGAGGUUCUUGGGAGCCUGGCGUCUCGGC
0.31762924575424534	G14A_C16A_A71C_C73G	UGCCAGUCUCUAGAUACCUGAGACCCUUUAACCUGUGAGGACAUCCAGGGUCACAGGUGAGGUUCUUGGGCGGCUGGCGUCUGGCC
0.6714153996688245	A5G_U80G_U82G	UGCCGGUCUCUAGGUCCCUGAGACCCUUUAACCUGUGAGGACAUCCAGGGUCACAGGUGAGGUUCUUGGGAGCCUGGCGGCGGGCC
0.8781888057929725	A23C_C25A_G62U	UGCCAGUCUCUAGGUCCCUGAGCCACUUUAACCUGUGAGGACAUCCAGGGUCACAGGUGAGUUUCUUGGGAGCCUGGCGUCUGGCC
0.9001688262717673	U11A_G13U_C74A_G76C	UGCCAGUCUCAAUGUCCCUGAGACCCUUUAACCUGUGAGGACAUCCAGGGUCACAGGUGAGGUUCUUGGGAGCAUCGCGUCUGGCC
0.7490039447731757	A23U_G62C_U64A	UGCCAGUCUCUAGGUCCCUGAGUCCCUUUAACCUGUGAGGACAUCCAGGGUCACAGGUGAGCUACUUGGGAGCCUGGCGUCUGGCC
0.15382045234639596	G14A_A71U_C73A	UGCCAGUCUCUAGAUCCCUGAGACCCUUUAACCUGUGAGGACAUCCAGGGUCACAGGUGAGGUUCUUGGGUGACUGGCGUCUGGCC
0.02931669394435344	C8U_C10G_G79U	UGCCAGUUUGUAGGUCCCUGAGACCCUUUAACCUGUGAGGACAUCCAGGGUCACAGGUGAGGUUCUUGGGAGCCUGGCUUCUGGCC
1.196678435496795	G14C_C16U_A71U_C73G	UGCCAGUCUCUAGCUUCCUGAGACCCUUUAACCUGUGAGGACAUCCAGGGUCACAGGUGAGGUUCUUGGGUGGCUGGCGUCUGGCC
1.2278896685146687	G14C_C16G_A71U_C73G	UGCCAGUCUCUAGCUGCCUGAGACCCUUUAACCUGUGAGGACAUCCAGGGUCACAGGUGAGGUUCUUGGGUGGCUGGCGUCUGGCC
0.9760016025641025	G20U_G22A_C65U_U67G	UGCCAGUCUCUAGGUCCCUUAAACCCUUUAACCUGUGAGGACAUCCAGGGUCACAGGUGAGGUUUUGGGGAGCCUGGCGUCUGGCC
1.0019366894366895	G2U_C4A_G83U_C85A	UUCAAGUCUCUAGGUCCCUGAGACCCUUUAACCUGUGAGGACAUCCAGGGUCACAGGUGAGGUUCUUGGGAGCCUGGCGUCUUGAC
0.22723854670970092	U11C_G13U_C74U_G76U	UGCCAGUCUCCAUGUCCCUGAGACCCUUUAACCUGUGAGGACAUCCAGGGUCACAGGUGAGGUUCUUGGGAGCUUUGCGUCUGGCC
0.20314965483234773	A5C_U7A_U80A_U82C	UGCCCGACUCUAGGUCCCUGAGACCCUUUAACCUGUGAGGACAUCCAGGGUCACAGGUGAGGUUCUUGGGAGCCUGGCGACCGGCC
0.24312876310599005	C17U_G68U_G70U	UGCCAGUCUCUAGGUCUCUGAGACCCUUUAACCUGUGAGGACAUCCAGGGUCACAGGUGAGGUUCUUUGUAGCCUGGCGUCUGGCC
1.270328221356702	G20A_G22A_C65U	UGCCAGUCUCUAGGUCCCUAAAACCCUUUAACCUGUGAGGACAUCCAGGGUCACAGGUGAGGUUUUUGGGAGCCUGGCGUCUGGCC
0.8574908844977654	C17G_G68C_G70U	UGCCAGUCUCUAGGUCGCUGAGACCCUUUAACCUGUGAGGACAUCCAGGGUCACAGGUGAGGUUCUUCGUAGCCUGGCGUCUGGCC
0.17817473474801088	U11C_C74G_G76A	UGCCAGUCUCCAGGUCCCUGAGACCCUUUAACCUGUGAGGACAUCCAGGGUCACAGGUGAGGUUCUUGGGAGCGUAGCGUCUGGCC
0.5587484857662024	G2U_C4A_G83A_C85A	UUCAAGUCUCUAGGUCCCUGAGACCCUUUAACCUGUGAGGACAUCCAGGGUCACAGGUGAGGUUCUUGGGAGCCUGGCGUCUAGAC
1.013540125739645	G22C_C65U_U67C	UGCCAGUCUCUAGGUCCCUGACACCCUUUAACCUGUGAGGACAUCCAGGGUCACAGGUGAGGUUUUCGGGAGCCUGGCGUCUGGCC
0.6945893757881464	U11G_C74A_G76U	UGCCAGUCUCGAGGUCCCUGAGACCCUUUAACCUGUGAGGACAUCCAGGGUCACAGGUGAGGUUCUUGGGAGCAUUGCGUCUGGCC
0.7249654348919052	A5C	UGCCCGUCUCUAGGUCCCUGAGACCCUUUAACCUGUGAGGACAUCCAGGGUCACAGGUGAGGUUCUUGGGAGCCUGGCGUCUGGCC
0.6054341491841493	A5C_U7G_U80C_U82A	UGCCCGGCUCUAGGUCCCUGAGACCCUUUAACCUGUGAGGACAUCCAGGGUCACAGGUGAGGUUCUUGGGAGCCUGGCGCCAGGCC
0.04886115657392254	C8G_C10A_G77A_G79U	UGCCAGUGUAUAGGUCCCUGAGACCCUUUAACCUGUGAGGACAUCCAGGGUCACAGGUGAGGUUCUUGGGAGCCUGACUUCUGGCC
0.07306963869463862	U19G_G68A_G70C	UGCCAGUCUCUAGGUCCCGGAGACCCUUUAACCUGUGAGGACAUCCAGGGUCACAGGUGAGGUUCUUAGCAGCCUGGCGUCUGGCC
0.4497922192749771	U19A_G68U_G70C	UGCCAGUCUCUAGGUCCCAGAGACCCUUUAACCUGUGAGGACAUCCAGGGUCACAGGUGAGGUUCUUUGCAGCCUGGCGUCUGGCC
0.737898156430133	C17A_G68C_G70U	UGCCAGUCUCUAGGUCACUGAGACCCUUUAACCUGUGAGGACAUCCAGGGUCACAGGUGAGGUUCUUCGUAGCCUGGCGUCUGGCC
1.0364754273504275	G14C_C16G_A71U_C73A	UGCCAGUCUCUAGCUGCCUGAGACCCUUUAACCUGUGAGGACAUCCAGGGUCACAGGUGAGGUUCUUGGGUGACUGGCGUCUGGCC
0.04284467087638738	C8U_G77A_G79U	UGCCAGUUUCUAGGUCCCUGAGACCCUUUAACCUGUGAGGACAUCCAGGGUCACAGGUGAGGUUCUUGGGAGCCUGACUUCUGGCC
0.13248890532544363	G68U_G70C	UGCCAGUCUCUAGGUCCCUGAGACCCUUUAACCUGUGAGGACAUCCAGGGUCACAGGUGAGGUUCUUUGCAGCCUGGCGUCUGGCC
0.39995644037170763	C17G_G68U_G70A	UGCCAGUCUCUAGGUCGCUGAGACCCUUUAACCUGUGAGGACAUCCAGGGUCACAGGUGAGGUUCUUUGAAGCCUGGCGUCUGGCC
0.25485264227642324	U11A_G13U_C74U_G76C	UGCCAGUCUCAAUGUCCCUGAGACCCUUUAACCUGUGAGGACAUCCAGGGUCACAGGUGAGGUUCUUGGGAGCUUCGCGUCUGGCC
0.14697435897435893	U11G_G13C_G76A	UGCCAGUCUCGACGUCCCUGAGACCCUUUAACCUGUGAGGACAUCCAGGGUCACAGGUGAGGUUCUUGGGAGCCUAGCGUCUGGCC
0.09870810841205567	G20C_C65A_U67C	UGCCAGUCUCUAGGUCCCUCAGACCCUUUAACCUGUGAGGACAUCCAGGGUCACAGGUGAGGUUAUCGGGAGCCUGGCGUCUGGCC
0.7570673843700162	G14U_C16U_A71U_C73G	UGCCAGUCUCUAGUUUCCUGAGACCCUUUAACCUGUGAGGACAUCCAGGGUCACAGGUGAGGUUCUUGGGUGGCUGGCGUCUGGCC
0.4519656983087835	G14A_A71C	UGCCAGUCUCUAGAUCCCUGAGACCCUUUAACCUGUGAGGACAUCCAGGGUCACAGGUGAGGUUCUUGGGCGCCUGGCGUCUGGCC
0.8557801884724963	A23U_C25G_G62U_U64A	UGCCAGUCUCUAGGUCCCUGAGUCGCUUUAACCUGUGAGGACAUCCAGGGUCACAGGUGAGUUACUUGGGAGCCUGGCGUCUGGCC
0.3431042048229556	U11C_G13U_C74U_G76A	UGCCAGUCUCCAUGUCCCUGAGACCCUUUAACCUGUGAGGACAUCCAGGGUCACAGGUGAGGUUCUUGGGAGCUUAGCGUCUGGCC
0.03484305923961101	U19A_G70C	UGCCAGUCUCUAGGUCCCAGAGACCCUUUAACCUGUGAGGACAUCCAGGGUCACAGGUGAGGUUCUUGGCAGCCUGGCGUCUGGCC
0.775305445978523	A5G_U80C_U82C	UGCCGGUCUCUAGGUCCCUGAGACCCUUUAACCUGUGAGGACAUCCAGGGUCACAGGUGAGGUUCUUGGGAGCCUGGCGCCCGGCC
0.28319217483725295	G2U_C4A_G83A	UUCAAGUCUCUAGGUCCCUGAGACCCUUUAACCUGUGAGGACAUCCAGGGUCACAGGUGAGGUUCUUGGGAGCCUGGCGUCUAGCC
0.390062924208144	A5G_U7C	UGCCGGCCUCUAGGUCCCUGAGACCCUUUAACCUGUGAGGACAUCCAGGGUCACAGGUGAGGUUCUUGGGAGCCUGGCGUCUGGCC
0.5483055058636453	G20C_G22U_C65G_U67C	UGCCAGUCUCUAGGUCCCUCAUACCCUUUAACCUGUGAGGACAUCCAGGGUCACAGGUGAGGUUGUCGGGAGCCUGGCGUCUGGCC
0.34694936358605416	C17A_U19C_G68A_G70A	UGCCAGUCUCUAGGUCACCGAGACCCUUUAACCUGUGAGGACAUCCAGGGUCACAGGUGAGGUUCUUAGAAGCCUGGCGUCUGGCC
0.058747018485390406	C10A_G79A	UGCCAGUCUAUAGGUCCCUGAGACCCUUUAACCUGUGAGGACAUCCAGGGUCACAGGUGAGGUUCUUGGGAGCCUGGCAUCUGGCC
1.065439124367696	C25A_G62U	UGCCAGUCUCUAGGUCCCUGAGACACUUUAACCUGUGAGGACAUCCAGGGUCACAGGUGAGUUUCUUGGGAGCCUGGCGUCUGGCC
0.7053456959706961	A5G_U7G_U80C_U82C	UGCCGGGCUCUAGGUCCCUGAGACCCUUUAACCUGUGAGGACAUCCAGGGUCACAGGUGAGGUUCUUGGGAGCCUGGCGCCCGGCC
0.7545558608058609	G83A	UGCCAGUCUCUAGGUCCCUGAGACCCUUUAACCUGUGAGGACAUCCAGGGUCACAGGUGAGGUUCUUGGGAGCCUGGCGUCUAGCC
1.3155771715364741	G20C_C65G_U67G	UGCCAGUCUCUAGGUCCCUCAGACCCUUUAACCUGUGAGGACAUCCAGGGUCACAGGUGAGGUUGUGGGGAGCCUGGCGUCUGGCC
0.6148624896608765	C17U_U19C	UGCCAGUCUCUAGGUCUCCGAGACCCUUUAACCUGUGAGGACAUCCAGGGUCACAGGUGAGGUUCUUGGGAGCCUGGCGUCUGGCC
0.16255942091616205	G20C_C65G_U67C	UGCCAGUCUCUAGGUCCCUCAGACCCUUUAACCUGUGAGGACAUCCAGGGUCACAGGUGAGGUUGUCGGGAGCCUGGCGUCUGGCC
0.25623819163292916	U7C_U82A	UGCCAGCCUCUAGGUCCCUGAGACCCUUUAACCUGUGAGGACAUCCAGGGUCACAGGUGAGGUUCUUGGGAGCCUGGCGUCAGGCC
0.40795093287471235	G2U_C4A_G83A_C85U	UUCAAGUCUCUAGGUCCCUGAGACCCUUUAACCUGUGAGGACAUCCAGGGUCACAGGUGAGGUUCUUGGGAGCCUGGCGUCUAGUC
0.02355358316896784	G77A_G79C	UGCCAGUCUCUAGGUCCCUGAGACCCUUUAACCUGUGAGGACAUCCAGGGUCACAGGUGAGGUUCUUGGGAGCCUGACCUCUGGCC
0.24430578286961227	C10A_G77C	UGCCAGUCUAUAGGUCCCUGAGACCCUUUAACCUGUGAGGACAUCCAGGGUCACAGGUGAGGUUCUUGGGAGCCUGCCGUCUGGCC
0.04921016483516494	C8A_C10U_G77U_G79A	UGCCAGUAUUUAGGUCCCUGAGACCCUUUAACCUGUGAGGACAUCCAGGGUCACAGGUGAGGUUCUUGGGAGCCUGUCAUCUGGCC
1.37173334478022	U11G_G13U_C74A_G76U	UGCCAGUCUCGAUGUCCCUGAGACCCUUUAACCUGUGAGGACAUCCAGGGUCACAGGUGAGGUUCUUGGGAGCAUUGCGUCUGGCC
0.9847944097944097	G13C_C74G_G76U	UGCCAGUCUCUACGUCCCUGAGACCCUUUAACCUGUGAGGACAUCCAGGGUCACAGGUGAGGUUCUUGGGAGCGUUGCGUCUGGCC
1.2115881962864725	A23C_C25G_G62C_U64C	UGCCAGUCUCUAGGUCCCUGAGCCGCUUUAACCUGUGAGGACAUCCAGGGUCACAGGUGAGCUCCUUGGGAGCCUGGCGUCUGGCC
0.02502568211702834	C8G_C10A	UGCCAGUGUAUAGGUCCCUGAGACCCUUUAACCUGUGAGGACAUCCAGGGUCACAGGUGAGGUUCUUGGGAGCCUGGCGUCUGGCC
0.9350666896631022	A5U_U7G_U82A	UGCCUGGCUCUAGGUCCCUGAGACCCUUUAACCUGUGAGGACAUCCAGGGUCACAGGUGAGGUUCUUGGGAGCCUGGCGUCAGGCC
0.7711097388849683	G2A_C4U_G83A_C85U	UACUAGUCUCUAGGUCCCUGAGACCCUUUAACCUGUGAGGACAUCCAGGGUCACAGGUGAGGUUCUUGGGAGCCUGGCGUCUAGUC
0.013918026418026402	C8G_C10G_G79C	UGCCAGUGUGUAGGUCCCUGAGACCCUUUAACCUGUGAGGACAUCCAGGGUCACAGGUGAGGUUCUUGGGAGCCUGGCCUCUGGCC
0.5061947002527988	G13C	UGCCAGUCUCUACGUCCCUGAGACCCUUUAACCUGUGAGGACAUCCAGGGUCACAGGUGAGGUUCUUGGGAGCCUGGCGUCUGGCC
0.7159596530920062	A23U_C25A_G62U	UGCCAGUCUCUAGGUCCCUGAGUCACUUUAACCUGUGAGGACAUCCAGGGUCACAGGUGAGUUUCUUGGGAGCCUGGCGUCUGGCC
0.9222937344913154	A23C_G62A_U64G	UGCCAGUCUCUAGGUCCCUGAGCCCCUUUAACCUGUGAGGACAUCCAGGGUCACAGGUGAGAUGCUUGGGAGCCUGGCGUCUGGCC
0.04794836573682715	C17A_U19C_G68A	UGCCAGUCUCUAGGUCACCGAGACCCUUUAACCUGUGAGGACAUCCAGGGUCACAGGUGAGGUUCUUAGGAGCCUGGCGUCUGGCC
0.14682377049180356	C10G_G77C_G79C	UGCCAGUCUGUAGGUCCCUGAGACCCUUUAACCUGUGAGGACAUCCAGGGUCACAGGUGAGGUUCUUGGGAGCCUGCCCUCUGGCC
0.5673642533936653	A23G_C25G_G62U_U64G	UGCCAGUCUCUAGGUCCCUGAGGCGCUUUAACCUGUGAGGACAUCCAGGGUCACAGGUGAGUUGCUUGGGAGCCUGGCGUCUGGCC
0.7448024948024949	C8G_G79U	UGCCAGUGUCUAGGUCCCUGAGACCCUUUAACCUGUGAGGACAUCCAGGGUCACAGGUGAGGUUCUUGGGAGCCUGGCUUCUGGCC
1.0436374912188267	G2U_C4A_G83U_C85U	UUCAAGUCUCUAGGUCCCUGAGACCCUUUAACCUGUGAGGACAUCCAGGGUCACAGGUGAGGUUCUUGGGAGCCUGGCGUCUUGUC
0.27270633012820505	U7A_U80C_U82A	UGCCAGACUCUAGGUCCCUGAGACCCUUUAACCUGUGAGGACAUCCAGGGUCACAGGUGAGGUUCUUGGGAGCCUGGCGCCAGGCC
0.1779136728655957	G2U_C4U_G83C	UUCUAGUCUCUAGGUCCCUGAGACCCUUUAACCUGUGAGGACAUCCAGGGUCACAGGUGAGGUUCUUGGGAGCCUGGCGUCUCGCC
1.5025503663003659	G20C_G22A_C65U_U67G	UGCCAGUCUCUAGGUCCCUCAAACCCUUUAACCUGUGAGGACAUCCAGGGUCACAGGUGAGGUUUUGGGGAGCCUGGCGUCUGGCC
0.2538959229176628	A5G_U7A_U80C_U82G	UGCCGGACUCUAGGUCCCUGAGACCCUUUAACCUGUGAGGACAUCCAGGGUCACAGGUGAGGUUCUUGGGAGCCUGGCGCCGGGCC
0.28240427927927897	U11A_C74U_G76A	UGCCAGUCUCAAGGUCCCUGAGACCCUUUAACCUGUGAGGACAUCCAGGGUCACAGGUGAGGUUCUUGGGAGCUUAGCGUCUGGCC
0.02496167781493861	C8G_G77C_G79C	UGCCAGUGUCUAGGUCCCUGAGACCCUUUAACCUGUGAGGACAUCCAGGGUCACAGGUGAGGUUCUUGGGAGCCUGCCCUCUGGCC
0.46231654858299553	G2U_G83A_C85U	UUCCAGUCUCUAGGUCCCUGAGACCCUUUAACCUGUGAGGACAUCCAGGGUCACAGGUGAGGUUCUUGGGAGCCUGGCGUCUAGUC
0.06729203935599279	G22U_C65U_U67A	UGCCAGUCUCUAGGUCCCUGAUACCCUUUAACCUGUGAGGACAUCCAGGGUCACAGGUGAGGUUUUAGGGAGCCUGGCGUCUGGCC
0.5717752485609628	G2C_C4G_G83C	UCCGAGUCUCUAGGUCCCUGAGACCCUUUAACCUGUGAGGACAUCCAGGGUCACAGGUGAGGUUCUUGGGAGCCUGGCGUCUCGCC
0.03167550839964626	C17G_U19A_G70A	UGCCAGUCUCUAGGUCGCAGAGACCCUUUAACCUGUGAGGACAUCCAGGGUCACAGGUGAGGUUCUUGGAAGCCUGGCGUCUGGCC
0.12283467501490757	G20U_G22C_C65U_U67C	UGCCAGUCUCUAGGUCCCUUACACCCUUUAACCUGUGAGGACAUCCAGGGUCACAGGUGAGGUUUUCGGGAGCCUGGCGUCUGGCC
0.3607027788964969	A5G_U7C_U80A_U82G	UGCCGGCCUCUAGGUCCCUGAGACCCUUUAACCUGUGAGGACAUCCAGGGUCACAGGUGAGGUUCUUGGGAGCCUGGCGACGGGCC
1.2079828538670005	C4A_G83U	UGCAAGUCUCUAGGUCCCUGAGACCCUUUAACCUGUGAGGACAUCCAGGGUCACAGGUGAGGUUCUUGGGAGCCUGGCGUCUUGCC
1.103030991318393	U11G_G76U	UGCCAGUCUCGAGGUCCCUGAGACCCUUUAACCUGUGAGGACAUCCAGGGUCACAGGUGAGGUUCUUGGGAGCCUUGCGUCUGGCC
1.60117816965643	G13U_C74A_G76A	UGCCAGUCUCUAUGUCCCUGAGACCCUUUAACCUGUGAGGACAUCCAGGGUCACAGGUGAGGUUCUUGGGAGCAUAGCGUCUGGCC
0.11887631975867265	C8G_C10G_G77U_G79C	UGCCAGUGUGUAGGUCCCUGAGACCCUUUAACCUGUGAGGACAUCCAGGGUCACAGGUGAGGUUCUUGGGAGCCUGUCCUCUGGCC
0.024418208373904578	U7G_U80G_U82G	UGCCAGGCUCUAGGUCCCUGAGACCCUUUAACCUGUGAGGACAUCCAGGGUCACAGGUGAGGUUCUUGGGAGCCUGGCGGCGGGCC
0.41923048099981663	G2C_C4U_C85G	UCCUAGUCUCUAGGUCCCUGAGACCCUUUAACCUGUGAGGACAUCCAGGGUCACAGGUGAGGUUCUUGGGAGCCUGGCGUCUGGGC
0.47940997566910054	U11C_G13U_C74G_G76U	UGCCAGUCUCCAUGUCCCUGAGACCCUUUAACCUGUGAGGACAUCCAGGGUCACAGGUGAGGUUCUUGGGAGCGUUGCGUCUGGCC
0.5272322382478632	U11G_G13U_C74G	UGCCAGUCUCGAUGUCCCUGAGACCCUUUAACCUGUGAGGACAUCCAGGGUCACAGGUGAGGUUCUUGGGAGCGUGGCGUCUGGCC
0.07791609432234453	G20C_G22C	UGCCAGUCUCUAGGUCCCUCACACCCUUUAACCUGUGAGGACAUCCAGGGUCACAGGUGAGGUUCUUGGGAGCCUGGCGUCUGGCC
0.39195464623096193	C17A_U19C_G68A_G70C	UGCCAGUCUCUAGGUCACCGAGACCCUUUAACCUGUGAGGACAUCCAGGGUCACAGGUGAGGUUCUUAGCAGCCUGGCGUCUGGCC
0.9740218832891246	A23U_C25G_G62U_U64C	UGCCAGUCUCUAGGUCCCUGAGUCGCUUUAACCUGUGAGGACAUCCAGGGUCACAGGUGAGUUCCUUGGGAGCCUGGCGUCUGGCC
0.3288133741258732	U11C_G76C	UGCCAGUCUCCAGGUCCCUGAGACCCUUUAACCUGUGAGGACAUCCAGGGUCACAGGUGAGGUUCUUGGGAGCCUCGCGUCUGGCC
0.5259667080231597	G83C_C85U	UGCCAGUCUCUAGGUCCCUGAGACCCUUUAACCUGUGAGGACAUCCAGGGUCACAGGUGAGGUUCUUGGGAGCCUGGCGUCUCGUC
0.7422727548912381	U11A_C74G_G76U	UGCCAGUCUCAAGGUCCCUGAGACCCUUUAACCUGUGAGGACAUCCAGGGUCACAGGUGAGGUUCUUGGGAGCGUUGCGUCUGGCC
0.9648496587345508	A5C_U7C_U82G	UGCCCGCCUCUAGGUCCCUGAGACCCUUUAACCUGUGAGGACAUCCAGGGUCACAGGUGAGGUUCUUGGGAGCCUGGCGUCGGGCC
0.38542227003765356	U7G_U82A	UGCCAGGCUCUAGGUCCCUGAGACCCUUUAACCUGUGAGGACAUCCAGGGUCACAGGUGAGGUUCUUGGGAGCCUGGCGUCAGGCC
0.26846108703503113	A23C_C25A_G62C_U64A	UGCCAGUCUCUAGGUCCCUGAGCCACUUUAACCUGUGAGGACAUCCAGGGUCACAGGUGAGCUACUUGGGAGCCUGGCGUCUGGCC
1.0285617551462622	C17U	UGCCAGUCUCUAGGUCUCUGAGACCCUUUAACCUGUGAGGACAUCCAGGGUCACAGGUGAGGUUCUUGGGAGCCUGGCGUCUGGCC
0.010832426221577178	C8U_C10A_G79C	UGCCAGUUUAUAGGUCCCUGAGACCCUUUAACCUGUGAGGACAUCCAGGGUCACAGGUGAGGUUCUUGGGAGCCUGGCCUCUGGCC
0.7139039855072467	A23U_G62A_U64A	UGCCAGUCUCUAGGUCCCUGAGUCCCUUUAACCUGUGAGGACAUCCAGGGUCACAGGUGAGAUACUUGGGAGCCUGGCGUCUGGCC
0.563829726128113	A5G_U80G_U82A	UGCCGGUCUCUAGGUCCCUGAGACCCUUUAACCUGUGAGGACAUCCAGGGUCACAGGUGAGGUUCUUGGGAGCCUGGCGGCAGGCC
0.1893039674289672	U11C_G13C_C74A_G76C	UGCCAGUCUCCACGUCCCUGAGACCCUUUAACCUGUGAGGACAUCCAGGGUCACAGGUGAGGUUCUUGGGAGCAUCGCGUCUGGCC
1.0757931933996603	C16A_A71U_C73U	UGCCAGUCUCUAGGUACCUGAGACCCUUUAACCUGUGAGGACAUCCAGGGUCACAGGUGAGGUUCUUGGGUGUCUGGCGUCUGGCC
0.07035441677782721	C8U_G77U	UGCCAGUUUCUAGGUCCCUGAGACCCUUUAACCUGUGAGGACAUCCAGGGUCACAGGUGAGGUUCUUGGGAGCCUGUCGUCUGGCC
0.01400289243277045	C8G_C10G_G77A_G79U	UGCCAGUGUGUAGGUCCCUGAGACCCUUUAACCUGUGAGGACAUCCAGGGUCACAGGUGAGGUUCUUGGGAGCCUGACUUCUGGCC
0.7685534188034188	C25U_G62A_U64G	UGCCAGUCUCUAGGUCCCUGAGACUCUUUAACCUGUGAGGACAUCCAGGGUCACAGGUGAGAUGCUUGGGAGCCUGGCGUCUGGCC
0.9254595386806925	U80G_U82G	UGCCAGUCUCUAGGUCCCUGAGACCCUUUAACCUGUGAGGACAUCCAGGGUCACAGGUGAGGUUCUUGGGAGCCUGGCGGCGGGCC
0.1200429778554778	G20C_G22U_C65U_U67C	UGCCAGUCUCUAGGUCCCUCAUACCCUUUAACCUGUGAGGACAUCCAGGGUCACAGGUGAGGUUUUCGGGAGCCUGGCGUCUGGCC
0.31576522435897386	G2A_G83A	UACCAGUCUCUAGGUCCCUGAGACCCUUUAACCUGUGAGGACAUCCAGGGUCACAGGUGAGGUUCUUGGGAGCCUGGCGUCUAGCC
0.46681060606060504	G20U_G22U_C65G	UGCCAGUCUCUAGGUCCCUUAUACCCUUUAACCUGUGAGGACAUCCAGGGUCACAGGUGAGGUUGUUGGGAGCCUGGCGUCUGGCC
0.9127758844530997	G20A_G22U_C65A_U67C	UGCCAGUCUCUAGGUCCCUAAUACCCUUUAACCUGUGAGGACAUCCAGGGUCACAGGUGAGGUUAUCGGGAGCCUGGCGUCUGGCC
0.5734431561085974	C17G_U19A_G68U_G70U	UGCCAGUCUCUAGGUCGCAGAGACCCUUUAACCUGUGAGGACAUCCAGGGUCACAGGUGAGGUUCUUUGUAGCCUGGCGUCUGGCC
0.4479261868494553	G22U	UGCCAGUCUCUAGGUCCCUGAUACCCUUUAACCUGUGAGGACAUCCAGGGUCACAGGUGAGGUUCUUGGGAGCCUGGCGUCUGGCC
0.9521535996055228	C4G_G83U	UGCGAGUCUCUAGGUCCCUGAGACCCUUUAACCUGUGAGGACAUCCAGGGUCACAGGUGAGGUUCUUGGGAGCCUGGCGUCUUGCC
0.36460946745562073	C17G_U19G_G70C	UGCCAGUCUCUAGGUCGCGGAGACCCUUUAACCUGUGAGGACAUCCAGGGUCACAGGUGAGGUUCUUGGCAGCCUGGCGUCUGGCC
1.3260667324128863	G20U_G22A_C65U_U67A	UGCCAGUCUCUAGGUCCCUUAAACCCUUUAACCUGUGAGGACAUCCAGGGUCACAGGUGAGGUUUUAGGGAGCCUGGCGUCUGGCC
0.20978603603603643	G20U_G22A_C65U	UGCCAGUCUCUAGGUCCCUUAAACCCUUUAACCUGUGAGGACAUCCAGGGUCACAGGUGAGGUUUUUGGGAGCCUGGCGUCUGGCC
1.3161731898791367	G13A_C74U_G76A	UGCCAGUCUCUAAGUCCCUGAGACCCUUUAACCUGUGAGGACAUCCAGGGUCACAGGUGAGGUUCUUGGGAGCUUAGCGUCUGGCC
0.029088675213675218	C8A_C10U_G79C	UGCCAGUAUUUAGGUCCCUGAGACCCUUUAACCUGUGAGGACAUCCAGGGUCACAGGUGAGGUUCUUGGGAGCCUGGCCUCUGGCC
1.1389271483021484	U11C_G13C	UGCCAGUCUCCACGUCCCUGAGACCCUUUAACCUGUGAGGACAUCCAGGGUCACAGGUGAGGUUCUUGGGAGCCUGGCGUCUGGCC
0.07433674225581716	U19G_G68U_G70C	UGCCAGUCUCUAGGUCCCGGAGACCCUUUAACCUGUGAGGACAUCCAGGGUCACAGGUGAGGUUCUUUGCAGCCUGGCGUCUGGCC
0.06430128205128186	C8G_G77U_G79U	UGCCAGUGUCUAGGUCCCUGAGACCCUUUAACCUGUGAGGACAUCCAGGGUCACAGGUGAGGUUCUUGGGAGCCUGUCUUCUGGCC
0.496108582892935	A23U_C25U_U64G	UGCCAGUCUCUAGGUCCCUGAGUCUCUUUAACCUGUGAGGACAUCCAGGGUCACAGGUGAGGUGCUUGGGAGCCUGGCGUCUGGCC
0.3224583167264523	G2A_C4U_G83C_C85G	UACUAGUCUCUAGGUCCCUGAGACCCUUUAACCUGUGAGGACAUCCAGGGUCACAGGUGAGGUUCUUGGGAGCCUGGCGUCUCGGC
0.5058667294244219	C65U	UGCCAGUCUCUAGGUCCCUGAGACCCUUUAACCUGUGAGGACAUCCAGGGUCACAGGUGAGGUUUUUGGGAGCCUGGCGUCUGGCC
0.5661997126436781	C17U_U19C_G70A	UGCCAGUCUCUAGGUCUCCGAGACCCUUUAACCUGUGAGGACAUCCAGGGUCACAGGUGAGGUUCUUGGAAGCCUGGCGUCUGGCC
0.6918370232708467	G14C_C16G_A71G_C73U	UGCCAGUCUCUAGCUGCCUGAGACCCUUUAACCUGUGAGGACAUCCAGGGUCACAGGUGAGGUUCUUGGGGGUCUGGCGUCUGGCC
0.917038071725572	A5U_U80A	UGCCUGUCUCUAGGUCCCUGAGACCCUUUAACCUGUGAGGACAUCCAGGGUCACAGGUGAGGUUCUUGGGAGCCUGGCGACUGGCC
0.5439018218623481	A5G_U7A_U80C_U82A	UGCCGGACUCUAGGUCCCUGAGACCCUUUAACCUGUGAGGACAUCCAGGGUCACAGGUGAGGUUCUUGGGAGCCUGGCGCCAGGCC
0.807046703296703	U11A	UGCCAGUCUCAAGGUCCCUGAGACCCUUUAACCUGUGAGGACAUCCAGGGUCACAGGUGAGGUUCUUGGGAGCCUGGCGUCUGGCC
0.206682692307693	C8U_C10G_G77U_G79A	UGCCAGUUUGUAGGUCCCUGAGACCCUUUAACCUGUGAGGACAUCCAGGGUCACAGGUGAGGUUCUUGGGAGCCUGUCAUCUGGCC
1.1004887027164256	C4U_G83A	UGCUAGUCUCUAGGUCCCUGAGACCCUUUAACCUGUGAGGACAUCCAGGGUCACAGGUGAGGUUCUUGGGAGCCUGGCGUCUAGCC
1.3790444509194508	A5U_U82A	UGCCUGUCUCUAGGUCCCUGAGACCCUUUAACCUGUGAGGACAUCCAGGGUCACAGGUGAGGUUCUUGGGAGCCUGGCGUCAGGCC
0.5190032051282052	A5U_U7A_U80C	UGCCUGACUCUAGGUCCCUGAGACCCUUUAACCUGUGAGGACAUCCAGGGUCACAGGUGAGGUUCUUGGGAGCCUGGCGCCUGGCC
0.8188978334327172	A5U_U7C_U80C_U82G	UGCCUGCCUCUAGGUCCCUGAGACCCUUUAACCUGUGAGGACAUCCAGGGUCACAGGUGAGGUUCUUGGGAGCCUGGCGCCGGGCC
0.6458834134615385	A5U_U7G_U80A_U82A	UGCCUGGCUCUAGGUCCCUGAGACCCUUUAACCUGUGAGGACAUCCAGGGUCACAGGUGAGGUUCUUGGGAGCCUGGCGACAGGCC
0.8149435557068303	G14C_A71G	UGCCAGUCUCUAGCUCCCUGAGACCCUUUAACCUGUGAGGACAUCCAGGGUCACAGGUGAGGUUCUUGGGGGCCUGGCGUCUGGCC
0.507089515814135	G22A_C65A	UGCCAGUCUCUAGGUCCCUGAAACCCUUUAACCUGUGAGGACAUCCAGGGUCACAGGUGAGGUUAUUGGGAGCCUGGCGUCUGGCC
0.2965645695364245	G20U_C65G_U67G	UGCCAGUCUCUAGGUCCCUUAGACCCUUUAACCUGUGAGGACAUCCAGGGUCACAGGUGAGGUUGUGGGGAGCCUGGCGUCUGGCC
0.6556418587112843	G2U_C4U_C85U	UUCUAGUCUCUAGGUCCCUGAGACCCUUUAACCUGUGAGGACAUCCAGGGUCACAGGUGAGGUUCUUGGGAGCCUGGCGUCUGGUC
0.2663910256410252	A5U_U7G_U80G_U82G	UGCCUGGCUCUAGGUCCCUGAGACCCUUUAACCUGUGAGGACAUCCAGGGUCACAGGUGAGGUUCUUGGGAGCCUGGCGGCGGGCC
0.029526098901098884	A5C_U7G_U80A_U82C	UGCCCGGCUCUAGGUCCCUGAGACCCUUUAACCUGUGAGGACAUCCAGGGUCACAGGUGAGGUUCUUGGGAGCCUGGCGACCGGCC
0.10085867117117117	G20U_G22C_C65A_U67C	UGCCAGUCUCUAGGUCCCUUACACCCUUUAACCUGUGAGGACAUCCAGGGUCACAGGUGAGGUUAUCGGGAGCCUGGCGUCUGGCC
0.43527945366180726	G14A_C16U_A71G_C73A	UGCCAGUCUCUAGAUUCCUGAGACCCUUUAACCUGUGAGGACAUCCAGGGUCACAGGUGAGGUUCUUGGGGGACUGGCGUCUGGCC
0.26743752028562245	G2C_G83U_C85U	UCCCAGUCUCUAGGUCCCUGAGACCCUUUAACCUGUGAGGACAUCCAGGGUCACAGGUGAGGUUCUUGGGAGCCUGGCGUCUUGUC
0.06413577038577019	C8U_C10U_G77C_G79A	UGCCAGUUUUUAGGUCCCUGAGACCCUUUAACCUGUGAGGACAUCCAGGGUCACAGGUGAGGUUCUUGGGAGCCUGCCAUCUGGCC
0.655703863022942	G2U_C4G_C85A	UUCGAGUCUCUAGGUCCCUGAGACCCUUUAACCUGUGAGGACAUCCAGGGUCACAGGUGAGGUUCUUGGGAGCCUGGCGUCUGGAC
1.0838500479271507	A23G_C25A_G62U	UGCCAGUCUCUAGGUCCCUGAGGCACUUUAACCUGUGAGGACAUCCAGGGUCACAGGUGAGUUUCUUGGGAGCCUGGCGUCUGGCC
0.958708873957368	G14A_C16G_A71C_C73U	UGCCAGUCUCUAGAUGCCUGAGACCCUUUAACCUGUGAGGACAUCCAGGGUCACAGGUGAGGUUCUUGGGCGUCUGGCGUCUGGCC
0.3312222633136086	G20C_C65U_U67C	UGCCAGUCUCUAGGUCCCUCAGACCCUUUAACCUGUGAGGACAUCCAGGGUCACAGGUGAGGUUUUCGGGAGCCUGGCGUCUGGCC
0.6974477682811016	A23G_C25A	UGCCAGUCUCUAGGUCCCUGAGGCACUUUAACCUGUGAGGACAUCCAGGGUCACAGGUGAGGUUCUUGGGAGCCUGGCGUCUGGCC
0.316280899738984	C17A_U19C_G70C	UGCCAGUCUCUAGGUCACCGAGACCCUUUAACCUGUGAGGACAUCCAGGGUCACAGGUGAGGUUCUUGGCAGCCUGGCGUCUGGCC
0.26792200854700804	G20U_G22A_C65A_U67G	UGCCAGUCUCUAGGUCCCUUAAACCCUUUAACCUGUGAGGACAUCCAGGGUCACAGGUGAGGUUAUGGGGAGCCUGGCGUCUGGCC
0.1617516722408022	U11A_G13A_C74A_G76C	UGCCAGUCUCAAAGUCCCUGAGACCCUUUAACCUGUGAGGACAUCCAGGGUCACAGGUGAGGUUCUUGGGAGCAUCGCGUCUGGCC
0.5138471362609291	C17A_U19A_G68U_G70C	UGCCAGUCUCUAGGUCACAGAGACCCUUUAACCUGUGAGGACAUCCAGGGUCACAGGUGAGGUUCUUUGCAGCCUGGCGUCUGGCC
0.21999838396897173	G2A_C4U_G83C	UACUAGUCUCUAGGUCCCUGAGACCCUUUAACCUGUGAGGACAUCCAGGGUCACAGGUGAGGUUCUUGGGAGCCUGGCGUCUCGCC
0.8069180492709904	U7C_U80G_U82G	UGCCAGCCUCUAGGUCCCUGAGACCCUUUAACCUGUGAGGACAUCCAGGGUCACAGGUGAGGUUCUUGGGAGCCUGGCGGCGGGCC
0.4053625194250189	A23U_C25U	UGCCAGUCUCUAGGUCCCUGAGUCUCUUUAACCUGUGAGGACAUCCAGGGUCACAGGUGAGGUUCUUGGGAGCCUGGCGUCUGGCC
0.23770524066576623	A23G_G62C_U64G	UGCCAGUCUCUAGGUCCCUGAGGCCCUUUAACCUGUGAGGACAUCCAGGGUCACAGGUGAGCUGCUUGGGAGCCUGGCGUCUGGCC
1.250458294246404	G14U_A71G_C73A	UGCCAGUCUCUAGUUCCCUGAGACCCUUUAACCUGUGAGGACAUCCAGGGUCACAGGUGAGGUUCUUGGGGGACUGGCGUCUGGCC
0.35618785975928774	U11C_C74U_G76C	UGCCAGUCUCCAGGUCCCUGAGACCCUUUAACCUGUGAGGACAUCCAGGGUCACAGGUGAGGUUCUUGGGAGCUUCGCGUCUGGCC
0.5323645104895104	G14C_C16A_A71G_C73A	UGCCAGUCUCUAGCUACCUGAGACCCUUUAACCUGUGAGGACAUCCAGGGUCACAGGUGAGGUUCUUGGGGGACUGGCGUCUGGCC
0.5121742155870445	U7C_U82G	UGCCAGCCUCUAGGUCCCUGAGACCCUUUAACCUGUGAGGACAUCCAGGGUCACAGGUGAGGUUCUUGGGAGCCUGGCGUCGGGCC
1.1326149049363339	G14U_C16G_A71C	UGCCAGUCUCUAGUUGCCUGAGACCCUUUAACCUGUGAGGACAUCCAGGGUCACAGGUGAGGUUCUUGGGCGCCUGGCGUCUGGCC
0.023921607905982883	G77C_G79U	UGCCAGUCUCUAGGUCCCUGAGACCCUUUAACCUGUGAGGACAUCCAGGGUCACAGGUGAGGUUCUUGGGAGCCUGCCUUCUGGCC
0.5836872329059829	C25U_U64A	UGCCAGUCUCUAGGUCCCUGAGACUCUUUAACCUGUGAGGACAUCCAGGGUCACAGGUGAGGUACUUGGGAGCCUGGCGUCUGGCC
0.28869963369963453	G2A_C4U_G83U	UACUAGUCUCUAGGUCCCUGAGACCCUUUAACCUGUGAGGACAUCCAGGGUCACAGGUGAGGUUCUUGGGAGCCUGGCGUCUUGCC
0.9493672349986784	C8U_G79A	UGCCAGUUUCUAGGUCCCUGAGACCCUUUAACCUGUGAGGACAUCCAGGGUCACAGGUGAGGUUCUUGGGAGCCUGGCAUCUGGCC
1.4257278311965809	U11G_G13C_C74G_G76U	UGCCAGUCUCGACGUCCCUGAGACCCUUUAACCUGUGAGGACAUCCAGGGUCACAGGUGAGGUUCUUGGGAGCGUUGCGUCUGGCC
0.6060620300751879	C17U_U19C_G68C_G70A	UGCCAGUCUCUAGGUCUCCGAGACCCUUUAACCUGUGAGGACAUCCAGGGUCACAGGUGAGGUUCUUCGAAGCCUGGCGUCUGGCC
0.6398353088211579	G20C_G22A_C65U_U67C	UGCCAGUCUCUAGGUCCCUCAAACCCUUUAACCUGUGAGGACAUCCAGGGUCACAGGUGAGGUUUUCGGGAGCCUGGCGUCUGGCC
0.4985029706066295	A23U_G62U_U64G	UGCCAGUCUCUAGGUCCCUGAGUCCCUUUAACCUGUGAGGACAUCCAGGGUCACAGGUGAGUUGCUUGGGAGCCUGGCGUCUGGCC
0.09658069734004295	A5C_U7A_U80G_U82C	UGCCCGACUCUAGGUCCCUGAGACCCUUUAACCUGUGAGGACAUCCAGGGUCACAGGUGAGGUUCUUGGGAGCCUGGCGGCCGGCC
0.05628613624937138	G20C_G22A_C65G_U67C	UGCCAGUCUCUAGGUCCCUCAAACCCUUUAACCUGUGAGGACAUCCAGGGUCACAGGUGAGGUUGUCGGGAGCCUGGCGUCUGGCC
1.2073166028300883	G2U_C85A	UUCCAGUCUCUAGGUCCCUGAGACCCUUUAACCUGUGAGGACAUCCAGGGUCACAGGUGAGGUUCUUGGGAGCCUGGCGUCUGGAC
0.012413374913374957	C8A_G77C_G79A	UGCCAGUAUCUAGGUCCCUGAGACCCUUUAACCUGUGAGGACAUCCAGGGUCACAGGUGAGGUUCUUGGGAGCCUGCCAUCUGGCC
1.1778432949164657	G2U_C85U	UUCCAGUCUCUAGGUCCCUGAGACCCUUUAACCUGUGAGGACAUCCAGGGUCACAGGUGAGGUUCUUGGGAGCCUGGCGUCUGGUC
1.0507035194535195	G14C_C16G_A71C_C73G	UGCCAGUCUCUAGCUGCCUGAGACCCUUUAACCUGUGAGGACAUCCAGGGUCACAGGUGAGGUUCUUGGGCGGCUGGCGUCUGGCC
0.22806366047745313	G20U_C65A_U67G	UGCCAGUCUCUAGGUCCCUUAGACCCUUUAACCUGUGAGGACAUCCAGGGUCACAGGUGAGGUUAUGGGGAGCCUGGCGUCUGGCC
0.30619658119658144	C10A_G77U_G79A	UGCCAGUCUAUAGGUCCCUGAGACCCUUUAACCUGUGAGGACAUCCAGGGUCACAGGUGAGGUUCUUGGGAGCCUGUCAUCUGGCC
0.04476178835289016	C8U_C10G_G79A	UGCCAGUUUGUAGGUCCCUGAGACCCUUUAACCUGUGAGGACAUCCAGGGUCACAGGUGAGGUUCUUGGGAGCCUGGCAUCUGGCC
0.5642199933687003	A71C_C73U	UGCCAGUCUCUAGGUCCCUGAGACCCUUUAACCUGUGAGGACAUCCAGGGUCACAGGUGAGGUUCUUGGGCGUCUGGCGUCUGGCC
0.8071431938159879	G2A	UACCAGUCUCUAGGUCCCUGAGACCCUUUAACCUGUGAGGACAUCCAGGGUCACAGGUGAGGUUCUUGGGAGCCUGGCGUCUGGCC
1.0600689674908426	C65G_U67C	UGCCAGUCUCUAGGUCCCUGAGACCCUUUAACCUGUGAGGACAUCCAGGGUCACAGGUGAGGUUGUCGGGAGCCUGGCGUCUGGCC
0.7397802896848699	G13U_C74G_G76C	UGCCAGUCUCUAUGUCCCUGAGACCCUUUAACCUGUGAGGACAUCCAGGGUCACAGGUGAGGUUCUUGGGAGCGUCGCGUCUGGCC
0.38524967050083886	G14U_A71U	UGCCAGUCUCUAGUUCCCUGAGACCCUUUAACCUGUGAGGACAUCCAGGGUCACAGGUGAGGUUCUUGGGUGCCUGGCGUCUGGCC
0.8639117826617829	A23G_C25U_G62U_U64C	UGCCAGUCUCUAGGUCCCUGAGGCUCUUUAACCUGUGAGGACAUCCAGGGUCACAGGUGAGUUCCUUGGGAGCCUGGCGUCUGGCC
0.009512023972083112	C8U_C10G_G79C	UGCCAGUUUGUAGGUCCCUGAGACCCUUUAACCUGUGAGGACAUCCAGGGUCACAGGUGAGGUUCUUGGGAGCCUGGCCUCUGGCC
0.06343851820371138	U19G_G68A_G70U	UGCCAGUCUCUAGGUCCCGGAGACCCUUUAACCUGUGAGGACAUCCAGGGUCACAGGUGAGGUUCUUAGUAGCCUGGCGUCUGGCC
0.7885239391876561	A5C_U80A	UGCCCGUCUCUAGGUCCCUGAGACCCUUUAACCUGUGAGGACAUCCAGGGUCACAGGUGAGGUUCUUGGGAGCCUGGCGACUGGCC
0.8810305835130603	C17G_U19G_G68C_G70U	UGCCAGUCUCUAGGUCGCGGAGACCCUUUAACCUGUGAGGACAUCCAGGGUCACAGGUGAGGUUCUUCGUAGCCUGGCGUCUGGCC
0.3773603594897568	G14U_C16U_A71C	UGCCAGUCUCUAGUUUCCUGAGACCCUUUAACCUGUGAGGACAUCCAGGGUCACAGGUGAGGUUCUUGGGCGCCUGGCGUCUGGCC
1.1434528579059835	C16U_C73U	UGCCAGUCUCUAGGUUCCUGAGACCCUUUAACCUGUGAGGACAUCCAGGGUCACAGGUGAGGUUCUUGGGAGUCUGGCGUCUGGCC
0.14265977078477124	A5C_U7A_U80G	UGCCCGACUCUAGGUCCCUGAGACCCUUUAACCUGUGAGGACAUCCAGGGUCACAGGUGAGGUUCUUGGGAGCCUGGCGGCUGGCC
0.48741496598639494	U67G	UGCCAGUCUCUAGGUCCCUGAGACCCUUUAACCUGUGAGGACAUCCAGGGUCACAGGUGAGGUUCUGGGGAGCCUGGCGUCUGGCC
0.36018387314439976	G22U_C65U	UGCCAGUCUCUAGGUCCCUGAUACCCUUUAACCUGUGAGGACAUCCAGGGUCACAGGUGAGGUUUUUGGGAGCCUGGCGUCUGGCC
0.792283653846154	G14U_C16A_A71U	UGCCAGUCUCUAGUUACCUGAGACCCUUUAACCUGUGAGGACAUCCAGGGUCACAGGUGAGGUUCUUGGGUGCCUGGCGUCUGGCC
0.7515734265734265	A23G_C25G_G62A	UGCCAGUCUCUAGGUCCCUGAGGCGCUUUAACCUGUGAGGACAUCCAGGGUCACAGGUGAGAUUCUUGGGAGCCUGGCGUCUGGCC
0.08427428840272871	U11A_G13A_G76C	UGCCAGUCUCAAAGUCCCUGAGACCCUUUAACCUGUGAGGACAUCCAGGGUCACAGGUGAGGUUCUUGGGAGCCUCGCGUCUGGCC
0.6362584841628958	C17U_U19C_G68A_G70U	UGCCAGUCUCUAGGUCUCCGAGACCCUUUAACCUGUGAGGACAUCCAGGGUCACAGGUGAGGUUCUUAGUAGCCUGGCGUCUGGCC
0.21509963452836775	C17G_U19A_G70C	UGCCAGUCUCUAGGUCGCAGAGACCCUUUAACCUGUGAGGACAUCCAGGGUCACAGGUGAGGUUCUUGGCAGCCUGGCGUCUGGCC
0.31576522435897386	C10G_G77C_G79A	UGCCAGUCUGUAGGUCCCUGAGACCCUUUAACCUGUGAGGACAUCCAGGGUCACAGGUGAGGUUCUUGGGAGCCUGCCAUCUGGCC
0.3022303042380762	G22U_C65G_U67G	UGCCAGUCUCUAGGUCCCUGAUACCCUUUAACCUGUGAGGACAUCCAGGGUCACAGGUGAGGUUGUGGGGAGCCUGGCGUCUGGCC
0.6766397664835166	A23C_C25U_G62C_U64G	UGCCAGUCUCUAGGUCCCUGAGCCUCUUUAACCUGUGAGGACAUCCAGGGUCACAGGUGAGCUGCUUGGGAGCCUGGCGUCUGGCC
1.0645115518162394	U11G_C74A_G76C	UGCCAGUCUCGAGGUCCCUGAGACCCUUUAACCUGUGAGGACAUCCAGGGUCACAGGUGAGGUUCUUGGGAGCAUCGCGUCUGGCC
0.046899828457926895	C8U_G77U_G79A	UGCCAGUUUCUAGGUCCCUGAGACCCUUUAACCUGUGAGGACAUCCAGGGUCACAGGUGAGGUUCUUGGGAGCCUGUCAUCUGGCC
0.030300703347578384	G22U_U67A	UGCCAGUCUCUAGGUCCCUGAUACCCUUUAACCUGUGAGGACAUCCAGGGUCACAGGUGAGGUUCUAGGGAGCCUGGCGUCUGGCC
0.5856009615384614	U11G_G13A_C74U_G76A	UGCCAGUCUCGAAGUCCCUGAGACCCUUUAACCUGUGAGGACAUCCAGGGUCACAGGUGAGGUUCUUGGGAGCUUAGCGUCUGGCC
0.8892730496453901	A23G_C25U_G62C_U64C	UGCCAGUCUCUAGGUCCCUGAGGCUCUUUAACCUGUGAGGACAUCCAGGGUCACAGGUGAGCUCCUUGGGAGCCUGGCGUCUGGCC
1.210433360042735	U11C_G13U_C74U	UGCCAGUCUCCAUGUCCCUGAGACCCUUUAACCUGUGAGGACAUCCAGGGUCACAGGUGAGGUUCUUGGGAGCUUGGCGUCUGGCC
0.21332178879572275	G14A_C16A_A71G_C73G	UGCCAGUCUCUAGAUACCUGAGACCCUUUAACCUGUGAGGACAUCCAGGGUCACAGGUGAGGUUCUUGGGGGGCUGGCGUCUGGCC
0.9951388888888888	C17U_U19C_G68A_G70A	UGCCAGUCUCUAGGUCUCCGAGACCCUUUAACCUGUGAGGACAUCCAGGGUCACAGGUGAGGUUCUUAGAAGCCUGGCGUCUGGCC
0.1308605500644603	G20A_G22C_C65A_U67A	UGCCAGUCUCUAGGUCCCUAACACCCUUUAACCUGUGAGGACAUCCAGGGUCACAGGUGAGGUUAUAGGGAGCCUGGCGUCUGGCC
0.656135531135531	G14A_C16U_A71G	UGCCAGUCUCUAGAUUCCUGAGACCCUUUAACCUGUGAGGACAUCCAGGGUCACAGGUGAGGUUCUUGGGGGCCUGGCGUCUGGCC
0.02609629953379954	G77C_G79C	UGCCAGUCUCUAGGUCCCUGAGACCCUUUAACCUGUGAGGACAUCCAGGGUCACAGGUGAGGUUCUUGGGAGCCUGCCCUCUGGCC
0.6280509421134424	C8U_C10G_G77C_G79A	UGCCAGUUUGUAGGUCCCUGAGACCCUUUAACCUGUGAGGACAUCCAGGGUCACAGGUGAGGUUCUUGGGAGCCUGCCAUCUGGCC
1.3462091069849693	A5C_U80G_U82G	UGCCCGUCUCUAGGUCCCUGAGACCCUUUAACCUGUGAGGACAUCCAGGGUCACAGGUGAGGUUCUUGGGAGCCUGGCGGCGGGCC
0.07022276965458783	A71C_C73A	UGCCAGUCUCUAGGUCCCUGAGACCCUUUAACCUGUGAGGACAUCCAGGGUCACAGGUGAGGUUCUUGGGCGACUGGCGUCUGGCC
1.2715663580246919	A23G_G62U_U64C	UGCCAGUCUCUAGGUCCCUGAGGCCCUUUAACCUGUGAGGACAUCCAGGGUCACAGGUGAGUUCCUUGGGAGCCUGGCGUCUGGCC
0.7755136887191062	G14U_C16G_A71G_C73G	UGCCAGUCUCUAGUUGCCUGAGACCCUUUAACCUGUGAGGACAUCCAGGGUCACAGGUGAGGUUCUUGGGGGGCUGGCGUCUGGCC
0.6360738332410993	A5G_U7G_U80A_U82C	UGCCGGGCUCUAGGUCCCUGAGACCCUUUAACCUGUGAGGACAUCCAGGGUCACAGGUGAGGUUCUUGGGAGCCUGGCGACCGGCC
0.10010272846811336	C8A_C10U_G77U_G79U	UGCCAGUAUUUAGGUCCCUGAGACCCUUUAACCUGUGAGGACAUCCAGGGUCACAGGUGAGGUUCUUGGGAGCCUGUCUUCUGGCC
0.4063917975567189	C17G_U19G_G68U_G70U	UGCCAGUCUCUAGGUCGCGGAGACCCUUUAACCUGUGAGGACAUCCAGGGUCACAGGUGAGGUUCUUUGUAGCCUGGCGUCUGGCC
0.5137693798449614	G2U_C4G_C85G	UUCGAGUCUCUAGGUCCCUGAGACCCUUUAACCUGUGAGGACAUCCAGGGUCACAGGUGAGGUUCUUGGGAGCCUGGCGUCUGGGC
0.6415923209093313	A23U_C25A_G62A_U64A	UGCCAGUCUCUAGGUCCCUGAGUCACUUUAACCUGUGAGGACAUCCAGGGUCACAGGUGAGAUACUUGGGAGCCUGGCGUCUGGCC
0.9379469987228607	C17G_G70A	UGCCAGUCUCUAGGUCGCUGAGACCCUUUAACCUGUGAGGACAUCCAGGGUCACAGGUGAGGUUCUUGGAAGCCUGGCGUCUGGCC
0.6003064552406658	C8A_C10A_G77U_G79U	UGCCAGUAUAUAGGUCCCUGAGACCCUUUAACCUGUGAGGACAUCCAGGGUCACAGGUGAGGUUCUUGGGAGCCUGUCUUCUGGCC
1.3909245328803685	G20U_G22U_C65A_U67A	UGCCAGUCUCUAGGUCCCUUAUACCCUUUAACCUGUGAGGACAUCCAGGGUCACAGGUGAGGUUAUAGGGAGCCUGGCGUCUGGCC
0.30729800774764826	G2U_C4A_G83C	UUCAAGUCUCUAGGUCCCUGAGACCCUUUAACCUGUGAGGACAUCCAGGGUCACAGGUGAGGUUCUUGGGAGCCUGGCGUCUCGCC
0.27940438034187964	G2U_C4U_G83U	UUCUAGUCUCUAGGUCCCUGAGACCCUUUAACCUGUGAGGACAUCCAGGGUCACAGGUGAGGUUCUUGGGAGCCUGGCGUCUUGCC
0.7571311367813073	C17A_G68A_G70U	UGCCAGUCUCUAGGUCACUGAGACCCUUUAACCUGUGAGGACAUCCAGGGUCACAGGUGAGGUUCUUAGUAGCCUGGCGUCUGGCC
0.005103276353276354	C8A_G77A_G79C	UGCCAGUAUCUAGGUCCCUGAGACCCUUUAACCUGUGAGGACAUCCAGGGUCACAGGUGAGGUUCUUGGGAGCCUGACCUCUGGCC
1.0913618799424873	G14U_C16A_A71U_C73A	UGCCAGUCUCUAGUUACCUGAGACCCUUUAACCUGUGAGGACAUCCAGGGUCACAGGUGAGGUUCUUGGGUGACUGGCGUCUGGCC
0.16660696329813987	U11G_G13C_C74A_G76A	UGCCAGUCUCGACGUCCCUGAGACCCUUUAACCUGUGAGGACAUCCAGGGUCACAGGUGAGGUUCUUGGGAGCAUAGCGUCUGGCC
0.5054125945775535	C17G_G68A_G70A	UGCCAGUCUCUAGGUCGCUGAGACCCUUUAACCUGUGAGGACAUCCAGGGUCACAGGUGAGGUUCUUAGAAGCCUGGCGUCUGGCC
1.0069156804733728	U7C_U80C	UGCCAGCCUCUAGGUCCCUGAGACCCUUUAACCUGUGAGGACAUCCAGGGUCACAGGUGAGGUUCUUGGGAGCCUGGCGCCUGGCC
0.13690520216962543	G22A_C65A_U67A	UGCCAGUCUCUAGGUCCCUGAAACCCUUUAACCUGUGAGGACAUCCAGGGUCACAGGUGAGGUUAUAGGGAGCCUGGCGUCUGGCC
0.4474844322344326	U7G_U80C_U82G	UGCCAGGCUCUAGGUCCCUGAGACCCUUUAACCUGUGAGGACAUCCAGGGUCACAGGUGAGGUUCUUGGGAGCCUGGCGCCGGGCC
0.5862052968960864	U7G_U80C_U82C	UGCCAGGCUCUAGGUCCCUGAGACCCUUUAACCUGUGAGGACAUCCAGGGUCACAGGUGAGGUUCUUGGGAGCCUGGCGCCCGGCC
0.5080079642579644	A23C_G62U_U64C	UGCCAGUCUCUAGGUCCCUGAGCCCCUUUAACCUGUGAGGACAUCCAGGGUCACAGGUGAGUUCCUUGGGAGCCUGGCGUCUGGCC
0.6773991826075157	G2U_G83A_C85G	UUCCAGUCUCUAGGUCCCUGAGACCCUUUAACCUGUGAGGACAUCCAGGGUCACAGGUGAGGUUCUUGGGAGCCUGGCGUCUAGGC
1.1455032814407813	A23U_C25A_G62U_U64C	UGCCAGUCUCUAGGUCCCUGAGUCACUUUAACCUGUGAGGACAUCCAGGGUCACAGGUGAGUUCCUUGGGAGCCUGGCGUCUGGCC
0.4696660463192706	C8U_G79U	UGCCAGUUUCUAGGUCCCUGAGACCCUUUAACCUGUGAGGACAUCCAGGGUCACAGGUGAGGUUCUUGGGAGCCUGGCUUCUGGCC
0.17817473474801088	G2C_G83U	UCCCAGUCUCUAGGUCCCUGAGACCCUUUAACCUGUGAGGACAUCCAGGGUCACAGGUGAGGUUCUUGGGAGCCUGGCGUCUUGCC
0.2606498397435906	G2A_C4A	UACAAGUCUCUAGGUCCCUGAGACCCUUUAACCUGUGAGGACAUCCAGGGUCACAGGUGAGGUUCUUGGGAGCCUGGCGUCUGGCC
0.7821521493212671	G14U_C16U	UGCCAGUCUCUAGUUUCCUGAGACCCUUUAACCUGUGAGGACAUCCAGGGUCACAGGUGAGGUUCUUGGGAGCCUGGCGUCUGGCC
1.6396151489441932	G20C_G22U_C65A_U67G	UGCCAGUCUCUAGGUCCCUCAUACCCUUUAACCUGUGAGGACAUCCAGGGUCACAGGUGAGGUUAUGGGGAGCCUGGCGUCUGGCC
0.01059911242603553	C8A_C10A_G77A_G79C	UGCCAGUAUAUAGGUCCCUGAGACCCUUUAACCUGUGAGGACAUCCAGGGUCACAGGUGAGGUUCUUGGGAGCCUGACCUCUGGCC
0.9655069616763164	C25G_G62C	UGCCAGUCUCUAGGUCCCUGAGACGCUUUAACCUGUGAGGACAUCCAGGGUCACAGGUGAGCUUCUUGGGAGCCUGGCGUCUGGCC
0.7381524725274727	U64C	UGCCAGUCUCUAGGUCCCUGAGACCCUUUAACCUGUGAGGACAUCCAGGGUCACAGGUGAGGUCCUUGGGAGCCUGGCGUCUGGCC
0.7311763188918361	A5G_U7C_U80A	UGCCGGCCUCUAGGUCCCUGAGACCCUUUAACCUGUGAGGACAUCCAGGGUCACAGGUGAGGUUCUUGGGAGCCUGGCGACUGGCC
1.1318337912087912	U11G_G13U_C74G_G76U	UGCCAGUCUCGAUGUCCCUGAGACCCUUUAACCUGUGAGGACAUCCAGGGUCACAGGUGAGGUUCUUGGGAGCGUUGCGUCUGGCC
0.024406973863495652	A5U_U7G_U80G_U82C	UGCCUGGCUCUAGGUCCCUGAGACCCUUUAACCUGUGAGGACAUCCAGGGUCACAGGUGAGGUUCUUGGGAGCCUGGCGGCCGGCC
1.311433442444081	U11A_G13A_C74U_G76U	UGCCAGUCUCAAAGUCCCUGAGACCCUUUAACCUGUGAGGACAUCCAGGGUCACAGGUGAGGUUCUUGGGAGCUUUGCGUCUGGCC
0.013151615271659305	C17A_U19A_G70C	UGCCAGUCUCUAGGUCACAGAGACCCUUUAACCUGUGAGGACAUCCAGGGUCACAGGUGAGGUUCUUGGCAGCCUGGCGUCUGGCC
0.5577152014652014	A23U_G62U	UGCCAGUCUCUAGGUCCCUGAGUCCCUUUAACCUGUGAGGACAUCCAGGGUCACAGGUGAGUUUCUUGGGAGCCUGGCGUCUGGCC
0.8866135183382021	C4U_G83U	UGCUAGUCUCUAGGUCCCUGAGACCCUUUAACCUGUGAGGACAUCCAGGGUCACAGGUGAGGUUCUUGGGAGCCUGGCGUCUUGCC
0.24749568221070872	A5U_U7A_U80G	UGCCUGACUCUAGGUCCCUGAGACCCUUUAACCUGUGAGGACAUCCAGGGUCACAGGUGAGGUUCUUGGGAGCCUGGCGGCUGGCC
1.2661093147265712	G20C_U67G	UGCCAGUCUCUAGGUCCCUCAGACCCUUUAACCUGUGAGGACAUCCAGGGUCACAGGUGAGGUUCUGGGGAGCCUGGCGUCUGGCC
0.5305033790498909	U11C_G13A_C74U_G76C	UGCCAGUCUCCAAGUCCCUGAGACCCUUUAACCUGUGAGGACAUCCAGGGUCACAGGUGAGGUUCUUGGGAGCUUCGCGUCUGGCC
0.05937652334990731	C17U_U19C_G68U_G70C	UGCCAGUCUCUAGGUCUCCGAGACCCUUUAACCUGUGAGGACAUCCAGGGUCACAGGUGAGGUUCUUUGCAGCCUGGCGUCUGGCC
0.3174538084464549	A23G_G62A_U64A	UGCCAGUCUCUAGGUCCCUGAGGCCCUUUAACCUGUGAGGACAUCCAGGGUCACAGGUGAGAUACUUGGGAGCCUGGCGUCUGGCC
0.4382048011512287	A23G_C25U_G62U	UGCCAGUCUCUAGGUCCCUGAGGCUCUUUAACCUGUGAGGACAUCCAGGGUCACAGGUGAGUUUCUUGGGAGCCUGGCGUCUGGCC
0.6800527295285358	U11G_G13A_C74G_G76U	UGCCAGUCUCGAAGUCCCUGAGACCCUUUAACCUGUGAGGACAUCCAGGGUCACAGGUGAGGUUCUUGGGAGCGUUGCGUCUGGCC
0.8835047186609687	A23G_U64A	UGCCAGUCUCUAGGUCCCUGAGGCCCUUUAACCUGUGAGGACAUCCAGGGUCACAGGUGAGGUACUUGGGAGCCUGGCGUCUGGCC
0.08908736737400544	U11C_C74G_G76C	UGCCAGUCUCCAGGUCCCUGAGACCCUUUAACCUGUGAGGACAUCCAGGGUCACAGGUGAGGUUCUUGGGAGCGUCGCGUCUGGCC
0.7401713510848126	C4U_G83C	UGCUAGUCUCUAGGUCCCUGAGACCCUUUAACCUGUGAGGACAUCCAGGGUCACAGGUGAGGUUCUUGGGAGCCUGGCGUCUCGCC
0.1638151709401708	C17G_U19C_G68C_G70A	UGCCAGUCUCUAGGUCGCCGAGACCCUUUAACCUGUGAGGACAUCCAGGGUCACAGGUGAGGUUCUUCGAAGCCUGGCGUCUGGCC
0.6699182597481413	A5G_U7A_U82A	UGCCGGACUCUAGGUCCCUGAGACCCUUUAACCUGUGAGGACAUCCAGGGUCACAGGUGAGGUUCUUGGGAGCCUGGCGUCAGGCC
0.6517934577677225	G83U	UGCCAGUCUCUAGGUCCCUGAGACCCUUUAACCUGUGAGGACAUCCAGGGUCACAGGUGAGGUUCUUGGGAGCCUGGCGUCUUGCC
0.054871511232130854	C8A_G77A_G79U	UGCCAGUAUCUAGGUCCCUGAGACCCUUUAACCUGUGAGGACAUCCAGGGUCACAGGUGAGGUUCUUGGGAGCCUGACUUCUGGCC
0.8930733618233617	A5U_U7A_U80C_U82G	UGCCUGACUCUAGGUCCCUGAGACCCUUUAACCUGUGAGGACAUCCAGGGUCACAGGUGAGGUUCUUGGGAGCCUGGCGCCGGGCC
0.05964868464868483	U11C_G13C_G76C	UGCCAGUCUCCACGUCCCUGAGACCCUUUAACCUGUGAGGACAUCCAGGGUCACAGGUGAGGUUCUUGGGAGCCUCGCGUCUGGCC
0.06561355311355307	G20U_G22A_C65G_U67C	UGCCAGUCUCUAGGUCCCUUAAACCCUUUAACCUGUGAGGACAUCCAGGGUCACAGGUGAGGUUGUCGGGAGCCUGGCGUCUGGCC
0.03093210361067509	C8U_C10U_G77C	UGCCAGUUUUUAGGUCCCUGAGACCCUUUAACCUGUGAGGACAUCCAGGGUCACAGGUGAGGUUCUUGGGAGCCUGCCGUCUGGCC
1.0307010902483345	C4U_G83A_C85U	UGCUAGUCUCUAGGUCCCUGAGACCCUUUAACCUGUGAGGACAUCCAGGGUCACAGGUGAGGUUCUUGGGAGCCUGGCGUCUAGUC
0.7667888961321165	G76U	UGCCAGUCUCUAGGUCCCUGAGACCCUUUAACCUGUGAGGACAUCCAGGGUCACAGGUGAGGUUCUUGGGAGCCUUGCGUCUGGCC
1.3550719561895057	U11C_C74U	UGCCAGUCUCCAGGUCCCUGAGACCCUUUAACCUGUGAGGACAUCCAGGGUCACAGGUGAGGUUCUUGGGAGCUUGGCGUCUGGCC
0.9294606281292676	C17U_U19G_G68C_G70A	UGCCAGUCUCUAGGUCUCGGAGACCCUUUAACCUGUGAGGACAUCCAGGGUCACAGGUGAGGUUCUUCGAAGCCUGGCGUCUGGCC
0.7874917979002626	C16G_C73U	UGCCAGUCUCUAGGUGCCUGAGACCCUUUAACCUGUGAGGACAUCCAGGGUCACAGGUGAGGUUCUUGGGAGUCUGGCGUCUGGCC
0.28658481669845315	G20A_G22C_U67G	UGCCAGUCUCUAGGUCCCUAACACCCUUUAACCUGUGAGGACAUCCAGGGUCACAGGUGAGGUUCUGGGGAGCCUGGCGUCUGGCC
0.2528295114454421	C17U_U19A_G68U_G70C	UGCCAGUCUCUAGGUCUCAGAGACCCUUUAACCUGUGAGGACAUCCAGGGUCACAGGUGAGGUUCUUUGCAGCCUGGCGUCUGGCC
0.45368002006143787	G14U_C16U_A71U_C73U	UGCCAGUCUCUAGUUUCCUGAGACCCUUUAACCUGUGAGGACAUCCAGGGUCACAGGUGAGGUUCUUGGGUGUCUGGCGUCUGGCC
0.007691540915225144	C8U_C10U_G77C_G79C	UGCCAGUUUUUAGGUCCCUGAGACCCUUUAACCUGUGAGGACAUCCAGGGUCACAGGUGAGGUUCUUGGGAGCCUGCCCUCUGGCC
0.2415257515473034	C16U_A71C_C73G	UGCCAGUCUCUAGGUUCCUGAGACCCUUUAACCUGUGAGGACAUCCAGGGUCACAGGUGAGGUUCUUGGGCGGCUGGCGUCUGGCC
0.19383086332627597	C10G_G77U_G79U	UGCCAGUCUGUAGGUCCCUGAGACCCUUUAACCUGUGAGGACAUCCAGGGUCACAGGUGAGGUUCUUGGGAGCCUGUCUUCUGGCC
0.8129112775130475	C17G_G68C_G70C	UGCCAGUCUCUAGGUCGCUGAGACCCUUUAACCUGUGAGGACAUCCAGGGUCACAGGUGAGGUUCUUCGCAGCCUGGCGUCUGGCC
0.5038866069205874	G83U_C85U	UGCCAGUCUCUAGGUCCCUGAGACCCUUUAACCUGUGAGGACAUCCAGGGUCACAGGUGAGGUUCUUGGGAGCCUGGCGUCUUGUC
0.19684065934065975	U11A_G13C_C74A_G76C	UGCCAGUCUCAACGUCCCUGAGACCCUUUAACCUGUGAGGACAUCCAGGGUCACAGGUGAGGUUCUUGGGAGCAUCGCGUCUGGCC
0.2894186863364944	C10A_G77U_G79C	UGCCAGUCUAUAGGUCCCUGAGACCCUUUAACCUGUGAGGACAUCCAGGGUCACAGGUGAGGUUCUUGGGAGCCUGUCCUCUGGCC
0.20680956934410016	C16U_A71U_C73A	UGCCAGUCUCUAGGUUCCUGAGACCCUUUAACCUGUGAGGACAUCCAGGGUCACAGGUGAGGUUCUUGGGUGACUGGCGUCUGGCC
0.017590016366612136	C8U_C10U_G77C_G79U	UGCCAGUUUUUAGGUCCCUGAGACCCUUUAACCUGUGAGGACAUCCAGGGUCACAGGUGAGGUUCUUGGGAGCCUGCCUUCUGGCC
1.0568241224794621	G20C_G22C_C65G	UGCCAGUCUCUAGGUCCCUCACACCCUUUAACCUGUGAGGACAUCCAGGGUCACAGGUGAGGUUGUUGGGAGCCUGGCGUCUGGCC
0.2484709962168975	C17A_G68C	UGCCAGUCUCUAGGUCACUGAGACCCUUUAACCUGUGAGGACAUCCAGGGUCACAGGUGAGGUUCUUCGGAGCCUGGCGUCUGGCC
0.06481984077750225	G22C_U67A	UGCCAGUCUCUAGGUCCCUGACACCCUUUAACCUGUGAGGACAUCCAGGGUCACAGGUGAGGUUCUAGGGAGCCUGGCGUCUGGCC
0.2223182624113469	G2C_C4G_G83A	UCCGAGUCUCUAGGUCCCUGAGACCCUUUAACCUGUGAGGACAUCCAGGGUCACAGGUGAGGUUCUUGGGAGCCUGGCGUCUAGCC
0.6076385570950787	G20A_G22A_C65G	UGCCAGUCUCUAGGUCCCUAAAACCCUUUAACCUGUGAGGACAUCCAGGGUCACAGGUGAGGUUGUUGGGAGCCUGGCGUCUGGCC
0.43216352915719985	G20U_G22C_C65A_U67A	UGCCAGUCUCUAGGUCCCUUACACCCUUUAACCUGUGAGGACAUCCAGGGUCACAGGUGAGGUUAUAGGGAGCCUGGCGUCUGGCC
0.6228793466807163	G14C_C16A	UGCCAGUCUCUAGCUACCUGAGACCCUUUAACCUGUGAGGACAUCCAGGGUCACAGGUGAGGUUCUUGGGAGCCUGGCGUCUGGCC
0.8653381642512075	U7G	UGCCAGGCUCUAGGUCCCUGAGACCCUUUAACCUGUGAGGACAUCCAGGGUCACAGGUGAGGUUCUUGGGAGCCUGGCGUCUGGCC
0.11574230769230734	G2C_C4U_G83C_C85U	UCCUAGUCUCUAGGUCCCUGAGACCCUUUAACCUGUGAGGACAUCCAGGGUCACAGGUGAGGUUCUUGGGAGCCUGGCGUCUCGUC
0.3617733579206175	G22C	UGCCAGUCUCUAGGUCCCUGACACCCUUUAACCUGUGAGGACAUCCAGGGUCACAGGUGAGGUUCUUGGGAGCCUGGCGUCUGGCC
0.7617018913429804	A23G_C25U_G62A_U64A	UGCCAGUCUCUAGGUCCCUGAGGCUCUUUAACCUGUGAGGACAUCCAGGGUCACAGGUGAGAUACUUGGGAGCCUGGCGUCUGGCC
1.2193955399061032	A5U_U7A_U82A	UGCCUGACUCUAGGUCCCUGAGACCCUUUAACCUGUGAGGACAUCCAGGGUCACAGGUGAGGUUCUUGGGAGCCUGGCGUCAGGCC
0.6828589319069451	C16A_A71U_C73G	UGCCAGUCUCUAGGUACCUGAGACCCUUUAACCUGUGAGGACAUCCAGGGUCACAGGUGAGGUUCUUGGGUGGCUGGCGUCUGGCC
0.40751162644544864	U7A_U80A	UGCCAGACUCUAGGUCCCUGAGACCCUUUAACCUGUGAGGACAUCCAGGGUCACAGGUGAGGUUCUUGGGAGCCUGGCGACUGGCC
0.883875596302922	A23U_C25G_G62C_U64G	UGCCAGUCUCUAGGUCCCUGAGUCGCUUUAACCUGUGAGGACAUCCAGGGUCACAGGUGAGCUGCUUGGGAGCCUGGCGUCUGGCC
0.19838652839307264	C74A_G76U	UGCCAGUCUCUAGGUCCCUGAGACCCUUUAACCUGUGAGGACAUCCAGGGUCACAGGUGAGGUUCUUGGGAGCAUUGCGUCUGGCC
0.4225512820512811	G62C_U64G	UGCCAGUCUCUAGGUCCCUGAGACCCUUUAACCUGUGAGGACAUCCAGGGUCACAGGUGAGCUGCUUGGGAGCCUGGCGUCUGGCC
0.534232456140351	C17G_U19C_G70A	UGCCAGUCUCUAGGUCGCCGAGACCCUUUAACCUGUGAGGACAUCCAGGGUCACAGGUGAGGUUCUUGGAAGCCUGGCGUCUGGCC
0.03645197395197393	C8U_C10G_G77A_G79A	UGCCAGUUUGUAGGUCCCUGAGACCCUUUAACCUGUGAGGACAUCCAGGGUCACAGGUGAGGUUCUUGGGAGCCUGACAUCUGGCC
0.19191964285714244	C65A_U67G	UGCCAGUCUCUAGGUCCCUGAGACCCUUUAACCUGUGAGGACAUCCAGGGUCACAGGUGAGGUUAUGGGGAGCCUGGCGUCUGGCC
0.07358212416351952	U7A_U80G_U82G	UGCCAGACUCUAGGUCCCUGAGACCCUUUAACCUGUGAGGACAUCCAGGGUCACAGGUGAGGUUCUUGGGAGCCUGGCGGCGGGCC
0.07493758434547895	U11C_G13A_C74G_G76C	UGCCAGUCUCCAAGUCCCUGAGACCCUUUAACCUGUGAGGACAUCCAGGGUCACAGGUGAGGUUCUUGGGAGCGUCGCGUCUGGCC
0.15234037826859578	C10U_G77A_G79U	UGCCAGUCUUUAGGUCCCUGAGACCCUUUAACCUGUGAGGACAUCCAGGGUCACAGGUGAGGUUCUUGGGAGCCUGACUUCUGGCC
0.26805263848779304	C17U_U19A_G68C_G70U	UGCCAGUCUCUAGGUCUCAGAGACCCUUUAACCUGUGAGGACAUCCAGGGUCACAGGUGAGGUUCUUCGUAGCCUGGCGUCUGGCC
0.6489012163050625	G14A_C16U_A71U	UGCCAGUCUCUAGAUUCCUGAGACCCUUUAACCUGUGAGGACAUCCAGGGUCACAGGUGAGGUUCUUGGGUGCCUGGCGUCUGGCC
0.9437565858798737	G22C_U67C	UGCCAGUCUCUAGGUCCCUGACACCCUUUAACCUGUGAGGACAUCCAGGGUCACAGGUGAGGUUCUCGGGAGCCUGGCGUCUGGCC
0.7417815407306558	G14U_A71C_C73A	UGCCAGUCUCUAGUUCCCUGAGACCCUUUAACCUGUGAGGACAUCCAGGGUCACAGGUGAGGUUCUUGGGCGACUGGCGUCUGGCC
0.5287231663685154	G22A_C65U_U67G	UGCCAGUCUCUAGGUCCCUGAAACCCUUUAACCUGUGAGGACAUCCAGGGUCACAGGUGAGGUUUUGGGGAGCCUGGCGUCUGGCC
0.47170824670824646	G14A_C16G	UGCCAGUCUCUAGAUGCCUGAGACCCUUUAACCUGUGAGGACAUCCAGGGUCACAGGUGAGGUUCUUGGGAGCCUGGCGUCUGGCC
0.3285091123375877	G2C_G83U_C85G	UCCCAGUCUCUAGGUCCCUGAGACCCUUUAACCUGUGAGGACAUCCAGGGUCACAGGUGAGGUUCUUGGGAGCCUGGCGUCUUGGC
0.04517654476670855	G77A_G79U	UGCCAGUCUCUAGGUCCCUGAGACCCUUUAACCUGUGAGGACAUCCAGGGUCACAGGUGAGGUUCUUGGGAGCCUGACUUCUGGCC
0.3135570759368826	A5C_U7C_U82C	UGCCCGCCUCUAGGUCCCUGAGACCCUUUAACCUGUGAGGACAUCCAGGGUCACAGGUGAGGUUCUUGGGAGCCUGGCGUCCGGCC
0.5593976002629847	G2U_G83C_C85A	UUCCAGUCUCUAGGUCCCUGAGACCCUUUAACCUGUGAGGACAUCCAGGGUCACAGGUGAGGUUCUUGGGAGCCUGGCGUCUCGAC
0.11734731614539308	C10U_G79U	UGCCAGUCUUUAGGUCCCUGAGACCCUUUAACCUGUGAGGACAUCCAGGGUCACAGGUGAGGUUCUUGGGAGCCUGGCUUCUGGCC
0.09472956730769255	U19G_G68U_G70A	UGCCAGUCUCUAGGUCCCGGAGACCCUUUAACCUGUGAGGACAUCCAGGGUCACAGGUGAGGUUCUUUGAAGCCUGGCGUCUGGCC
0.9884824414715718	G14A_C73U	UGCCAGUCUCUAGAUCCCUGAGACCCUUUAACCUGUGAGGACAUCCAGGGUCACAGGUGAGGUUCUUGGGAGUCUGGCGUCUGGCC
0.14984088016002864	G20U_C65A_U67C	UGCCAGUCUCUAGGUCCCUUAGACCCUUUAACCUGUGAGGACAUCCAGGGUCACAGGUGAGGUUAUCGGGAGCCUGGCGUCUGGCC
1.125272435897436	A5U_U82G	UGCCUGUCUCUAGGUCCCUGAGACCCUUUAACCUGUGAGGACAUCCAGGGUCACAGGUGAGGUUCUUGGGAGCCUGGCGUCGGGCC
1.2415642196464112	A5U_U80A_U82G	UGCCUGUCUCUAGGUCCCUGAGACCCUUUAACCUGUGAGGACAUCCAGGGUCACAGGUGAGGUUCUUGGGAGCCUGGCGACGGGCC
0.649136752136752	C17A_G70A	UGCCAGUCUCUAGGUCACUGAGACCCUUUAACCUGUGAGGACAUCCAGGGUCACAGGUGAGGUUCUUGGAAGCCUGGCGUCUGGCC
0.11003939636752123	G20C_G22U	UGCCAGUCUCUAGGUCCCUCAUACCCUUUAACCUGUGAGGACAUCCAGGGUCACAGGUGAGGUUCUUGGGAGCCUGGCGUCUGGCC
0.22482965752196493	G14A_C16G_C73G	UGCCAGUCUCUAGAUGCCUGAGACCCUUUAACCUGUGAGGACAUCCAGGGUCACAGGUGAGGUUCUUGGGAGGCUGGCGUCUGGCC
0.7526509511993381	G20A_G22C_C65A	UGCCAGUCUCUAGGUCCCUAACACCCUUUAACCUGUGAGGACAUCCAGGGUCACAGGUGAGGUUAUUGGGAGCCUGGCGUCUGGCC
0.10047075320512829	C17G_U19A_G68A_G70A	UGCCAGUCUCUAGGUCGCAGAGACCCUUUAACCUGUGAGGACAUCCAGGGUCACAGGUGAGGUUCUUAGAAGCCUGGCGUCUGGCC
1.1240637651821863	G14U_C16G_A71C_C73G	UGCCAGUCUCUAGUUGCCUGAGACCCUUUAACCUGUGAGGACAUCCAGGGUCACAGGUGAGGUUCUUGGGCGGCUGGCGUCUGGCC
0.23275077962578022	G68U_G70U	UGCCAGUCUCUAGGUCCCUGAGACCCUUUAACCUGUGAGGACAUCCAGGGUCACAGGUGAGGUUCUUUGUAGCCUGGCGUCUGGCC
0.9165393200549453	G14C_C16G_A71C	UGCCAGUCUCUAGCUGCCUGAGACCCUUUAACCUGUGAGGACAUCCAGGGUCACAGGUGAGGUUCUUGGGCGCCUGGCGUCUGGCC
0.5509997203579418	C17G_U19C	UGCCAGUCUCUAGGUCGCCGAGACCCUUUAACCUGUGAGGACAUCCAGGGUCACAGGUGAGGUUCUUGGGAGCCUGGCGUCUGGCC
0.03757867132867139	U19A_G68C_G70A	UGCCAGUCUCUAGGUCCCAGAGACCCUUUAACCUGUGAGGACAUCCAGGGUCACAGGUGAGGUUCUUCGAAGCCUGGCGUCUGGCC
0.4808243189102573	U80C_U82A	UGCCAGUCUCUAGGUCCCUGAGACCCUUUAACCUGUGAGGACAUCCAGGGUCACAGGUGAGGUUCUUGGGAGCCUGGCGCCAGGCC
0.7217490842490842	U11G_G13C_C74A_G76U	UGCCAGUCUCGACGUCCCUGAGACCCUUUAACCUGUGAGGACAUCCAGGGUCACAGGUGAGGUUCUUGGGAGCAUUGCGUCUGGCC
0.6934673803208284	G20U_G22U_C65G_U67G	UGCCAGUCUCUAGGUCCCUUAUACCCUUUAACCUGUGAGGACAUCCAGGGUCACAGGUGAGGUUGUGGGGAGCCUGGCGUCUGGCC
0.8652787316849817	A23U	UGCCAGUCUCUAGGUCCCUGAGUCCCUUUAACCUGUGAGGACAUCCAGGGUCACAGGUGAGGUUCUUGGGAGCCUGGCGUCUGGCC
0.015309829059829097	C10G_G77A_G79C	UGCCAGUCUGUAGGUCCCUGAGACCCUUUAACCUGUGAGGACAUCCAGGGUCACAGGUGAGGUUCUUGGGAGCCUGACCUCUGGCC
0.8429741244527827	C17G_U19G_G68C_G70A	UGCCAGUCUCUAGGUCGCGGAGACCCUUUAACCUGUGAGGACAUCCAGGGUCACAGGUGAGGUUCUUCGAAGCCUGGCGUCUGGCC
0.19423924093527672	C16G_A71G_C73A	UGCCAGUCUCUAGGUGCCUGAGACCCUUUAACCUGUGAGGACAUCCAGGGUCACAGGUGAGGUUCUUGGGGGACUGGCGUCUGGCC
0.07616447622729033	G13U_G76C	UGCCAGUCUCUAUGUCCCUGAGACCCUUUAACCUGUGAGGACAUCCAGGGUCACAGGUGAGGUUCUUGGGAGCCUCGCGUCUGGCC
0.1546605180533752	G20U_G22C_U67C	UGCCAGUCUCUAGGUCCCUUACACCCUUUAACCUGUGAGGACAUCCAGGGUCACAGGUGAGGUUCUCGGGAGCCUGGCGUCUGGCC
1.0317962260743951	U11C_G13U	UGCCAGUCUCCAUGUCCCUGAGACCCUUUAACCUGUGAGGACAUCCAGGGUCACAGGUGAGGUUCUUGGGAGCCUGGCGUCUGGCC
0.244755819838056	C8A_G79C	UGCCAGUAUCUAGGUCCCUGAGACCCUUUAACCUGUGAGGACAUCCAGGGUCACAGGUGAGGUUCUUGGGAGCCUGGCCUCUGGCC
0.7567071248423706	C17U_G68C_G70A	UGCCAGUCUCUAGGUCUCUGAGACCCUUUAACCUGUGAGGACAUCCAGGGUCACAGGUGAGGUUCUUCGAAGCCUGGCGUCUGGCC
0.17115233430091933	A23G_C25U_G62U_U64A	UGCCAGUCUCUAGGUCCCUGAGGCUCUUUAACCUGUGAGGACAUCCAGGGUCACAGGUGAGUUACUUGGGAGCCUGGCGUCUGGCC
0.9149251568466996	A5U_U7G_U80C_U82G	UGCCUGGCUCUAGGUCCCUGAGACCCUUUAACCUGUGAGGACAUCCAGGGUCACAGGUGAGGUUCUUGGGAGCCUGGCGCCGGGCC
0.8631131158167674	C16U_A71U_C73U	UGCCAGUCUCUAGGUUCCUGAGACCCUUUAACCUGUGAGGACAUCCAGGGUCACAGGUGAGGUUCUUGGGUGUCUGGCGUCUGGCC
0.08560821574874847	G20U_G22U	UGCCAGUCUCUAGGUCCCUUAUACCCUUUAACCUGUGAGGACAUCCAGGGUCACAGGUGAGGUUCUUGGGAGCCUGGCGUCUGGCC
0.10915341088952188	U11C_G13A_C74G_G76U	UGCCAGUCUCCAAGUCCCUGAGACCCUUUAACCUGUGAGGACAUCCAGGGUCACAGGUGAGGUUCUUGGGAGCGUUGCGUCUGGCC
0.9257216515368692	G20A	UGCCAGUCUCUAGGUCCCUAAGACCCUUUAACCUGUGAGGACAUCCAGGGUCACAGGUGAGGUUCUUGGGAGCCUGGCGUCUGGCC
0.5379290132694803	C17G_U19A_G68U_G70A	UGCCAGUCUCUAGGUCGCAGAGACCCUUUAACCUGUGAGGACAUCCAGGGUCACAGGUGAGGUUCUUUGAAGCCUGGCGUCUGGCC
0.3945875832270854	U11G_C74U_G76A	UGCCAGUCUCGAGGUCCCUGAGACCCUUUAACCUGUGAGGACAUCCAGGGUCACAGGUGAGGUUCUUGGGAGCUUAGCGUCUGGCC
0.1322968924191749	U11A_G13A_G76A	UGCCAGUCUCAAAGUCCCUGAGACCCUUUAACCUGUGAGGACAUCCAGGGUCACAGGUGAGGUUCUUGGGAGCCUAGCGUCUGGCC
0.10060744810744846	G20U_G22A_C65A_U67C	UGCCAGUCUCUAGGUCCCUUAAACCCUUUAACCUGUGAGGACAUCCAGGGUCACAGGUGAGGUUAUCGGGAGCCUGGCGUCUGGCC
0.4688635149572659	A23G_G62U_U64A	UGCCAGUCUCUAGGUCCCUGAGGCCCUUUAACCUGUGAGGACAUCCAGGGUCACAGGUGAGUUACUUGGGAGCCUGGCGUCUGGCC
0.8034060766819386	G14U_C16U_A71G	UGCCAGUCUCUAGUUUCCUGAGACCCUUUAACCUGUGAGGACAUCCAGGGUCACAGGUGAGGUUCUUGGGGGCCUGGCGUCUGGCC
0.053683816183816326	U7G_U80A_U82C	UGCCAGGCUCUAGGUCCCUGAGACCCUUUAACCUGUGAGGACAUCCAGGGUCACAGGUGAGGUUCUUGGGAGCCUGGCGACCGGCC
0.9647992886178862	C17A_G70U	UGCCAGUCUCUAGGUCACUGAGACCCUUUAACCUGUGAGGACAUCCAGGGUCACAGGUGAGGUUCUUGGUAGCCUGGCGUCUGGCC
0.7600236568986568	A23G_C25A_G62A	UGCCAGUCUCUAGGUCCCUGAGGCACUUUAACCUGUGAGGACAUCCAGGGUCACAGGUGAGAUUCUUGGGAGCCUGGCGUCUGGCC
0.05788633714770091	C17U_U19A_G68C_G70C	UGCCAGUCUCUAGGUCUCAGAGACCCUUUAACCUGUGAGGACAUCCAGGGUCACAGGUGAGGUUCUUCGCAGCCUGGCGUCUGGCC
0.03131555944055936	C10U_G77C_G79A	UGCCAGUCUUUAGGUCCCUGAGACCCUUUAACCUGUGAGGACAUCCAGGGUCACAGGUGAGGUUCUUGGGAGCCUGCCAUCUGGCC
0.30518935560053895	A5U_U7A_U80A_U82C	UGCCUGACUCUAGGUCCCUGAGACCCUUUAACCUGUGAGGACAUCCAGGGUCACAGGUGAGGUUCUUGGGAGCCUGGCGACCGGCC
1.2056490384615381	A23C_C25A_G62C_U64G	UGCCAGUCUCUAGGUCCCUGAGCCACUUUAACCUGUGAGGACAUCCAGGGUCACAGGUGAGCUGCUUGGGAGCCUGGCGUCUGGCC
0.5680752361673415	U11C_G13U_C74A_G76C	UGCCAGUCUCCAUGUCCCUGAGACCCUUUAACCUGUGAGGACAUCCAGGGUCACAGGUGAGGUUCUUGGGAGCAUCGCGUCUGGCC
0.0280057848655409	C8U_G77U_G79C	UGCCAGUUUCUAGGUCCCUGAGACCCUUUAACCUGUGAGGACAUCCAGGGUCACAGGUGAGGUUCUUGGGAGCCUGUCCUCUGGCC
0.5210280534877311	U7G_U82C	UGCCAGGCUCUAGGUCCCUGAGACCCUUUAACCUGUGAGGACAUCCAGGGUCACAGGUGAGGUUCUUGGGAGCCUGGCGUCCGGCC
0.07492044008001432	C8G_C10U_G77A	UGCCAGUGUUUAGGUCCCUGAGACCCUUUAACCUGUGAGGACAUCCAGGGUCACAGGUGAGGUUCUUGGGAGCCUGACGUCUGGCC
1.0481927519675043	C25A_G62C	UGCCAGUCUCUAGGUCCCUGAGACACUUUAACCUGUGAGGACAUCCAGGGUCACAGGUGAGCUUCUUGGGAGCCUGGCGUCUGGCC
0.12140596929609644	U11G_G13U_G76A	UGCCAGUCUCGAUGUCCCUGAGACCCUUUAACCUGUGAGGACAUCCAGGGUCACAGGUGAGGUUCUUGGGAGCCUAGCGUCUGGCC
0.4214408988447447	C17U_U19C_G68U_G70A	UGCCAGUCUCUAGGUCUCCGAGACCCUUUAACCUGUGAGGACAUCCAGGGUCACAGGUGAGGUUCUUUGAAGCCUGGCGUCUGGCC
1.0381398615508786	G14U_C16G_A71U_C73G	UGCCAGUCUCUAGUUGCCUGAGACCCUUUAACCUGUGAGGACAUCCAGGGUCACAGGUGAGGUUCUUGGGUGGCUGGCGUCUGGCC
0.36049306797853364	C25U_G62C_U64G	UGCCAGUCUCUAGGUCCCUGAGACUCUUUAACCUGUGAGGACAUCCAGGGUCACAGGUGAGCUGCUUGGGAGCCUGGCGUCUGGCC
1.2345846153846152	U80A	UGCCAGUCUCUAGGUCCCUGAGACCCUUUAACCUGUGAGGACAUCCAGGGUCACAGGUGAGGUUCUUGGGAGCCUGGCGACUGGCC
0.692475345167653	U11A_G13A_C74U_G76C	UGCCAGUCUCAAAGUCCCUGAGACCCUUUAACCUGUGAGGACAUCCAGGGUCACAGGUGAGGUUCUUGGGAGCUUCGCGUCUGGCC
0.022964743589743545	C8G_G77C_G79A	UGCCAGUGUCUAGGUCCCUGAGACCCUUUAACCUGUGAGGACAUCCAGGGUCACAGGUGAGGUUCUUGGGAGCCUGCCAUCUGGCC
0.5617928799072865	G2U_C4G_G83C	UUCGAGUCUCUAGGUCCCUGAGACCCUUUAACCUGUGAGGACAUCCAGGGUCACAGGUGAGGUUCUUGGGAGCCUGGCGUCUCGCC
0.018620062370062355	C8A_C10U_G77U_G79C	UGCCAGUAUUUAGGUCCCUGAGACCCUUUAACCUGUGAGGACAUCCAGGGUCACAGGUGAGGUUCUUGGGAGCCUGUCCUCUGGCC
1.016439520624303	G14U_C16U_C73A	UGCCAGUCUCUAGUUUCCUGAGACCCUUUAACCUGUGAGGACAUCCAGGGUCACAGGUGAGGUUCUUGGGAGACUGGCGUCUGGCC
0.3140077184720043	G62C_U64A	UGCCAGUCUCUAGGUCCCUGAGACCCUUUAACCUGUGAGGACAUCCAGGGUCACAGGUGAGCUACUUGGGAGCCUGGCGUCUGGCC
0.9373017568850902	C25A_G62A	UGCCAGUCUCUAGGUCCCUGAGACACUUUAACCUGUGAGGACAUCCAGGGUCACAGGUGAGAUUCUUGGGAGCCUGGCGUCUGGCC
1.2004297785547786	A23G_C25U_G62A_U64C	UGCCAGUCUCUAGGUCCCUGAGGCUCUUUAACCUGUGAGGACAUCCAGGGUCACAGGUGAGAUCCUUGGGAGCCUGGCGUCUGGCC
0.3691800551768911	U7C_U80C_U82C	UGCCAGCCUCUAGGUCCCUGAGACCCUUUAACCUGUGAGGACAUCCAGGGUCACAGGUGAGGUUCUUGGGAGCCUGGCGCCCGGCC
0.877480017410573	C16G	UGCCAGUCUCUAGGUGCCUGAGACCCUUUAACCUGUGAGGACAUCCAGGGUCACAGGUGAGGUUCUUGGGAGCCUGGCGUCUGGCC
0.16165970816464276	C65G_U67G	UGCCAGUCUCUAGGUCCCUGAGACCCUUUAACCUGUGAGGACAUCCAGGGUCACAGGUGAGGUUGUGGGGAGCCUGGCGUCUGGCC
0.0215294471153846	C8G_C10G_G77U_G79A	UGCCAGUGUGUAGGUCCCUGAGACCCUUUAACCUGUGAGGACAUCCAGGGUCACAGGUGAGGUUCUUGGGAGCCUGUCAUCUGGCC
0.19464020481550984	G20U_C65G_U67C	UGCCAGUCUCUAGGUCCCUUAGACCCUUUAACCUGUGAGGACAUCCAGGGUCACAGGUGAGGUUGUCGGGAGCCUGGCGUCUGGCC
0.09656552958231429	U11A_G13U_C74U	UGCCAGUCUCAAUGUCCCUGAGACCCUUUAACCUGUGAGGACAUCCAGGGUCACAGGUGAGGUUCUUGGGAGCUUGGCGUCUGGCC
0.13051904630142036	C74A_G76C	UGCCAGUCUCUAGGUCCCUGAGACCCUUUAACCUGUGAGGACAUCCAGGGUCACAGGUGAGGUUCUUGGGAGCAUCGCGUCUGGCC
0.9981605656770131	G14U_C16G_A71U_C73A	UGCCAGUCUCUAGUUGCCUGAGACCCUUUAACCUGUGAGGACAUCCAGGGUCACAGGUGAGGUUCUUGGGUGACUGGCGUCUGGCC
0.47569826007325905	A23C_G62U	UGCCAGUCUCUAGGUCCCUGAGCCCCUUUAACCUGUGAGGACAUCCAGGGUCACAGGUGAGUUUCUUGGGAGCCUGGCGUCUGGCC
0.022404627892432756	U7G_U80A_U82G	UGCCAGGCUCUAGGUCCCUGAGACCCUUUAACCUGUGAGGACAUCCAGGGUCACAGGUGAGGUUCUUGGGAGCCUGGCGACGGGCC
0.4933831630608985	U80C_U82G	UGCCAGUCUCUAGGUCCCUGAGACCCUUUAACCUGUGAGGACAUCCAGGGUCACAGGUGAGGUUCUUGGGAGCCUGGCGCCGGGCC
0.8941591653027823	U11C_G13C_C74G_G76U	UGCCAGUCUCCACGUCCCUGAGACCCUUUAACCUGUGAGGACAUCCAGGGUCACAGGUGAGGUUCUUGGGAGCGUUGCGUCUGGCC
1.105855893034005	G13A_C74U	UGCCAGUCUCUAAGUCCCUGAGACCCUUUAACCUGUGAGGACAUCCAGGGUCACAGGUGAGGUUCUUGGGAGCUUGGCGUCUGGCC
0.06792388949079074	U11A_G13A_C74A_G76A	UGCCAGUCUCAAAGUCCCUGAGACCCUUUAACCUGUGAGGACAUCCAGGGUCACAGGUGAGGUUCUUGGGAGCAUAGCGUCUGGCC
0.21787064431295255	A5C_U7A_U80C_U82C	UGCCCGACUCUAGGUCCCUGAGACCCUUUAACCUGUGAGGACAUCCAGGGUCACAGGUGAGGUUCUUGGGAGCCUGGCGCCCGGCC
1.6706850961538455	A5U_U80G_U82A	UGCCUGUCUCUAGGUCCCUGAGACCCUUUAACCUGUGAGGACAUCCAGGGUCACAGGUGAGGUUCUUGGGAGCCUGGCGGCAGGCC
0.8547671311318955	C4U	UGCUAGUCUCUAGGUCCCUGAGACCCUUUAACCUGUGAGGACAUCCAGGGUCACAGGUGAGGUUCUUGGGAGCCUGGCGUCUGGCC
0.6937266292735041	C17U_G70U	UGCCAGUCUCUAGGUCUCUGAGACCCUUUAACCUGUGAGGACAUCCAGGGUCACAGGUGAGGUUCUUGGUAGCCUGGCGUCUGGCC
0.06989269788182852	U11A_G13C	UGCCAGUCUCAACGUCCCUGAGACCCUUUAACCUGUGAGGACAUCCAGGGUCACAGGUGAGGUUCUUGGGAGCCUGGCGUCUGGCC
0.07262354810431733	G20U_G22U_C65U	UGCCAGUCUCUAGGUCCCUUAUACCCUUUAACCUGUGAGGACAUCCAGGGUCACAGGUGAGGUUUUUGGGAGCCUGGCGUCUGGCC
1.0137589512589513	G14C_C16G_A71C_C73A	UGCCAGUCUCUAGCUGCCUGAGACCCUUUAACCUGUGAGGACAUCCAGGGUCACAGGUGAGGUUCUUGGGCGACUGGCGUCUGGCC
0.5852820067663816	C17A	UGCCAGUCUCUAGGUCACUGAGACCCUUUAACCUGUGAGGACAUCCAGGGUCACAGGUGAGGUUCUUGGGAGCCUGGCGUCUGGCC
0.29184361645299245	G14A_C16U_A71U_C73G	UGCCAGUCUCUAGAUUCCUGAGACCCUUUAACCUGUGAGGACAUCCAGGGUCACAGGUGAGGUUCUUGGGUGGCUGGCGUCUGGCC
0.2870592948717954	A5C_U7A_U80C_U82A	UGCCCGACUCUAGGUCCCUGAGACCCUUUAACCUGUGAGGACAUCCAGGGUCACAGGUGAGGUUCUUGGGAGCCUGGCGCCAGGCC
0.3703064903846162	A5C_U80C	UGCCCGUCUCUAGGUCCCUGAGACCCUUUAACCUGUGAGGACAUCCAGGGUCACAGGUGAGGUUCUUGGGAGCCUGGCGCCUGGCC
0.08918347025143149	C8U_G77A	UGCCAGUUUCUAGGUCCCUGAGACCCUUUAACCUGUGAGGACAUCCAGGGUCACAGGUGAGGUUCUUGGGAGCCUGACGUCUGGCC
0.3879179660429654	A5U_U7C_U80C	UGCCUGCCUCUAGGUCCCUGAGACCCUUUAACCUGUGAGGACAUCCAGGGUCACAGGUGAGGUUCUUGGGAGCCUGGCGCCUGGCC
1.483550613496932	G22U_C65A_U67C	UGCCAGUCUCUAGGUCCCUGAUACCCUUUAACCUGUGAGGACAUCCAGGGUCACAGGUGAGGUUAUCGGGAGCCUGGCGUCUGGCC
0.33389528508771904	G14A_C16A_A71G	UGCCAGUCUCUAGAUACCUGAGACCCUUUAACCUGUGAGGACAUCCAGGGUCACAGGUGAGGUUCUUGGGGGCCUGGCGUCUGGCC
0.9936230642295	A23C_C25A_G62U_U64G	UGCCAGUCUCUAGGUCCCUGAGCCACUUUAACCUGUGAGGACAUCCAGGGUCACAGGUGAGUUGCUUGGGAGCCUGGCGUCUGGCC
0.7637712474791126	G2C_C4G_G83C_C85U	UCCGAGUCUCUAGGUCCCUGAGACCCUUUAACCUGUGAGGACAUCCAGGGUCACAGGUGAGGUUCUUGGGAGCCUGGCGUCUCGUC
0.02968232164660745	C8G_C10G_G77U	UGCCAGUGUGUAGGUCCCUGAGACCCUUUAACCUGUGAGGACAUCCAGGGUCACAGGUGAGGUUCUUGGGAGCCUGUCGUCUGGCC
0.9772060471579702	G2A_C85G	UACCAGUCUCUAGGUCCCUGAGACCCUUUAACCUGUGAGGACAUCCAGGGUCACAGGUGAGGUUCUUGGGAGCCUGGCGUCUGGGC
1.0254025044722719	G14A_C16U_A71G_C73U	UGCCAGUCUCUAGAUUCCUGAGACCCUUUAACCUGUGAGGACAUCCAGGGUCACAGGUGAGGUUCUUGGGGGUCUGGCGUCUGGCC
0.13663610881352795	C17G_U19A_G70U	UGCCAGUCUCUAGGUCGCAGAGACCCUUUAACCUGUGAGGACAUCCAGGGUCACAGGUGAGGUUCUUGGUAGCCUGGCGUCUGGCC
0.3446720116618071	G2U_C4A_C85G	UUCAAGUCUCUAGGUCCCUGAGACCCUUUAACCUGUGAGGACAUCCAGGGUCACAGGUGAGGUUCUUGGGAGCCUGGCGUCUGGGC
0.4003853121516165	C17A_U19C	UGCCAGUCUCUAGGUCACCGAGACCCUUUAACCUGUGAGGACAUCCAGGGUCACAGGUGAGGUUCUUGGGAGCCUGGCGUCUGGCC
1.0131504524886878	G14A_C16A_A71C_C73U	UGCCAGUCUCUAGAUACCUGAGACCCUUUAACCUGUGAGGACAUCCAGGGUCACAGGUGAGGUUCUUGGGCGUCUGGCGUCUGGCC
0.15367384808174248	G13A_G76C	UGCCAGUCUCUAAGUCCCUGAGACCCUUUAACCUGUGAGGACAUCCAGGGUCACAGGUGAGGUUCUUGGGAGCCUCGCGUCUGGCC
0.4074389991728703	U7C_U82C	UGCCAGCCUCUAGGUCCCUGAGACCCUUUAACCUGUGAGGACAUCCAGGGUCACAGGUGAGGUUCUUGGGAGCCUGGCGUCCGGCC
0.4706354859132653	U80C_U82C	UGCCAGUCUCUAGGUCCCUGAGACCCUUUAACCUGUGAGGACAUCCAGGGUCACAGGUGAGGUUCUUGGGAGCCUGGCGCCCGGCC
1.0347968798270004	C25G_G62C_U64G	UGCCAGUCUCUAGGUCCCUGAGACGCUUUAACCUGUGAGGACAUCCAGGGUCACAGGUGAGCUGCUUGGGAGCCUGGCGUCUGGCC
0.7381524725274727	U82C	UGCCAGUCUCUAGGUCCCUGAGACCCUUUAACCUGUGAGGACAUCCAGGGUCACAGGUGAGGUUCUUGGGAGCCUGGCGUCCGGCC
0.23963210702341164	G20U_G22C_U67G	UGCCAGUCUCUAGGUCCCUUACACCCUUUAACCUGUGAGGACAUCCAGGGUCACAGGUGAGGUUCUGGGGAGCCUGGCGUCUGGCC
0.11482371794871835	C10G_G77A	UGCCAGUCUGUAGGUCCCUGAGACCCUUUAACCUGUGAGGACAUCCAGGGUCACAGGUGAGGUUCUUGGGAGCCUGACGUCUGGCC
0.537375	C17G_U19A_G68C_G70C	UGCCAGUCUCUAGGUCGCAGAGACCCUUUAACCUGUGAGGACAUCCAGGGUCACAGGUGAGGUUCUUCGCAGCCUGGCGUCUGGCC
0.3936813186813195	C8A_C10A_G77U	UGCCAGUAUAUAGGUCCCUGAGACCCUUUAACCUGUGAGGACAUCCAGGGUCACAGGUGAGGUUCUUGGGAGCCUGUCGUCUGGCC
0.3415861358072423	C17A_G68C_G70A	UGCCAGUCUCUAGGUCACUGAGACCCUUUAACCUGUGAGGACAUCCAGGGUCACAGGUGAGGUUCUUCGAAGCCUGGCGUCUGGCC
0.19562559354226028	C8U_C10G_G77C_G79C	UGCCAGUUUGUAGGUCCCUGAGACCCUUUAACCUGUGAGGACAUCCAGGGUCACAGGUGAGGUUCUUGGGAGCCUGCCCUCUGGCC
1.0061531543995574	G20C_G22U_C65A_U67C	UGCCAGUCUCUAGGUCCCUCAUACCCUUUAACCUGUGAGGACAUCCAGGGUCACAGGUGAGGUUAUCGGGAGCCUGGCGUCUGGCC
0.02729416246321983	C17U_U19G_G70C	UGCCAGUCUCUAGGUCUCGGAGACCCUUUAACCUGUGAGGACAUCCAGGGUCACAGGUGAGGUUCUUGGCAGCCUGGCGUCUGGCC
0.01778959010473095	C8G_C10U_G77C_G79A	UGCCAGUGUUUAGGUCCCUGAGACCCUUUAACCUGUGAGGACAUCCAGGGUCACAGGUGAGGUUCUUGGGAGCCUGCCAUCUGGCC
0.33266684639348293	U11C_G13C_C74A_G76U	UGCCAGUCUCCACGUCCCUGAGACCCUUUAACCUGUGAGGACAUCCAGGGUCACAGGUGAGGUUCUUGGGAGCAUUGCGUCUGGCC
0.3423046686018387	C8U_C10G_G77U	UGCCAGUUUGUAGGUCCCUGAGACCCUUUAACCUGUGAGGACAUCCAGGGUCACAGGUGAGGUUCUUGGGAGCCUGUCGUCUGGCC
0.06588246111811662	C8A_C10A_G77C_G79U	UGCCAGUAUAUAGGUCCCUGAGACCCUUUAACCUGUGAGGACAUCCAGGGUCACAGGUGAGGUUCUUGGGAGCCUGCCUUCUGGCC
0.7614957558467172	G14U_C16A_A71U_C73U	UGCCAGUCUCUAGUUACCUGAGACCCUUUAACCUGUGAGGACAUCCAGGGUCACAGGUGAGGUUCUUGGGUGUCUGGCGUCUGGCC
0.7066074950690334	A5U_U7C_U80A	UGCCUGCCUCUAGGUCCCUGAGACCCUUUAACCUGUGAGGACAUCCAGGGUCACAGGUGAGGUUCUUGGGAGCCUGGCGACUGGCC
0.8180003708412796	G14A_A71G_C73A	UGCCAGUCUCUAGAUCCCUGAGACCCUUUAACCUGUGAGGACAUCCAGGGUCACAGGUGAGGUUCUUGGGGGACUGGCGUCUGGCC
0.6398198615110382	C8U_C10G_G77C	UGCCAGUUUGUAGGUCCCUGAGACCCUUUAACCUGUGAGGACAUCCAGGGUCACAGGUGAGGUUCUUGGGAGCCUGCCGUCUGGCC
0.7068835136217947	A5G_U7A_U80C_U82C	UGCCGGACUCUAGGUCCCUGAGACCCUUUAACCUGUGAGGACAUCCAGGGUCACAGGUGAGGUUCUUGGGAGCCUGGCGCCCGGCC
0.7554878715034963	A5C_U80G	UGCCCGUCUCUAGGUCCCUGAGACCCUUUAACCUGUGAGGACAUCCAGGGUCACAGGUGAGGUUCUUGGGAGCCUGGCGGCUGGCC
0.7726455787203452	A5C_U7A_U80C_U82G	UGCCCGACUCUAGGUCCCUGAGACCCUUUAACCUGUGAGGACAUCCAGGGUCACAGGUGAGGUUCUUGGGAGCCUGGCGCCGGGCC
0.6510792895873541	C16A_A71G_C73U	UGCCAGUCUCUAGGUACCUGAGACCCUUUAACCUGUGAGGACAUCCAGGGUCACAGGUGAGGUUCUUGGGGGUCUGGCGUCUGGCC
0.2060072586726996	G14A_C16G_A71G_C73G	UGCCAGUCUCUAGAUGCCUGAGACCCUUUAACCUGUGAGGACAUCCAGGGUCACAGGUGAGGUUCUUGGGGGGCUGGCGUCUGGCC
0.19791982962213228	G20A_G22U_U67G	UGCCAGUCUCUAGGUCCCUAAUACCCUUUAACCUGUGAGGACAUCCAGGGUCACAGGUGAGGUUCUGGGGAGCCUGGCGUCUGGCC
0.28955546265328785	G79C	UGCCAGUCUCUAGGUCCCUGAGACCCUUUAACCUGUGAGGACAUCCAGGGUCACAGGUGAGGUUCUUGGGAGCCUGGCCUCUGGCC
1.0952416173570019	G20C_G22C_C65U_U67G	UGCCAGUCUCUAGGUCCCUCACACCCUUUAACCUGUGAGGACAUCCAGGGUCACAGGUGAGGUUUUGGGGAGCCUGGCGUCUGGCC
0.05543213969938118	C10U_G77A_G79C	UGCCAGUCUUUAGGUCCCUGAGACCCUUUAACCUGUGAGGACAUCCAGGGUCACAGGUGAGGUUCUUGGGAGCCUGACCUCUGGCC
0.010681276088252853	C10A_G77A_G79C	UGCCAGUCUAUAGGUCCCUGAGACCCUUUAACCUGUGAGGACAUCCAGGGUCACAGGUGAGGUUCUUGGGAGCCUGACCUCUGGCC
0.05103276353276345	C10U_G77U_G79A	UGCCAGUCUUUAGGUCCCUGAGACCCUUUAACCUGUGAGGACAUCCAGGGUCACAGGUGAGGUUCUUGGGAGCCUGUCAUCUGGCC
0.06804368471035155	U11A_G13C_C74A	UGCCAGUCUCAACGUCCCUGAGACCCUUUAACCUGUGAGGACAUCCAGGGUCACAGGUGAGGUUCUUGGGAGCAUGGCGUCUGGCC
0.7086969258340224	C17G_U19C_G70C	UGCCAGUCUCUAGGUCGCCGAGACCCUUUAACCUGUGAGGACAUCCAGGGUCACAGGUGAGGUUCUUGGCAGCCUGGCGUCUGGCC
0.07883419441255288	G20A_G22C_C65A_U67C	UGCCAGUCUCUAGGUCCCUAACACCCUUUAACCUGUGAGGACAUCCAGGGUCACAGGUGAGGUUAUCGGGAGCCUGGCGUCUGGCC
0.10577700077700042	G20A_C65A_U67C	UGCCAGUCUCUAGGUCCCUAAGACCCUUUAACCUGUGAGGACAUCCAGGGUCACAGGUGAGGUUAUCGGGAGCCUGGCGUCUGGCC
0.7575564806128833	G14A_C16A_C73U	UGCCAGUCUCUAGAUACCUGAGACCCUUUAACCUGUGAGGACAUCCAGGGUCACAGGUGAGGUUCUUGGGAGUCUGGCGUCUGGCC
0.20491617357001934	C8G_C10U_G77A_G79U	UGCCAGUGUUUAGGUCCCUGAGACCCUUUAACCUGUGAGGACAUCCAGGGUCACAGGUGAGGUUCUUGGGAGCCUGACUUCUGGCC
0.7167783605283605	A5G_U7G	UGCCGGGCUCUAGGUCCCUGAGACCCUUUAACCUGUGAGGACAUCCAGGGUCACAGGUGAGGUUCUUGGGAGCCUGGCGUCUGGCC
0.13219557195571938	C17A_U19G_G68A	UGCCAGUCUCUAGGUCACGGAGACCCUUUAACCUGUGAGGACAUCCAGGGUCACAGGUGAGGUUCUUAGGAGCCUGGCGUCUGGCC
1.3194996740547582	G2U_C4G_G83U_C85A	UUCGAGUCUCUAGGUCCCUGAGACCCUUUAACCUGUGAGGACAUCCAGGGUCACAGGUGAGGUUCUUGGGAGCCUGGCGUCUUGAC
0.835727266719535	G14U_C16A_A71C_C73A	UGCCAGUCUCUAGUUACCUGAGACCCUUUAACCUGUGAGGACAUCCAGGGUCACAGGUGAGGUUCUUGGGCGACUGGCGUCUGGCC
0.8472598581973584	G14C_C16A_A71C_C73U	UGCCAGUCUCUAGCUACCUGAGACCCUUUAACCUGUGAGGACAUCCAGGGUCACAGGUGAGGUUCUUGGGCGUCUGGCGUCUGGCC
0.6806131260794474	C8U_C10U_G77A	UGCCAGUUUUUAGGUCCCUGAGACCCUUUAACCUGUGAGGACAUCCAGGGUCACAGGUGAGGUUCUUGGGAGCCUGACGUCUGGCC
0.3831757778738108	G14U_C16A_C73U	UGCCAGUCUCUAGUUACCUGAGACCCUUUAACCUGUGAGGACAUCCAGGGUCACAGGUGAGGUUCUUGGGAGUCUGGCGUCUGGCC
0.17190750915750955	C17A_U19A_G70U	UGCCAGUCUCUAGGUCACAGAGACCCUUUAACCUGUGAGGACAUCCAGGGUCACAGGUGAGGUUCUUGGUAGCCUGGCGUCUGGCC
0.5235961538461539	A5G_U82G	UGCCGGUCUCUAGGUCCCUGAGACCCUUUAACCUGUGAGGACAUCCAGGGUCACAGGUGAGGUUCUUGGGAGCCUGGCGUCGGGCC
0.9863545607398067	G22A_C65U	UGCCAGUCUCUAGGUCCCUGAAACCCUUUAACCUGUGAGGACAUCCAGGGUCACAGGUGAGGUUUUUGGGAGCCUGGCGUCUGGCC
0.3653481934731924	G2A_C4G_G83A	UACGAGUCUCUAGGUCCCUGAGACCCUUUAACCUGUGAGGACAUCCAGGGUCACAGGUGAGGUUCUUGGGAGCCUGGCGUCUAGCC
0.30619658119658144	G2A_C4A_G83C	UACAAGUCUCUAGGUCCCUGAGACCCUUUAACCUGUGAGGACAUCCAGGGUCACAGGUGAGGUUCUUGGGAGCCUGGCGUCUCGCC
0.14275381150381167	C8G_C10G_G77U_G79U	UGCCAGUGUGUAGGUCCCUGAGACCCUUUAACCUGUGAGGACAUCCAGGGUCACAGGUGAGGUUCUUGGGAGCCUGUCUUCUGGCC
0.09906359979889413	G77C	UGCCAGUCUCUAGGUCCCUGAGACCCUUUAACCUGUGAGGACAUCCAGGGUCACAGGUGAGGUUCUUGGGAGCCUGCCGUCUGGCC
0.34635350987809965	G14C_C16U_A71C	UGCCAGUCUCUAGCUUCCUGAGACCCUUUAACCUGUGAGGACAUCCAGGGUCACAGGUGAGGUUCUUGGGCGCCUGGCGUCUGGCC
0.7814391915954415	C4G_G83A	UGCGAGUCUCUAGGUCCCUGAGACCCUUUAACCUGUGAGGACAUCCAGGGUCACAGGUGAGGUUCUUGGGAGCCUGGCGUCUAGCC
0.4880008012820498	C74U_G76C	UGCCAGUCUCUAGGUCCCUGAGACCCUUUAACCUGUGAGGACAUCCAGGGUCACAGGUGAGGUUCUUGGGAGCUUCGCGUCUGGCC
1.0006066849816848	A23U_U64C	UGCCAGUCUCUAGGUCCCUGAGUCCCUUUAACCUGUGAGGACAUCCAGGGUCACAGGUGAGGUCCUUGGGAGCCUGGCGUCUGGCC
1.4186631320393006	U11G_G13U_C74G_G76C	UGCCAGUCUCGAUGUCCCUGAGACCCUUUAACCUGUGAGGACAUCCAGGGUCACAGGUGAGGUUCUUGGGAGCGUCGCGUCUGGCC
0.5002090701444148	C17U_U19A_G68C_G70A	UGCCAGUCUCUAGGUCUCAGAGACCCUUUAACCUGUGAGGACAUCCAGGGUCACAGGUGAGGUUCUUCGAAGCCUGGCGUCUGGCC
0.4041082786722333	G76C	UGCCAGUCUCUAGGUCCCUGAGACCCUUUAACCUGUGAGGACAUCCAGGGUCACAGGUGAGGUUCUUGGGAGCCUCGCGUCUGGCC
0.6869219490187229	G14U_C16A_A71G_C73G	UGCCAGUCUCUAGUUACCUGAGACCCUUUAACCUGUGAGGACAUCCAGGGUCACAGGUGAGGUUCUUGGGGGGCUGGCGUCUGGCC
0.16904602920227899	A23C_C25A_G62C	UGCCAGUCUCUAGGUCCCUGAGCCACUUUAACCUGUGAGGACAUCCAGGGUCACAGGUGAGCUUCUUGGGAGCCUGGCGUCUGGCC
0.18106817061144026	G68C_G70C	UGCCAGUCUCUAGGUCCCUGAGACCCUUUAACCUGUGAGGACAUCCAGGGUCACAGGUGAGGUUCUUCGCAGCCUGGCGUCUGGCC
0.21405409148464713	C8U_C10G_G77C_G79U	UGCCAGUUUGUAGGUCCCUGAGACCCUUUAACCUGUGAGGACAUCCAGGGUCACAGGUGAGGUUCUUGGGAGCCUGCCUUCUGGCC
0.5021960411383489	A5C_U7G_U82A	UGCCCGGCUCUAGGUCCCUGAGACCCUUUAACCUGUGAGGACAUCCAGGGUCACAGGUGAGGUUCUUGGGAGCCUGGCGUCAGGCC
0.023993015690776946	C10A_G77C_G79A	UGCCAGUCUAUAGGUCCCUGAGACCCUUUAACCUGUGAGGACAUCCAGGGUCACAGGUGAGGUUCUUGGGAGCCUGCCAUCUGGCC
1.0016917340117728	G20U_G22U_C65A_U67C	UGCCAGUCUCUAGGUCCCUUAUACCCUUUAACCUGUGAGGACAUCCAGGGUCACAGGUGAGGUUAUCGGGAGCCUGGCGUCUGGCC
0.031033437283437344	U11A_G13C_G76C	UGCCAGUCUCAACGUCCCUGAGACCCUUUAACCUGUGAGGACAUCCAGGGUCACAGGUGAGGUUCUUGGGAGCCUCGCGUCUGGCC
0.016258225550260977	U7G_U80A_U82A	UGCCAGGCUCUAGGUCCCUGAGACCCUUUAACCUGUGAGGACAUCCAGGGUCACAGGUGAGGUUCUUGGGAGCCUGGCGACAGGCC
0.08133346688034197	U11C_G13A_G76U	UGCCAGUCUCCAAGUCCCUGAGACCCUUUAACCUGUGAGGACAUCCAGGGUCACAGGUGAGGUUCUUGGGAGCCUUGCGUCUGGCC
0.8165242165242161	G20U_U67C	UGCCAGUCUCUAGGUCCCUUAGACCCUUUAACCUGUGAGGACAUCCAGGGUCACAGGUGAGGUUCUCGGGAGCCUGGCGUCUGGCC
1.232333423618635	G20U_U67A	UGCCAGUCUCUAGGUCCCUUAGACCCUUUAACCUGUGAGGACAUCCAGGGUCACAGGUGAGGUUCUAGGGAGCCUGGCGUCUGGCC
0.21324404761904717	G20C_C65U	UGCCAGUCUCUAGGUCCCUCAGACCCUUUAACCUGUGAGGACAUCCAGGGUCACAGGUGAGGUUUUUGGGAGCCUGGCGUCUGGCC
0.6954112495485734	G20U	UGCCAGUCUCUAGGUCCCUUAGACCCUUUAACCUGUGAGGACAUCCAGGGUCACAGGUGAGGUUCUUGGGAGCCUGGCGUCUGGCC
1.487989550403934	U11G_G13U_C74A_G76C	UGCCAGUCUCGAUGUCCCUGAGACCCUUUAACCUGUGAGGACAUCCAGGGUCACAGGUGAGGUUCUUGGGAGCAUCGCGUCUGGCC
1.0268521062271063	G14U_C16A_A71U_C73G	UGCCAGUCUCUAGUUACCUGAGACCCUUUAACCUGUGAGGACAUCCAGGGUCACAGGUGAGGUUCUUGGGUGGCUGGCGUCUGGCC
0.028705929487179597	C8U_G77C_G79U	UGCCAGUUUCUAGGUCCCUGAGACCCUUUAACCUGUGAGGACAUCCAGGGUCACAGGUGAGGUUCUUGGGAGCCUGCCUUCUGGCC
0.22349616529304073	G22C_C65U_U67G	UGCCAGUCUCUAGGUCCCUGACACCCUUUAACCUGUGAGGACAUCCAGGGUCACAGGUGAGGUUUUGGGGAGCCUGGCGUCUGGCC
0.6731045534924847	U11C_G13A_C74U_G76A	UGCCAGUCUCCAAGUCCCUGAGACCCUUUAACCUGUGAGGACAUCCAGGGUCACAGGUGAGGUUCUUGGGAGCUUAGCGUCUGGCC
0.32445601035050575	G2C_C4U_G83A	UCCUAGUCUCUAGGUCCCUGAGACCCUUUAACCUGUGAGGACAUCCAGGGUCACAGGUGAGGUUCUUGGGAGCCUGGCGUCUAGCC
0.45382707570207587	U19A_G68U_G70A	UGCCAGUCUCUAGGUCCCAGAGACCCUUUAACCUGUGAGGACAUCCAGGGUCACAGGUGAGGUUCUUUGAAGCCUGGCGUCUGGCC
0.514854735318445	C4A_G83C	UGCAAGUCUCUAGGUCCCUGAGACCCUUUAACCUGUGAGGACAUCCAGGGUCACAGGUGAGGUUCUUGGGAGCCUGGCGUCUCGCC
0.4004827235772356	A23C_C25U_G62U_U64A	UGCCAGUCUCUAGGUCCCUGAGCCUCUUUAACCUGUGAGGACAUCCAGGGUCACAGGUGAGUUACUUGGGAGCCUGGCGUCUGGCC
0.8424635217452895	C17G_U19A_G68U_G70C	UGCCAGUCUCUAGGUCGCAGAGACCCUUUAACCUGUGAGGACAUCCAGGGUCACAGGUGAGGUUCUUUGCAGCCUGGCGUCUGGCC
0.9302667318557147	U11C_G13A_C74G	UGCCAGUCUCCAAGUCCCUGAGACCCUUUAACCUGUGAGGACAUCCAGGGUCACAGGUGAGGUUCUUGGGAGCGUGGCGUCUGGCC
1.0027047927847348	G13U_C74A_G76U	UGCCAGUCUCUAUGUCCCUGAGACCCUUUAACCUGUGAGGACAUCCAGGGUCACAGGUGAGGUUCUUGGGAGCAUUGCGUCUGGCC
0.6768556005398109	C17A_U19C_G68C_G70U	UGCCAGUCUCUAGGUCACCGAGACCCUUUAACCUGUGAGGACAUCCAGGGUCACAGGUGAGGUUCUUCGUAGCCUGGCGUCUGGCC
0.7552849002849003	C25A_G62U_U64G	UGCCAGUCUCUAGGUCCCUGAGACACUUUAACCUGUGAGGACAUCCAGGGUCACAGGUGAGUUGCUUGGGAGCCUGGCGUCUGGCC
0.021723406098406103	C8A_G77C	UGCCAGUAUCUAGGUCCCUGAGACCCUUUAACCUGUGAGGACAUCCAGGGUCACAGGUGAGGUUCUUGGGAGCCUGCCGUCUGGCC
0.08319115356805167	A5G_U7A_U80G_U82G	UGCCGGACUCUAGGUCCCUGAGACCCUUUAACCUGUGAGGACAUCCAGGGUCACAGGUGAGGUUCUUGGGAGCCUGGCGGCGGGCC
0.4468333830252426	G2A_C4A_G83A_C85U	UACAAGUCUCUAGGUCCCUGAGACCCUUUAACCUGUGAGGACAUCCAGGGUCACAGGUGAGGUUCUUGGGAGCCUGGCGUCUAGUC
0.31018729493255476	G20U_G22A_C65G_U67A	UGCCAGUCUCUAGGUCCCUUAAACCCUUUAACCUGUGAGGACAUCCAGGGUCACAGGUGAGGUUGUAGGGAGCCUGGCGUCUGGCC
0.008505460588793945	C8G_C10G_G77A_G79C	UGCCAGUGUGUAGGUCCCUGAGACCCUUUAACCUGUGAGGACAUCCAGGGUCACAGGUGAGGUUCUUGGGAGCCUGACCUCUGGCC
0.6525625158669712	G2U_C4G_G83A_C85U	UUCGAGUCUCUAGGUCCCUGAGACCCUUUAACCUGUGAGGACAUCCAGGGUCACAGGUGAGGUUCUUGGGAGCCUGGCGUCUAGUC
0.9939238230904899	A5G_U82C	UGCCGGUCUCUAGGUCCCUGAGACCCUUUAACCUGUGAGGACAUCCAGGGUCACAGGUGAGGUUCUUGGGAGCCUGGCGUCCGGCC
0.38711996336996346	C25G_U64A	UGCCAGUCUCUAGGUCCCUGAGACGCUUUAACCUGUGAGGACAUCCAGGGUCACAGGUGAGGUACUUGGGAGCCUGGCGUCUGGCC
0.6454484751359753	G14U_C16G_C73G	UGCCAGUCUCUAGUUGCCUGAGACCCUUUAACCUGUGAGGACAUCCAGGGUCACAGGUGAGGUUCUUGGGAGGCUGGCGUCUGGCC
0.17045995241871534	U11G_G13A_G76A	UGCCAGUCUCGAAGUCCCUGAGACCCUUUAACCUGUGAGGACAUCCAGGGUCACAGGUGAGGUUCUUGGGAGCCUAGCGUCUGGCC
0.9185897435897435	G20A_G22C	UGCCAGUCUCUAGGUCCCUAACACCCUUUAACCUGUGAGGACAUCCAGGGUCACAGGUGAGGUUCUUGGGAGCCUGGCGUCUGGCC
0.052995562130177566	U19C_G68C_G70C	UGCCAGUCUCUAGGUCCCCGAGACCCUUUAACCUGUGAGGACAUCCAGGGUCACAGGUGAGGUUCUUCGCAGCCUGGCGUCUGGCC
0.4317661570816147	G2A_C4A_C85U	UACAAGUCUCUAGGUCCCUGAGACCCUUUAACCUGUGAGGACAUCCAGGGUCACAGGUGAGGUUCUUGGGAGCCUGGCGUCUGGUC
0.9479909724070623	G2C_C4A_G83U_C85G	UCCAAGUCUCUAGGUCCCUGAGACCCUUUAACCUGUGAGGACAUCCAGGGUCACAGGUGAGGUUCUUGGGAGCCUGGCGUCUUGGC
0.157351020892688	G2C_G83A	UCCCAGUCUCUAGGUCCCUGAGACCCUUUAACCUGUGAGGACAUCCAGGGUCACAGGUGAGGUUCUUGGGAGCCUGGCGUCUAGCC
