# Supplementary material for: Sequence-sensitive elastic network captures dynamical features necessary for miR-125a maturation
Source: PLoS Comput Biol. 2022 Dec 14;18(12):e1010777. doi: 10.1371/journal.pcbi.1010777 (PMC9797095; doi:10.1371/journal.pcbi.1010777)
Supplement: S3 File — (CSV) [file pcbi.1010777.s004.csv]

maturation_score	variant	sequence
0.4864899628879904	G14C_U15C	UGCCAGUCUCUAGCCCCCUGAGACCCUUUAACCUGUGAGGACAUCCAGGGUCACAGGUGAGGUUCUUGGGAGCCUGGCGUCUGGCC
0.7636468952734011	G6C_U80G	UGCCACUCUCUAGGUCCCUGAGACCCUUUAACCUGUGAGGACAUCCAGGGUCACAGGUGAGGUUCUUGGGAGCCUGGCGGCUGGCC
0.6450770671276292	A71U_C73U	UGCCAGUCUCUAGGUCCCUGAGACCCUUUAACCUGUGAGGACAUCCAGGGUCACAGGUGAGGUUCUUGGGUGUCUGGCGUCUGGCC
0.12917668269230792	U9A_G77A	UGCCAGUCACUAGGUCCCUGAGACCCUUUAACCUGUGAGGACAUCCAGGGUCACAGGUGAGGUUCUUGGGAGCCUGACGUCUGGCC
0.020751274328081576	C10G_C78U	UGCCAGUCUGUAGGUCCCUGAGACCCUUUAACCUGUGAGGACAUCCAGGGUCACAGGUGAGGUUCUUGGGAGCCUGGUGUCUGGCC
0.3995972947817208	G2U_C4G	UUCGAGUCUCUAGGUCCCUGAGACCCUUUAACCUGUGAGGACAUCCAGGGUCACAGGUGAGGUUCUUGGGAGCCUGGCGUCUGGCC
0.15367384808174248	G13A_G76C	UGCCAGUCUCUAAGUCCCUGAGACCCUUUAACCUGUGAGGACAUCCAGGGUCACAGGUGAGGUUCUUGGGAGCCUCGCGUCUGGCC
0.9075223972814335	U15A_G72U	UGCCAGUCUCUAGGACCCUGAGACCCUUUAACCUGUGAGGACAUCCAGGGUCACAGGUGAGGUUCUUGGGAUCCUGGCGUCUGGCC
0.03197622525154173	C10A_G79U	UGCCAGUCUAUAGGUCCCUGAGACCCUUUAACCUGUGAGGACAUCCAGGGUCACAGGUGAGGUUCUUGGGAGCCUGGCUUCUGGCC
0.2970439659977712	C4A_G84C	UGCAAGUCUCUAGGUCCCUGAGACCCUUUAACCUGUGAGGACAUCCAGGGUCACAGGUGAGGUUCUUGGGAGCCUGGCGUCUGCCC
0.279179235796882	G2A_G84C	UACCAGUCUCUAGGUCCCUGAGACCCUUUAACCUGUGAGGACAUCCAGGGUCACAGGUGAGGUUCUUGGGAGCCUGGCGUCUGCCC
1.2817531305903402	U15C_C16G	UGCCAGUCUCUAGGCGCCUGAGACCCUUUAACCUGUGAGGACAUCCAGGGUCACAGGUGAGGUUCUUGGGAGCCUGGCGUCUGGCC
0.6085657051282052	G77A_C78A	UGCCAGUCUCUAGGUCCCUGAGACCCUUUAACCUGUGAGGACAUCCAGGGUCACAGGUGAGGUUCUUGGGAGCCUGAAGUCUGGCC
1.042843428712994	G13C_C74G	UGCCAGUCUCUACGUCCCUGAGACCCUUUAACCUGUGAGGACAUCCAGGGUCACAGGUGAGGUUCUUGGGAGCGUGGCGUCUGGCC
0.21506664631664635	C78U_G79A	UGCCAGUCUCUAGGUCCCUGAGACCCUUUAACCUGUGAGGACAUCCAGGGUCACAGGUGAGGUUCUUGGGAGCCUGGUAUCUGGCC
0.7956798483206935	C24A_U63C	UGCCAGUCUCUAGGUCCCUGAGAACCUUUAACCUGUGAGGACAUCCAGGGUCACAGGUGAGGCUCUUGGGAGCCUGGCGUCUGGCC
0.7927089268755934	A5U_U82C	UGCCUGUCUCUAGGUCCCUGAGACCCUUUAACCUGUGAGGACAUCCAGGGUCACAGGUGAGGUUCUUGGGAGCCUGGCGUCCGGCC
0.7746773504273503	U64G	UGCCAGUCUCUAGGUCCCUGAGACCCUUUAACCUGUGAGGACAUCCAGGGUCACAGGUGAGGUGCUUGGGAGCCUGGCGUCUGGCC
0.08165242165242163	U9A_G77C	UGCCAGUCACUAGGUCCCUGAGACCCUUUAACCUGUGAGGACAUCCAGGGUCACAGGUGAGGUUCUUGGGAGCCUGCCGUCUGGCC
0.40467602217602205	C3U_G83A	UGUCAGUCUCUAGGUCCCUGAGACCCUUUAACCUGUGAGGACAUCCAGGGUCACAGGUGAGGUUCUUGGGAGCCUGGCGUCUAGCC
0.25122504732404044	G13A_U75A	UGCCAGUCUCUAAGUCCCUGAGACCCUUUAACCUGUGAGGACAUCCAGGGUCACAGGUGAGGUUCUUGGGAGCCAGGCGUCUGGCC
0.5483418367346942	U11A_U75A	UGCCAGUCUCAAGGUCCCUGAGACCCUUUAACCUGUGAGGACAUCCAGGGUCACAGGUGAGGUUCUUGGGAGCCAGGCGUCUGGCC
0.48954782742207875	C4A_G83A	UGCAAGUCUCUAGGUCCCUGAGACCCUUUAACCUGUGAGGACAUCCAGGGUCACAGGUGAGGUUCUUGGGAGCCUGGCGUCUAGCC
0.3274972129319948	C18G_G69A	UGCCAGUCUCUAGGUCCGUGAGACCCUUUAACCUGUGAGGACAUCCAGGGUCACAGGUGAGGUUCUUGAGAGCCUGGCGUCUGGCC
0.10998440416543882	U11G_C74G	UGCCAGUCUCGAGGUCCCUGAGACCCUUUAACCUGUGAGGACAUCCAGGGUCACAGGUGAGGUUCUUGGGAGCGUGGCGUCUGGCC
0.899729809240679	U80A_C81A	UGCCAGUCUCUAGGUCCCUGAGACCCUUUAACCUGUGAGGACAUCCAGGGUCACAGGUGAGGUUCUUGGGAGCCUGGCGAAUGGCC
0.10047075320512829	G20C_C65A	UGCCAGUCUCUAGGUCCCUCAGACCCUUUAACCUGUGAGGACAUCCAGGGUCACAGGUGAGGUUAUUGGGAGCCUGGCGUCUGGCC
0.5061947002527988	G13C	UGCCAGUCUCUACGUCCCUGAGACCCUUUAACCUGUGAGGACAUCCAGGGUCACAGGUGAGGUUCUUGGGAGCCUGGCGUCUGGCC
0.6794723103357123	C24U_C25U	UGCCAGUCUCUAGGUCCCUGAGAUUCUUUAACCUGUGAGGACAUCCAGGGUCACAGGUGAGGUUCUUGGGAGCCUGGCGUCUGGCC
0.9665381093265709	A23G_C24G	UGCCAGUCUCUAGGUCCCUGAGGGCCUUUAACCUGUGAGGACAUCCAGGGUCACAGGUGAGGUUCUUGGGAGCCUGGCGUCUGGCC
0.04834682860998652	A21C_G22C	UGCCAGUCUCUAGGUCCCUGCCACCCUUUAACCUGUGAGGACAUCCAGGGUCACAGGUGAGGUUCUUGGGAGCCUGGCGUCUGGCC
0.8136890629946185	U63A	UGCCAGUCUCUAGGUCCCUGAGACCCUUUAACCUGUGAGGACAUCCAGGGUCACAGGUGAGGAUCUUGGGAGCCUGGCGUCUGGCC
0.669574451652765	U64A	UGCCAGUCUCUAGGUCCCUGAGACCCUUUAACCUGUGAGGACAUCCAGGGUCACAGGUGAGGUACUUGGGAGCCUGGCGUCUGGCC
0.5927845143362385	G6U_U80C	UGCCAUUCUCUAGGUCCCUGAGACCCUUUAACCUGUGAGGACAUCCAGGGUCACAGGUGAGGUUCUUGGGAGCCUGGCGCCUGGCC
0.11561560565870929	C8G	UGCCAGUGUCUAGGUCCCUGAGACCCUUUAACCUGUGAGGACAUCCAGGGUCACAGGUGAGGUUCUUGGGAGCCUGGCGUCUGGCC
0.5728839261097327	A5U_G6C	UGCCUCUCUCUAGGUCCCUGAGACCCUUUAACCUGUGAGGACAUCCAGGGUCACAGGUGAGGUUCUUGGGAGCCUGGCGUCUGGCC
1.0422460552268245	A23G_U63C	UGCCAGUCUCUAGGUCCCUGAGGCCCUUUAACCUGUGAGGACAUCCAGGGUCACAGGUGAGGCUCUUGGGAGCCUGGCGUCUGGCC
0.7188151448822182	C25U_U63A	UGCCAGUCUCUAGGUCCCUGAGACUCUUUAACCUGUGAGGACAUCCAGGGUCACAGGUGAGGAUCUUGGGAGCCUGGCGUCUGGCC
0.030685648762157423	C8U_C10G	UGCCAGUUUGUAGGUCCCUGAGACCCUUUAACCUGUGAGGACAUCCAGGGUCACAGGUGAGGUUCUUGGGAGCCUGGCGUCUGGCC
0.9551245629370629	G62U_U63A	UGCCAGUCUCUAGGUCCCUGAGACCCUUUAACCUGUGAGGACAUCCAGGGUCACAGGUGAGUAUCUUGGGAGCCUGGCGUCUGGCC
0.13666518603678973	C17A_U19G	UGCCAGUCUCUAGGUCACGGAGACCCUUUAACCUGUGAGGACAUCCAGGGUCACAGGUGAGGUUCUUGGGAGCCUGGCGUCUGGCC
0.649136752136752	C17A_G70A	UGCCAGUCUCUAGGUCACUGAGACCCUUUAACCUGUGAGGACAUCCAGGGUCACAGGUGAGGUUCUUGGAAGCCUGGCGUCUGGCC
0.07035441677782721	C8U_G77U	UGCCAGUUUCUAGGUCCCUGAGACCCUUUAACCUGUGAGGACAUCCAGGGUCACAGGUGAGGUUCUUGGGAGCCUGUCGUCUGGCC
0.03939207842036321	C18A_G70U	UGCCAGUCUCUAGGUCCAUGAGACCCUUUAACCUGUGAGGACAUCCAGGGUCACAGGUGAGGUUCUUGGUAGCCUGGCGUCUGGCC
0.055253518411413315	U19A_G69C	UGCCAGUCUCUAGGUCCCAGAGACCCUUUAACCUGUGAGGACAUCCAGGGUCACAGGUGAGGUUCUUGCGAGCCUGGCGUCUGGCC
1.1081823941562312	U11C_U75C	UGCCAGUCUCCAGGUCCCUGAGACCCUUUAACCUGUGAGGACAUCCAGGGUCACAGGUGAGGUUCUUGGGAGCCCGGCGUCUGGCC
0.23417995107962264	C4U_G84A	UGCUAGUCUCUAGGUCCCUGAGACCCUUUAACCUGUGAGGACAUCCAGGGUCACAGGUGAGGUUCUUGGGAGCCUGGCGUCUGACC
1.3443943643162395	U7C	UGCCAGCCUCUAGGUCCCUGAGACCCUUUAACCUGUGAGGACAUCCAGGGUCACAGGUGAGGUUCUUGGGAGCCUGGCGUCUGGCC
0.28068019943019945	A12U_G13U	UGCCAGUCUCUUUGUCCCUGAGACCCUUUAACCUGUGAGGACAUCCAGGGUCACAGGUGAGGUUCUUGGGAGCCUGGCGUCUGGCC
0.8614400392225735	C3U_C85A	UGUCAGUCUCUAGGUCCCUGAGACCCUUUAACCUGUGAGGACAUCCAGGGUCACAGGUGAGGUUCUUGGGAGCCUGGCGUCUGGAC
1.0317962260743951	U11C_G13U	UGCCAGUCUCCAUGUCCCUGAGACCCUUUAACCUGUGAGGACAUCCAGGGUCACAGGUGAGGUUCUUGGGAGCCUGGCGUCUGGCC
1.0514128551628552	A12G	UGCCAGUCUCUGGGUCCCUGAGACCCUUUAACCUGUGAGGACAUCCAGGGUCACAGGUGAGGUUCUUGGGAGCCUGGCGUCUGGCC
0.3575718464980221	G72U_C73U	UGCCAGUCUCUAGGUCCCUGAGACCCUUUAACCUGUGAGGACAUCCAGGGUCACAGGUGAGGUUCUUGGGAUUCUGGCGUCUGGCC
0.23275077962578022	G68U_G70U	UGCCAGUCUCUAGGUCCCUGAGACCCUUUAACCUGUGAGGACAUCCAGGGUCACAGGUGAGGUUCUUUGUAGCCUGGCGUCUGGCC
0.2551638176638168	U9C_G79U	UGCCAGUCCCUAGGUCCCUGAGACCCUUUAACCUGUGAGGACAUCCAGGGUCACAGGUGAGGUUCUUGGGAGCCUGGCUUCUGGCC
0.3680873795235499	U9A_C78G	UGCCAGUCACUAGGUCCCUGAGACCCUUUAACCUGUGAGGACAUCCAGGGUCACAGGUGAGGUUCUUGGGAGCCUGGGGUCUGGCC
0.7381524725274727	A23U_C24U	UGCCAGUCUCUAGGUCCCUGAGUUCCUUUAACCUGUGAGGACAUCCAGGGUCACAGGUGAGGUUCUUGGGAGCCUGGCGUCUGGCC
0.4309433364988933	A21U_U67C	UGCCAGUCUCUAGGUCCCUGUGACCCUUUAACCUGUGAGGACAUCCAGGGUCACAGGUGAGGUUCUCGGGAGCCUGGCGUCUGGCC
0.5042258918617615	U19C_G68U	UGCCAGUCUCUAGGUCCCCGAGACCCUUUAACCUGUGAGGACAUCCAGGGUCACAGGUGAGGUUCUUUGGAGCCUGGCGUCUGGCC
0.3617733579206175	G22C	UGCCAGUCUCUAGGUCCCUGACACCCUUUAACCUGUGAGGACAUCCAGGGUCACAGGUGAGGUUCUUGGGAGCCUGGCGUCUGGCC
0.4803772593526706	C3A	UGACAGUCUCUAGGUCCCUGAGACCCUUUAACCUGUGAGGACAUCCAGGGUCACAGGUGAGGUUCUUGGGAGCCUGGCGUCUGGCC
0.15379104304443636	C10U_C78U	UGCCAGUCUUUAGGUCCCUGAGACCCUUUAACCUGUGAGGACAUCCAGGGUCACAGGUGAGGUUCUUGGGAGCCUGGUGUCUGGCC
0.48312620948234136	C3A_G84A	UGACAGUCUCUAGGUCCCUGAGACCCUUUAACCUGUGAGGACAUCCAGGGUCACAGGUGAGGUUCUUGGGAGCCUGGCGUCUGACC
0.1117203742203744	C10A_C78G	UGCCAGUCUAUAGGUCCCUGAGACCCUUUAACCUGUGAGGACAUCCAGGGUCACAGGUGAGGUUCUUGGGAGCCUGGGGUCUGGCC
0.18560546188970858	G62A_U64A	UGCCAGUCUCUAGGUCCCUGAGACCCUUUAACCUGUGAGGACAUCCAGGGUCACAGGUGAGAUACUUGGGAGCCUGGCGUCUGGCC
0.2019594471722136	A21U_G22A	UGCCAGUCUCUAGGUCCCUGUAACCCUUUAACCUGUGAGGACAUCCAGGGUCACAGGUGAGGUUCUUGGGAGCCUGGCGUCUGGCC
1.1092121250209483	C25U_U63G	UGCCAGUCUCUAGGUCCCUGAGACUCUUUAACCUGUGAGGACAUCCAGGGUCACAGGUGAGGGUCUUGGGAGCCUGGCGUCUGGCC
1.002097902097902	G62C_U63A	UGCCAGUCUCUAGGUCCCUGAGACCCUUUAACCUGUGAGGACAUCCAGGGUCACAGGUGAGCAUCUUGGGAGCCUGGCGUCUGGCC
0.4098323471400387	A12C_U75C	UGCCAGUCUCUCGGUCCCUGAGACCCUUUAACCUGUGAGGACAUCCAGGGUCACAGGUGAGGUUCUUGGGAGCCCGGCGUCUGGCC
1.0481927519675043	C25A_G62C	UGCCAGUCUCUAGGUCCCUGAGACACUUUAACCUGUGAGGACAUCCAGGGUCACAGGUGAGCUUCUUGGGAGCCUGGCGUCUGGCC
0.2963606574989265	G69C	UGCCAGUCUCUAGGUCCCUGAGACCCUUUAACCUGUGAGGACAUCCAGGGUCACAGGUGAGGUUCUUGCGAGCCUGGCGUCUGGCC
0.7545558608058609	G83A	UGCCAGUCUCUAGGUCCCUGAGACCCUUUAACCUGUGAGGACAUCCAGGGUCACAGGUGAGGUUCUUGGGAGCCUGGCGUCUAGCC
0.36328090715315564	C81U_U82G	UGCCAGUCUCUAGGUCCCUGAGACCCUUUAACCUGUGAGGACAUCCAGGGUCACAGGUGAGGUUCUUGGGAGCCUGGCGUUGGGCC
1.1955175339366515	U80G_U82C	UGCCAGUCUCUAGGUCCCUGAGACCCUUUAACCUGUGAGGACAUCCAGGGUCACAGGUGAGGUUCUUGGGAGCCUGGCGGCCGGCC
0.9162543459365496	C85U	UGCCAGUCUCUAGGUCCCUGAGACCCUUUAACCUGUGAGGACAUCCAGGGUCACAGGUGAGGUUCUUGGGAGCCUGGCGUCUGGUC
0.8653381642512075	U7G	UGCCAGGCUCUAGGUCCCUGAGACCCUUUAACCUGUGAGGACAUCCAGGGUCACAGGUGAGGUUCUUGGGAGCCUGGCGUCUGGCC
0.11482371794871835	C10G_G77A	UGCCAGUCUGUAGGUCCCUGAGACCCUUUAACCUGUGAGGACAUCCAGGGUCACAGGUGAGGUUCUUGGGAGCCUGACGUCUGGCC
0.07582698355104003	A21U_G22C	UGCCAGUCUCUAGGUCCCUGUCACCCUUUAACCUGUGAGGACAUCCAGGGUCACAGGUGAGGUUCUUGGGAGCCUGGCGUCUGGCC
0.6889423076923076	U63C_U64A	UGCCAGUCUCUAGGUCCCUGAGACCCUUUAACCUGUGAGGACAUCCAGGGUCACAGGUGAGGCACUUGGGAGCCUGGCGUCUGGCC
0.40033134095634115	G72C	UGCCAGUCUCUAGGUCCCUGAGACCCUUUAACCUGUGAGGACAUCCAGGGUCACAGGUGAGGUUCUUGGGACCCUGGCGUCUGGCC
0.7574937810945273	U63C_U64G	UGCCAGUCUCUAGGUCCCUGAGACCCUUUAACCUGUGAGGACAUCCAGGGUCACAGGUGAGGCGCUUGGGAGCCUGGCGUCUGGCC
0.7750600961538464	U15A_G72C	UGCCAGUCUCUAGGACCCUGAGACCCUUUAACCUGUGAGGACAUCCAGGGUCACAGGUGAGGUUCUUGGGACCCUGGCGUCUGGCC
0.15058848255569557	A12U_C74G	UGCCAGUCUCUUGGUCCCUGAGACCCUUUAACCUGUGAGGACAUCCAGGGUCACAGGUGAGGUUCUUGGGAGCGUGGCGUCUGGCC
0.6937266292735041	C17U_G70U	UGCCAGUCUCUAGGUCUCUGAGACCCUUUAACCUGUGAGGACAUCCAGGGUCACAGGUGAGGUUCUUGGUAGCCUGGCGUCUGGCC
0.24901529193697783	G20A_U67A	UGCCAGUCUCUAGGUCCCUAAGACCCUUUAACCUGUGAGGACAUCCAGGGUCACAGGUGAGGUUCUAGGGAGCCUGGCGUCUGGCC
1.0098598783694939	G20U_U67G	UGCCAGUCUCUAGGUCCCUUAGACCCUUUAACCUGUGAGGACAUCCAGGGUCACAGGUGAGGUUCUGGGGAGCCUGGCGUCUGGCC
0.7565781963470322	C16G_G72U	UGCCAGUCUCUAGGUGCCUGAGACCCUUUAACCUGUGAGGACAUCCAGGGUCACAGGUGAGGUUCUUGGGAUCCUGGCGUCUGGCC
0.8552387267904507	A71G_G72C	UGCCAGUCUCUAGGUCCCUGAGACCCUUUAACCUGUGAGGACAUCCAGGGUCACAGGUGAGGUUCUUGGGGCCCUGGCGUCUGGCC
0.09310031185031162	U11G_C74A	UGCCAGUCUCGAGGUCCCUGAGACCCUUUAACCUGUGAGGACAUCCAGGGUCACAGGUGAGGUUCUUGGGAGCAUGGCGUCUGGCC
0.27945828819068275	C17A_G68U	UGCCAGUCUCUAGGUCACUGAGACCCUUUAACCUGUGAGGACAUCCAGGGUCACAGGUGAGGUUCUUUGGAGCCUGGCGUCUGGCC
0.14613927738927723	C65U_U67A	UGCCAGUCUCUAGGUCCCUGAGACCCUUUAACCUGUGAGGACAUCCAGGGUCACAGGUGAGGUUUUAGGGAGCCUGGCGUCUGGCC
0.5407826716294458	A21C_U66G	UGCCAGUCUCUAGGUCCCUGCGACCCUUUAACCUGUGAGGACAUCCAGGGUCACAGGUGAGGUUCGUGGGAGCCUGGCGUCUGGCC
1.309611053361053	C24A_G62C	UGCCAGUCUCUAGGUCCCUGAGAACCUUUAACCUGUGAGGACAUCCAGGGUCACAGGUGAGCUUCUUGGGAGCCUGGCGUCUGGCC
0.20285523504273567	G62U_U64A	UGCCAGUCUCUAGGUCCCUGAGACCCUUUAACCUGUGAGGACAUCCAGGGUCACAGGUGAGUUACUUGGGAGCCUGGCGUCUGGCC
1.0679539295392955	U11C_A12G	UGCCAGUCUCCGGGUCCCUGAGACCCUUUAACCUGUGAGGACAUCCAGGGUCACAGGUGAGGUUCUUGGGAGCCUGGCGUCUGGCC
0.6118368459302327	C17U_C18U	UGCCAGUCUCUAGGUCUUUGAGACCCUUUAACCUGUGAGGACAUCCAGGGUCACAGGUGAGGUUCUUGGGAGCCUGGCGUCUGGCC
0.34119047619047604	G2C_G84U	UCCCAGUCUCUAGGUCCCUGAGACCCUUUAACCUGUGAGGACAUCCAGGGUCACAGGUGAGGUUCUUGGGAGCCUGGCGUCUGUCC
0.6005497097242379	U80C_C81U	UGCCAGUCUCUAGGUCCCUGAGACCCUUUAACCUGUGAGGACAUCCAGGGUCACAGGUGAGGUUCUUGGGAGCCUGGCGCUUGGCC
0.6231694983818772	U80A_C81G	UGCCAGUCUCUAGGUCCCUGAGACCCUUUAACCUGUGAGGACAUCCAGGGUCACAGGUGAGGUUCUUGGGAGCCUGGCGAGUGGCC
0.0996919101570261	G2C_C4U	UCCUAGUCUCUAGGUCCCUGAGACCCUUUAACCUGUGAGGACAUCCAGGGUCACAGGUGAGGUUCUUGGGAGCCUGGCGUCUGGCC
0.8639117826617829	A12C_U75A	UGCCAGUCUCUCGGUCCCUGAGACCCUUUAACCUGUGAGGACAUCCAGGGUCACAGGUGAGGUUCUUGGGAGCCAGGCGUCUGGCC
0.5683453301819223	U19C	UGCCAGUCUCUAGGUCCCCGAGACCCUUUAACCUGUGAGGACAUCCAGGGUCACAGGUGAGGUUCUUGGGAGCCUGGCGUCUGGCC
0.384307953950811	G14U_C73U	UGCCAGUCUCUAGUUCCCUGAGACCCUUUAACCUGUGAGGACAUCCAGGGUCACAGGUGAGGUUCUUGGGAGUCUGGCGUCUGGCC
0.3680650684931501	A5U_C81A	UGCCUGUCUCUAGGUCCCUGAGACCCUUUAACCUGUGAGGACAUCCAGGGUCACAGGUGAGGUUCUUGGGAGCCUGGCGUAUGGCC
0.9373017568850902	C25A_G62A	UGCCAGUCUCUAGGUCCCUGAGACACUUUAACCUGUGAGGACAUCCAGGGUCACAGGUGAGAUUCUUGGGAGCCUGGCGUCUGGCC
0.3806907158836686	A12G_G13C	UGCCAGUCUCUGCGUCCCUGAGACCCUUUAACCUGUGAGGACAUCCAGGGUCACAGGUGAGGUUCUUGGGAGCCUGGCGUCUGGCC
0.2270378059440566	U11A_A12U	UGCCAGUCUCAUGGUCCCUGAGACCCUUUAACCUGUGAGGACAUCCAGGGUCACAGGUGAGGUUCUUGGGAGCCUGGCGUCUGGCC
1.6075320512820512	A23C_U64C	UGCCAGUCUCUAGGUCCCUGAGCCCCUUUAACCUGUGAGGACAUCCAGGGUCACAGGUGAGGUCCUUGGGAGCCUGGCGUCUGGCC
0.5824249863611567	G6A	UGCCAAUCUCUAGGUCCCUGAGACCCUUUAACCUGUGAGGACAUCCAGGGUCACAGGUGAGGUUCUUGGGAGCCUGGCGUCUGGCC
0.49282004491858417	G20A_U67G	UGCCAGUCUCUAGGUCCCUAAGACCCUUUAACCUGUGAGGACAUCCAGGGUCACAGGUGAGGUUCUGGGGAGCCUGGCGUCUGGCC
0.5215414136302293	C3U_C4U	UGUUAGUCUCUAGGUCCCUGAGACCCUUUAACCUGUGAGGACAUCCAGGGUCACAGGUGAGGUUCUUGGGAGCCUGGCGUCUGGCC
0.9378504962779156	G20A_C65U	UGCCAGUCUCUAGGUCCCUAAGACCCUUUAACCUGUGAGGACAUCCAGGGUCACAGGUGAGGUUUUUGGGAGCCUGGCGUCUGGCC
0.6138652613412228	G6U_U80G	UGCCAUUCUCUAGGUCCCUGAGACCCUUUAACCUGUGAGGACAUCCAGGGUCACAGGUGAGGUUCUUGGGAGCCUGGCGGCUGGCC
0.4760983427141953	U19C_G69A	UGCCAGUCUCUAGGUCCCCGAGACCCUUUAACCUGUGAGGACAUCCAGGGUCACAGGUGAGGUUCUUGAGAGCCUGGCGUCUGGCC
1.0304942144719689	G6C_C81G	UGCCACUCUCUAGGUCCCUGAGACCCUUUAACCUGUGAGGACAUCCAGGGUCACAGGUGAGGUUCUUGGGAGCCUGGCGUGUGGCC
0.5121742155870445	U7C_U82G	UGCCAGCCUCUAGGUCCCUGAGACCCUUUAACCUGUGAGGACAUCCAGGGUCACAGGUGAGGUUCUUGGGAGCCUGGCGUCGGGCC
1.103030991318393	U11G_G76U	UGCCAGUCUCGAGGUCCCUGAGACCCUUUAACCUGUGAGGACAUCCAGGGUCACAGGUGAGGUUCUUGGGAGCCUUGCGUCUGGCC
0.8408350999394307	U75A_G76A	UGCCAGUCUCUAGGUCCCUGAGACCCUUUAACCUGUGAGGACAUCCAGGGUCACAGGUGAGGUUCUUGGGAGCCAAGCGUCUGGCC
0.2948500481772931	C3G_C4A	UGGAAGUCUCUAGGUCCCUGAGACCCUUUAACCUGUGAGGACAUCCAGGGUCACAGGUGAGGUUCUUGGGAGCCUGGCGUCUGGCC
0.4074389991728703	U7C_U82C	UGCCAGCCUCUAGGUCCCUGAGACCCUUUAACCUGUGAGGACAUCCAGGGUCACAGGUGAGGUUCUUGGGAGCCUGGCGUCCGGCC
0.18011563599798872	G14A_C73G	UGCCAGUCUCUAGAUCCCUGAGACCCUUUAACCUGUGAGGACAUCCAGGGUCACAGGUGAGGUUCUUGGGAGGCUGGCGUCUGGCC
0.4706354859132653	U80C_U82C	UGCCAGUCUCUAGGUCCCUGAGACCCUUUAACCUGUGAGGACAUCCAGGGUCACAGGUGAGGUUCUUGGGAGCCUGGCGCCCGGCC
0.27140151515151517	C78U_G79C	UGCCAGUCUCUAGGUCCCUGAGACCCUUUAACCUGUGAGGACAUCCAGGGUCACAGGUGAGGUUCUUGGGAGCCUGGUCUCUGGCC
0.49480736188210417	G14U_G72A	UGCCAGUCUCUAGUUCCCUGAGACCCUUUAACCUGUGAGGACAUCCAGGGUCACAGGUGAGGUUCUUGGGAACCUGGCGUCUGGCC
0.7442790392338583	U9C_C78G	UGCCAGUCCCUAGGUCCCUGAGACCCUUUAACCUGUGAGGACAUCCAGGGUCACAGGUGAGGUUCUUGGGAGCCUGGGGUCUGGCC
0.8473812363347245	C24A	UGCCAGUCUCUAGGUCCCUGAGAACCUUUAACCUGUGAGGACAUCCAGGGUCACAGGUGAGGUUCUUGGGAGCCUGGCGUCUGGCC
0.07436202686202677	G20U_A21G	UGCCAGUCUCUAGGUCCCUUGGACCCUUUAACCUGUGAGGACAUCCAGGGUCACAGGUGAGGUUCUUGGGAGCCUGGCGUCUGGCC
0.2568301936159077	C8U_C10U	UGCCAGUUUUUAGGUCCCUGAGACCCUUUAACCUGUGAGGACAUCCAGGGUCACAGGUGAGGUUCUUGGGAGCCUGGCGUCUGGCC
0.9863545607398067	G22A_C65U	UGCCAGUCUCUAGGUCCCUGAAACCCUUUAACCUGUGAGGACAUCCAGGGUCACAGGUGAGGUUUUUGGGAGCCUGGCGUCUGGCC
0.28513272242299176	U75A_G76U	UGCCAGUCUCUAGGUCCCUGAGACCCUUUAACCUGUGAGGACAUCCAGGGUCACAGGUGAGGUUCUUGGGAGCCAUGCGUCUGGCC
0.6402881899174271	C8U_C78G	UGCCAGUUUCUAGGUCCCUGAGACCCUUUAACCUGUGAGGACAUCCAGGGUCACAGGUGAGGUUCUUGGGAGCCUGGGGUCUGGCC
0.7242726824457596	G6C	UGCCACUCUCUAGGUCCCUGAGACCCUUUAACCUGUGAGGACAUCCAGGGUCACAGGUGAGGUUCUUGGGAGCCUGGCGUCUGGCC
0.06875671733456178	A5C_C81G	UGCCCGUCUCUAGGUCCCUGAGACCCUUUAACCUGUGAGGACAUCCAGGGUCACAGGUGAGGUUCUUGGGAGCCUGGCGUGUGGCC
0.7933275058275057	C16A_C73U	UGCCAGUCUCUAGGUACCUGAGACCCUUUAACCUGUGAGGACAUCCAGGGUCACAGGUGAGGUUCUUGGGAGUCUGGCGUCUGGCC
0.39858888976460777	A5U_C81U	UGCCUGUCUCUAGGUCCCUGAGACCCUUUAACCUGUGAGGACAUCCAGGGUCACAGGUGAGGUUCUUGGGAGCCUGGCGUUUGGCC
0.9789011914011915	C25G_G62U	UGCCAGUCUCUAGGUCCCUGAGACGCUUUAACCUGUGAGGACAUCCAGGGUCACAGGUGAGUUUCUUGGGAGCCUGGCGUCUGGCC
0.6976082486695695	G68A	UGCCAGUCUCUAGGUCCCUGAGACCCUUUAACCUGUGAGGACAUCCAGGGUCACAGGUGAGGUUCUUAGGAGCCUGGCGUCUGGCC
0.14763049450549418	U9A_G79C	UGCCAGUCACUAGGUCCCUGAGACCCUUUAACCUGUGAGGACAUCCAGGGUCACAGGUGAGGUUCUUGGGAGCCUGGCCUCUGGCC
0.3535926641504913	G6U_C81G	UGCCAUUCUCUAGGUCCCUGAGACCCUUUAACCUGUGAGGACAUCCAGGGUCACAGGUGAGGUUCUUGGGAGCCUGGCGUGUGGCC
0.3339529506752797	A5U_G6A	UGCCUAUCUCUAGGUCCCUGAGACCCUUUAACCUGUGAGGACAUCCAGGGUCACAGGUGAGGUUCUUGGGAGCCUGGCGUCUGGCC
0.9022696212417025	U80G_U82A	UGCCAGUCUCUAGGUCCCUGAGACCCUUUAACCUGUGAGGACAUCCAGGGUCACAGGUGAGGUUCUUGGGAGCCUGGCGGCAGGCC
0.2950910057127674	U11G_U75G	UGCCAGUCUCGAGGUCCCUGAGACCCUUUAACCUGUGAGGACAUCCAGGGUCACAGGUGAGGUUCUUGGGAGCCGGGCGUCUGGCC
0.8970206474004814	U15G_C16U	UGCCAGUCUCUAGGGUCCUGAGACCCUUUAACCUGUGAGGACAUCCAGGGUCACAGGUGAGGUUCUUGGGAGCCUGGCGUCUGGCC
0.3564319577991452	C3A_G83C	UGACAGUCUCUAGGUCCCUGAGACCCUUUAACCUGUGAGGACAUCCAGGGUCACAGGUGAGGUUCUUGGGAGCCUGGCGUCUCGCC
0.6661673553719007	U75C_G76U	UGCCAGUCUCUAGGUCCCUGAGACCCUUUAACCUGUGAGGACAUCCAGGGUCACAGGUGAGGUUCUUGGGAGCCCUGCGUCUGGCC
1.0321867124150776	G2U_C85G	UUCCAGUCUCUAGGUCCCUGAGACCCUUUAACCUGUGAGGACAUCCAGGGUCACAGGUGAGGUUCUUGGGAGCCUGGCGUCUGGGC
0.09906359979889413	G77C	UGCCAGUCUCUAGGUCCCUGAGACCCUUUAACCUGUGAGGACAUCCAGGGUCACAGGUGAGGUUCUUGGGAGCCUGCCGUCUGGCC
0.38542227003765356	U7G_U82A	UGCCAGGCUCUAGGUCCCUGAGACCCUUUAACCUGUGAGGACAUCCAGGGUCACAGGUGAGGUUCUUGGGAGCCUGGCGUCAGGCC
0.6024611530347288	A5G_G6U	UGCCGUUCUCUAGGUCCCUGAGACCCUUUAACCUGUGAGGACAUCCAGGGUCACAGGUGAGGUUCUUGGGAGCCUGGCGUCUGGCC
0.6541472416472417	C24A_U63G	UGCCAGUCUCUAGGUCCCUGAGAACCUUUAACCUGUGAGGACAUCCAGGGUCACAGGUGAGGGUCUUGGGAGCCUGGCGUCUGGCC
0.8774115826702035	C73U	UGCCAGUCUCUAGGUCCCUGAGACCCUUUAACCUGUGAGGACAUCCAGGGUCACAGGUGAGGUUCUUGGGAGUCUGGCGUCUGGCC
0.28103707190245564	C18U_U19A	UGCCAGUCUCUAGGUCCUAGAGACCCUUUAACCUGUGAGGACAUCCAGGGUCACAGGUGAGGUUCUUGGGAGCCUGGCGUCUGGCC
0.651702182952183	C74U_G76U	UGCCAGUCUCUAGGUCCCUGAGACCCUUUAACCUGUGAGGACAUCCAGGGUCACAGGUGAGGUUCUUGGGAGCUUUGCGUCUGGCC
0.5180846153846153	A21U_U66A	UGCCAGUCUCUAGGUCCCUGUGACCCUUUAACCUGUGAGGACAUCCAGGGUCACAGGUGAGGUUCAUGGGAGCCUGGCGUCUGGCC
0.7970116892911011	A23U_C24G	UGCCAGUCUCUAGGUCCCUGAGUGCCUUUAACCUGUGAGGACAUCCAGGGUCACAGGUGAGGUUCUUGGGAGCCUGGCGUCUGGCC
0.15309829059829072	A21G_U66A	UGCCAGUCUCUAGGUCCCUGGGACCCUUUAACCUGUGAGGACAUCCAGGGUCACAGGUGAGGUUCAUGGGAGCCUGGCGUCUGGCC
0.3123205128205129	G13C_U75C	UGCCAGUCUCUACGUCCCUGAGACCCUUUAACCUGUGAGGACAUCCAGGGUCACAGGUGAGGUUCUUGGGAGCCCGGCGUCUGGCC
0.5514662916448632	A5U_U7C	UGCCUGCCUCUAGGUCCCUGAGACCCUUUAACCUGUGAGGACAUCCAGGGUCACAGGUGAGGUUCUUGGGAGCCUGGCGUCUGGCC
0.9956056519699812	C25U_G62A	UGCCAGUCUCUAGGUCCCUGAGACUCUUUAACCUGUGAGGACAUCCAGGGUCACAGGUGAGAUUCUUGGGAGCCUGGCGUCUGGCC
0.05018785022924097	C8U_C10A	UGCCAGUUUAUAGGUCCCUGAGACCCUUUAACCUGUGAGGACAUCCAGGGUCACAGGUGAGGUUCUUGGGAGCCUGGCGUCUGGCC
0.5467796092796091	A12C	UGCCAGUCUCUCGGUCCCUGAGACCCUUUAACCUGUGAGGACAUCCAGGGUCACAGGUGAGGUUCUUGGGAGCCUGGCGUCUGGCC
0.8165242165242161	G20U_U67C	UGCCAGUCUCUAGGUCCCUUAGACCCUUUAACCUGUGAGGACAUCCAGGGUCACAGGUGAGGUUCUCGGGAGCCUGGCGUCUGGCC
0.08791190905448698	U15G_C73G	UGCCAGUCUCUAGGGCCCUGAGACCCUUUAACCUGUGAGGACAUCCAGGGUCACAGGUGAGGUUCUUGGGAGGCUGGCGUCUGGCC
0.7141584967320259	G6U_U7A	UGCCAUACUCUAGGUCCCUGAGACCCUUUAACCUGUGAGGACAUCCAGGGUCACAGGUGAGGUUCUUGGGAGCCUGGCGUCUGGCC
0.2817324213587099	C78U_G79U	UGCCAGUCUCUAGGUCCCUGAGACCCUUUAACCUGUGAGGACAUCCAGGGUCACAGGUGAGGUUCUUGGGAGCCUGGUUUCUGGCC
1.2609981959158605	A5C_U82G	UGCCCGUCUCUAGGUCCCUGAGACCCUUUAACCUGUGAGGACAUCCAGGGUCACAGGUGAGGUUCUUGGGAGCCUGGCGUCGGGCC
1.0238448183760682	A23C_U64A	UGCCAGUCUCUAGGUCCCUGAGCCCCUUUAACCUGUGAGGACAUCCAGGGUCACAGGUGAGGUACUUGGGAGCCUGGCGUCUGGCC
0.5021765689300413	C3G_C4U	UGGUAGUCUCUAGGUCCCUGAGACCCUUUAACCUGUGAGGACAUCCAGGGUCACAGGUGAGGUUCUUGGGAGCCUGGCGUCUGGCC
0.15210414585414594	G77C_C78G	UGCCAGUCUCUAGGUCCCUGAGACCCUUUAACCUGUGAGGACAUCCAGGGUCACAGGUGAGGUUCUUGGGAGCCUGCGGUCUGGCC
0.1669360207100588	G13U_G76U	UGCCAGUCUCUAUGUCCCUGAGACCCUUUAACCUGUGAGGACAUCCAGGGUCACAGGUGAGGUUCUUGGGAGCCUUGCGUCUGGCC
0.6488875223613596	G20A_U66C	UGCCAGUCUCUAGGUCCCUAAGACCCUUUAACCUGUGAGGACAUCCAGGGUCACAGGUGAGGUUCCUGGGAGCCUGGCGUCUGGCC
0.8361522024983565	C24U_U63A	UGCCAGUCUCUAGGUCCCUGAGAUCCUUUAACCUGUGAGGACAUCCAGGGUCACAGGUGAGGAUCUUGGGAGCCUGGCGUCUGGCC
0.13660062997347464	G20U_U66G	UGCCAGUCUCUAGGUCCCUUAGACCCUUUAACCUGUGAGGACAUCCAGGGUCACAGGUGAGGUUCGUGGGAGCCUGGCGUCUGGCC
0.36573480531813757	U9G_G77C	UGCCAGUCGCUAGGUCCCUGAGACCCUUUAACCUGUGAGGACAUCCAGGGUCACAGGUGAGGUUCUUGGGAGCCUGCCGUCUGGCC
0.877480017410573	C16G	UGCCAGUCUCUAGGUGCCUGAGACCCUUUAACCUGUGAGGACAUCCAGGGUCACAGGUGAGGUUCUUGGGAGCCUGGCGUCUGGCC
0.36018387314439976	G22U_C65U	UGCCAGUCUCUAGGUCCCUGAUACCCUUUAACCUGUGAGGACAUCCAGGGUCACAGGUGAGGUUUUUGGGAGCCUGGCGUCUGGCC
0.061512706043956075	C8A_C10U	UGCCAGUAUUUAGGUCCCUGAGACCCUUUAACCUGUGAGGACAUCCAGGGUCACAGGUGAGGUUCUUGGGAGCCUGGCGUCUGGCC
0.8712021774521774	A23G_U63A	UGCCAGUCUCUAGGUCCCUGAGGCCCUUUAACCUGUGAGGACAUCCAGGGUCACAGGUGAGGAUCUUGGGAGCCUGGCGUCUGGCC
0.45523031540730613	U11A_U75C	UGCCAGUCUCAAGGUCCCUGAGACCCUUUAACCUGUGAGGACAUCCAGGGUCACAGGUGAGGUUCUUGGGAGCCCGGCGUCUGGCC
0.49536514968451983	G70A	UGCCAGUCUCUAGGUCCCUGAGACCCUUUAACCUGUGAGGACAUCCAGGGUCACAGGUGAGGUUCUUGGAAGCCUGGCGUCUGGCC
0.3172449114459424	G14A_C16A	UGCCAGUCUCUAGAUACCUGAGACCCUUUAACCUGUGAGGACAUCCAGGGUCACAGGUGAGGUUCUUGGGAGCCUGGCGUCUGGCC
0.8071431938159879	G2A	UACCAGUCUCUAGGUCCCUGAGACCCUUUAACCUGUGAGGACAUCCAGGGUCACAGGUGAGGUUCUUGGGAGCCUGGCGUCUGGCC
0.4868525641025643	U7A_U80G	UGCCAGACUCUAGGUCCCUGAGACCCUUUAACCUGUGAGGACAUCCAGGGUCACAGGUGAGGUUCUUGGGAGCCUGGCGGCUGGCC
0.39792357427055663	G22C_C65U	UGCCAGUCUCUAGGUCCCUGACACCCUUUAACCUGUGAGGACAUCCAGGGUCACAGGUGAGGUUUUUGGGAGCCUGGCGUCUGGCC
1.1442082771030138	C16G_A71U	UGCCAGUCUCUAGGUGCCUGAGACCCUUUAACCUGUGAGGACAUCCAGGGUCACAGGUGAGGUUCUUGGGUGCCUGGCGUCUGGCC
0.3405117152961979	U9G_G79A	UGCCAGUCGCUAGGUCCCUGAGACCCUUUAACCUGUGAGGACAUCCAGGGUCACAGGUGAGGUUCUUGGGAGCCUGGCAUCUGGCC
0.07808012820512822	G20C_U66A	UGCCAGUCUCUAGGUCCCUCAGACCCUUUAACCUGUGAGGACAUCCAGGGUCACAGGUGAGGUUCAUGGGAGCCUGGCGUCUGGCC
0.19226296958855105	G13C_U75G	UGCCAGUCUCUACGUCCCUGAGACCCUUUAACCUGUGAGGACAUCCAGGGUCACAGGUGAGGUUCUUGGGAGCCGGGCGUCUGGCC
1.4462902345881077	C3G_G84C	UGGCAGUCUCUAGGUCCCUGAGACCCUUUAACCUGUGAGGACAUCCAGGGUCACAGGUGAGGUUCUUGGGAGCCUGGCGUCUGCCC
1.0134740135114386	G20A_G22U	UGCCAGUCUCUAGGUCCCUAAUACCCUUUAACCUGUGAGGACAUCCAGGGUCACAGGUGAGGUUCUUGGGAGCCUGGCGUCUGGCC
0.7970116892911011	C24G_G62C	UGCCAGUCUCUAGGUCCCUGAGAGCCUUUAACCUGUGAGGACAUCCAGGGUCACAGGUGAGCUUCUUGGGAGCCUGGCGUCUGGCC
0.2921723103020822	A5G_C81U	UGCCGGUCUCUAGGUCCCUGAGACCCUUUAACCUGUGAGGACAUCCAGGGUCACAGGUGAGGUUCUUGGGAGCCUGGCGUUUGGCC
0.9917740912933221	G72A_C73U	UGCCAGUCUCUAGGUCCCUGAGACCCUUUAACCUGUGAGGACAUCCAGGGUCACAGGUGAGGUUCUUGGGAAUCUGGCGUCUGGCC
0.377807071960299	U75G_G76C	UGCCAGUCUCUAGGUCCCUGAGACCCUUUAACCUGUGAGGACAUCCAGGGUCACAGGUGAGGUUCUUGGGAGCCGCGCGUCUGGCC
0.2210624850227659	C65A	UGCCAGUCUCUAGGUCCCUGAGACCCUUUAACCUGUGAGGACAUCCAGGGUCACAGGUGAGGUUAUUGGGAGCCUGGCGUCUGGCC
0.6132252183203272	C18G_U19C	UGCCAGUCUCUAGGUCCGCGAGACCCUUUAACCUGUGAGGACAUCCAGGGUCACAGGUGAGGUUCUUGGGAGCCUGGCGUCUGGCC
1.0590537092357482	U15A_C16U	UGCCAGUCUCUAGGAUCCUGAGACCCUUUAACCUGUGAGGACAUCCAGGGUCACAGGUGAGGUUCUUGGGAGCCUGGCGUCUGGCC
1.1743334790209792	U11C_U75G	UGCCAGUCUCCAGGUCCCUGAGACCCUUUAACCUGUGAGGACAUCCAGGGUCACAGGUGAGGUUCUUGGGAGCCGGGCGUCUGGCC
1.3935423951048955	A23G	UGCCAGUCUCUAGGUCCCUGAGGCCCUUUAACCUGUGAGGACAUCCAGGGUCACAGGUGAGGUUCUUGGGAGCCUGGCGUCUGGCC
0.3583509439278668	U67A	UGCCAGUCUCUAGGUCCCUGAGACCCUUUAACCUGUGAGGACAUCCAGGGUCACAGGUGAGGUUCUAGGGAGCCUGGCGUCUGGCC
0.1302807569033527	C65A_U66G	UGCCAGUCUCUAGGUCCCUGAGACCCUUUAACCUGUGAGGACAUCCAGGGUCACAGGUGAGGUUAGUGGGAGCCUGGCGUCUGGCC
0.529955621301775	G6C_U80C	UGCCACUCUCUAGGUCCCUGAGACCCUUUAACCUGUGAGGACAUCCAGGGUCACAGGUGAGGUUCUUGGGAGCCUGGCGCCUGGCC
0.2599110514808193	G6C_U82C	UGCCACUCUCUAGGUCCCUGAGACCCUUUAACCUGUGAGGACAUCCAGGGUCACAGGUGAGGUUCUUGGGAGCCUGGCGUCCGGCC
0.9202619336569575	C3U	UGUCAGUCUCUAGGUCCCUGAGACCCUUUAACCUGUGAGGACAUCCAGGGUCACAGGUGAGGUUCUUGGGAGCCUGGCGUCUGGCC
0.019890722794266145	A21U_C65G	UGCCAGUCUCUAGGUCCCUGUGACCCUUUAACCUGUGAGGACAUCCAGGGUCACAGGUGAGGUUGUUGGGAGCCUGGCGUCUGGCC
0.04424400141143263	C10U_G79A	UGCCAGUCUUUAGGUCCCUGAGACCCUUUAACCUGUGAGGACAUCCAGGGUCACAGGUGAGGUUCUUGGGAGCCUGGCAUCUGGCC
0.03016555302042593	C8G_C10U	UGCCAGUGUUUAGGUCCCUGAGACCCUUUAACCUGUGAGGACAUCCAGGGUCACAGGUGAGGUUCUUGGGAGCCUGGCGUCUGGCC
0.6296293937850228	C24G_U64G	UGCCAGUCUCUAGGUCCCUGAGAGCCUUUAACCUGUGAGGACAUCCAGGGUCACAGGUGAGGUGCUUGGGAGCCUGGCGUCUGGCC
0.4996724429416743	U7A_U82C	UGCCAGACUCUAGGUCCCUGAGACCCUUUAACCUGUGAGGACAUCCAGGGUCACAGGUGAGGUUCUUGGGAGCCUGGCGUCCGGCC
0.8291695030633084	G14U_C73A	UGCCAGUCUCUAGUUCCCUGAGACCCUUUAACCUGUGAGGACAUCCAGGGUCACAGGUGAGGUUCUUGGGAGACUGGCGUCUGGCC
0.16137387387387414	C65G_U67A	UGCCAGUCUCUAGGUCCCUGAGACCCUUUAACCUGUGAGGACAUCCAGGGUCACAGGUGAGGUUGUAGGGAGCCUGGCGUCUGGCC
0.7167783605283605	A5G_U7G	UGCCGGGCUCUAGGUCCCUGAGACCCUUUAACCUGUGAGGACAUCCAGGGUCACAGGUGAGGUUCUUGGGAGCCUGGCGUCUGGCC
0.6440892928685896	A12G_U75G	UGCCAGUCUCUGGGUCCCUGAGACCCUUUAACCUGUGAGGACAUCCAGGGUCACAGGUGAGGUUCUUGGGAGCCGGGCGUCUGGCC
0.10212197923757686	C17U_G68U	UGCCAGUCUCUAGGUCUCUGAGACCCUUUAACCUGUGAGGACAUCCAGGGUCACAGGUGAGGUUCUUUGGAGCCUGGCGUCUGGCC
0.26958612040133767	G14C_A71U	UGCCAGUCUCUAGCUCCCUGAGACCCUUUAACCUGUGAGGACAUCCAGGGUCACAGGUGAGGUUCUUGGGUGCCUGGCGUCUGGCC
0.990838375108038	U11G_G76C	UGCCAGUCUCGAGGUCCCUGAGACCCUUUAACCUGUGAGGACAUCCAGGGUCACAGGUGAGGUUCUUGGGAGCCUCGCGUCUGGCC
0.38524967050083886	G14U_A71U	UGCCAGUCUCUAGUUCCCUGAGACCCUUUAACCUGUGAGGACAUCCAGGGUCACAGGUGAGGUUCUUGGGUGCCUGGCGUCUGGCC
0.9847593437635811	C8U_U9G	UGCCAGUUGCUAGGUCCCUGAGACCCUUUAACCUGUGAGGACAUCCAGGGUCACAGGUGAGGUUCUUGGGAGCCUGGCGUCUGGCC
1.144277740937224	C16A_A71U	UGCCAGUCUCUAGGUACCUGAGACCCUUUAACCUGUGAGGACAUCCAGGGUCACAGGUGAGGUUCUUGGGUGCCUGGCGUCUGGCC
0.3049619175627237	G69U	UGCCAGUCUCUAGGUCCCUGAGACCCUUUAACCUGUGAGGACAUCCAGGGUCACAGGUGAGGUUCUUGUGAGCCUGGCGUCUGGCC
0.9960957532051283	A23G_C25U	UGCCAGUCUCUAGGUCCCUGAGGCUCUUUAACCUGUGAGGACAUCCAGGGUCACAGGUGAGGUUCUUGGGAGCCUGGCGUCUGGCC
0.5093170855547092	C16A_G72C	UGCCAGUCUCUAGGUACCUGAGACCCUUUAACCUGUGAGGACAUCCAGGGUCACAGGUGAGGUUCUUGGGACCCUGGCGUCUGGCC
0.4126185636856378	U7A_U82G	UGCCAGACUCUAGGUCCCUGAGACCCUUUAACCUGUGAGGACAUCCAGGGUCACAGGUGAGGUUCUUGGGAGCCUGGCGUCGGGCC
0.6540216924398624	C3G	UGGCAGUCUCUAGGUCCCUGAGACCCUUUAACCUGUGAGGACAUCCAGGGUCACAGGUGAGGUUCUUGGGAGCCUGGCGUCUGGCC
0.10759705038551207	U66A_U67A	UGCCAGUCUCUAGGUCCCUGAGACCCUUUAACCUGUGAGGACAUCCAGGGUCACAGGUGAGGUUCAAGGGAGCCUGGCGUCUGGCC
0.37662179487179387	C18A_G68A	UGCCAGUCUCUAGGUCCAUGAGACCCUUUAACCUGUGAGGACAUCCAGGGUCACAGGUGAGGUUCUUAGGAGCCUGGCGUCUGGCC
0.3136952729809872	C17G_C18U	UGCCAGUCUCUAGGUCGUUGAGACCCUUUAACCUGUGAGGACAUCCAGGGUCACAGGUGAGGUUCUUGGGAGCCUGGCGUCUGGCC
1.0600689674908426	C65G_U67C	UGCCAGUCUCUAGGUCCCUGAGACCCUUUAACCUGUGAGGACAUCCAGGGUCACAGGUGAGGUUGUCGGGAGCCUGGCGUCUGGCC
0.5548624382863514	C24U_C25A	UGCCAGUCUCUAGGUCCCUGAGAUACUUUAACCUGUGAGGACAUCCAGGGUCACAGGUGAGGUUCUUGGGAGCCUGGCGUCUGGCC
0.3208625389408093	G6U_U82C	UGCCAUUCUCUAGGUCCCUGAGACCCUUUAACCUGUGAGGACAUCCAGGGUCACAGGUGAGGUUCUUGGGAGCCUGGCGUCCGGCC
0.021151737516869044	U9C_C10G	UGCCAGUCCGUAGGUCCCUGAGACCCUUUAACCUGUGAGGACAUCCAGGGUCACAGGUGAGGUUCUUGGGAGCCUGGCGUCUGGCC
0.07176482371794884	A21C_G22U	UGCCAGUCUCUAGGUCCCUGCUACCCUUUAACCUGUGAGGACAUCCAGGGUCACAGGUGAGGUUCUUGGGAGCCUGGCGUCUGGCC
0.2509110873694211	C74A_U75C	UGCCAGUCUCUAGGUCCCUGAGACCCUUUAACCUGUGAGGACAUCCAGGGUCACAGGUGAGGUUCUUGGGAGCACGGCGUCUGGCC
0.11924001479289928	A12C_G13U	UGCCAGUCUCUCUGUCCCUGAGACCCUUUAACCUGUGAGGACAUCCAGGGUCACAGGUGAGGUUCUUGGGAGCCUGGCGUCUGGCC
0.7816845414201182	A23G_G62U	UGCCAGUCUCUAGGUCCCUGAGGCCCUUUAACCUGUGAGGACAUCCAGGGUCACAGGUGAGUUUCUUGGGAGCCUGGCGUCUGGCC
0.5849758467416062	U80G_C81G	UGCCAGUCUCUAGGUCCCUGAGACCCUUUAACCUGUGAGGACAUCCAGGGUCACAGGUGAGGUUCUUGGGAGCCUGGCGGGUGGCC
0.24430578286961227	C10A_G77C	UGCCAGUCUAUAGGUCCCUGAGACCCUUUAACCUGUGAGGACAUCCAGGGUCACAGGUGAGGUUCUUGGGAGCCUGCCGUCUGGCC
0.279140417771884	C8A_U9G	UGCCAGUAGCUAGGUCCCUGAGACCCUUUAACCUGUGAGGACAUCCAGGGUCACAGGUGAGGUUCUUGGGAGCCUGGCGUCUGGCC
0.8695982905982905	C25U_G62C	UGCCAGUCUCUAGGUCCCUGAGACUCUUUAACCUGUGAGGACAUCCAGGGUCACAGGUGAGCUUCUUGGGAGCCUGGCGUCUGGCC
0.6377981189116558	G13C_C74U	UGCCAGUCUCUACGUCCCUGAGACCCUUUAACCUGUGAGGACAUCCAGGGUCACAGGUGAGGUUCUUGGGAGCUUGGCGUCUGGCC
0.9437565858798737	G22C_U67C	UGCCAGUCUCUAGGUCCCUGACACCCUUUAACCUGUGAGGACAUCCAGGGUCACAGGUGAGGUUCUCGGGAGCCUGGCGUCUGGCC
1.1225074500471661	G6U_C81U	UGCCAUUCUCUAGGUCCCUGAGACCCUUUAACCUGUGAGGACAUCCAGGGUCACAGGUGAGGUUCUUGGGAGCCUGGCGUUUGGCC
0.4519656983087835	G14A_A71C	UGCCAGUCUCUAGAUCCCUGAGACCCUUUAACCUGUGAGGACAUCCAGGGUCACAGGUGAGGUUCUUGGGCGCCUGGCGUCUGGCC
0.07894130608974348	G77U_C78U	UGCCAGUCUCUAGGUCCCUGAGACCCUUUAACCUGUGAGGACAUCCAGGGUCACAGGUGAGGUUCUUGGGAGCCUGUUGUCUGGCC
0.11149549424005957	C65A_U67A	UGCCAGUCUCUAGGUCCCUGAGACCCUUUAACCUGUGAGGACAUCCAGGGUCACAGGUGAGGUUAUAGGGAGCCUGGCGUCUGGCC
0.1539832518156215	G20U_A21U	UGCCAGUCUCUAGGUCCCUUUGACCCUUUAACCUGUGAGGACAUCCAGGGUCACAGGUGAGGUUCUUGGGAGCCUGGCGUCUGGCC
0.6198874843105613	U15G_C73U	UGCCAGUCUCUAGGGCCCUGAGACCCUUUAACCUGUGAGGACAUCCAGGGUCACAGGUGAGGUUCUUGGGAGUCUGGCGUCUGGCC
0.9362549309664694	G6U_U80A	UGCCAUUCUCUAGGUCCCUGAGACCCUUUAACCUGUGAGGACAUCCAGGGUCACAGGUGAGGUUCUUGGGAGCCUGGCGACUGGCC
0.24324842298931132	G2U_C4A	UUCAAGUCUCUAGGUCCCUGAGACCCUUUAACCUGUGAGGACAUCCAGGGUCACAGGUGAGGUUCUUGGGAGCCUGGCGUCUGGCC
0.0728536693191864	G69U_G70C	UGCCAGUCUCUAGGUCCCUGAGACCCUUUAACCUGUGAGGACAUCCAGGGUCACAGGUGAGGUUCUUGUCAGCCUGGCGUCUGGCC
0.8876756656804731	U80A_U82C	UGCCAGUCUCUAGGUCCCUGAGACCCUUUAACCUGUGAGGACAUCCAGGGUCACAGGUGAGGUUCUUGGGAGCCUGGCGACCGGCC
0.7545558608058609	U15G_C16A	UGCCAGUCUCUAGGGACCUGAGACCCUUUAACCUGUGAGGACAUCCAGGGUCACAGGUGAGGUUCUUGGGAGCCUGGCGUCUGGCC
0.08010957066189649	C8A_U9C	UGCCAGUACCUAGGUCCCUGAGACCCUUUAACCUGUGAGGACAUCCAGGGUCACAGGUGAGGUUCUUGGGAGCCUGGCGUCUGGCC
1.2611471688034186	U7C_U80G	UGCCAGCCUCUAGGUCCCUGAGACCCUUUAACCUGUGAGGACAUCCAGGGUCACAGGUGAGGUUCUUGGGAGCCUGGCGGCUGGCC
0.3950357268877906	C8U_C78U	UGCCAGUUUCUAGGUCCCUGAGACCCUUUAACCUGUGAGGACAUCCAGGGUCACAGGUGAGGUUCUUGGGAGCCUGGUGUCUGGCC
0.39805555555555594	U9G_C78U	UGCCAGUCGCUAGGUCCCUGAGACCCUUUAACCUGUGAGGACAUCCAGGGUCACAGGUGAGGUUCUUGGGAGCCUGGUGUCUGGCC
0.3389507827909265	G20A_C65A	UGCCAGUCUCUAGGUCCCUAAGACCCUUUAACCUGUGAGGACAUCCAGGGUCACAGGUGAGGUUAUUGGGAGCCUGGCGUCUGGCC
0.2584562540207693	C18G_G68A	UGCCAGUCUCUAGGUCCGUGAGACCCUUUAACCUGUGAGGACAUCCAGGGUCACAGGUGAGGUUCUUAGGAGCCUGGCGUCUGGCC
0.16605276134122315	G20C_A21G	UGCCAGUCUCUAGGUCCCUCGGACCCUUUAACCUGUGAGGACAUCCAGGGUCACAGGUGAGGUUCUUGGGAGCCUGGCGUCUGGCC
0.11003939636752123	G20C_G22U	UGCCAGUCUCUAGGUCCCUCAUACCCUUUAACCUGUGAGGACAUCCAGGGUCACAGGUGAGGUUCUUGGGAGCCUGGCGUCUGGCC
0.15309829059829072	G83C_G84U	UGCCAGUCUCUAGGUCCCUGAGACCCUUUAACCUGUGAGGACAUCCAGGGUCACAGGUGAGGUUCUUGGGAGCCUGGCGUCUCUCC
0.03738446630888489	G77C_G79A	UGCCAGUCUCUAGGUCCCUGAGACCCUUUAACCUGUGAGGACAUCCAGGGUCACAGGUGAGGUUCUUGGGAGCCUGCCAUCUGGCC
0.32188288146280025	C4G_G84C	UGCGAGUCUCUAGGUCCCUGAGACCCUUUAACCUGUGAGGACAUCCAGGGUCACAGGUGAGGUUCUUGGGAGCCUGGCGUCUGCCC
0.1735917625681411	C17U_U19A	UGCCAGUCUCUAGGUCUCAGAGACCCUUUAACCUGUGAGGACAUCCAGGGUCACAGGUGAGGUUCUUGGGAGCCUGGCGUCUGGCC
0.18130060728744962	C10A	UGCCAGUCUAUAGGUCCCUGAGACCCUUUAACCUGUGAGGACAUCCAGGGUCACAGGUGAGGUUCUUGGGAGCCUGGCGUCUGGCC
0.16362379807692262	A12G_C74A	UGCCAGUCUCUGGGUCCCUGAGACCCUUUAACCUGUGAGGACAUCCAGGGUCACAGGUGAGGUUCUUGGGAGCAUGGCGUCUGGCC
0.19175560897435864	C18A_G68C	UGCCAGUCUCUAGGUCCAUGAGACCCUUUAACCUGUGAGGACAUCCAGGGUCACAGGUGAGGUUCUUCGGAGCCUGGCGUCUGGCC
0.0773302590266876	C81G_U82C	UGCCAGUCUCUAGGUCCCUGAGACCCUUUAACCUGUGAGGACAUCCAGGGUCACAGGUGAGGUUCUUGGGAGCCUGGCGUGCGGCC
0.9285744147157193	U75C	UGCCAGUCUCUAGGUCCCUGAGACCCUUUAACCUGUGAGGACAUCCAGGGUCACAGGUGAGGUUCUUGGGAGCCCGGCGUCUGGCC
0.7712040757749715	U63A_U64C	UGCCAGUCUCUAGGUCCCUGAGACCCUUUAACCUGUGAGGACAUCCAGGGUCACAGGUGAGGACCUUGGGAGCCUGGCGUCUGGCC
0.6215228769701245	U11A_G76C	UGCCAGUCUCAAGGUCCCUGAGACCCUUUAACCUGUGAGGACAUCCAGGGUCACAGGUGAGGUUCUUGGGAGCCUCGCGUCUGGCC
0.2675392628205127	C8G_C78U	UGCCAGUGUCUAGGUCCCUGAGACCCUUUAACCUGUGAGGACAUCCAGGGUCACAGGUGAGGUUCUUGGGAGCCUGGUGUCUGGCC
0.36148207502374213	U19C_G70U	UGCCAGUCUCUAGGUCCCCGAGACCCUUUAACCUGUGAGGACAUCCAGGGUCACAGGUGAGGUUCUUGGUAGCCUGGCGUCUGGCC
1.2073166028300883	G2U_C85A	UUCCAGUCUCUAGGUCCCUGAGACCCUUUAACCUGUGAGGACAUCCAGGGUCACAGGUGAGGUUCUUGGGAGCCUGGCGUCUGGAC
1.0000775434243176	U9A	UGCCAGUCACUAGGUCCCUGAGACCCUUUAACCUGUGAGGACAUCCAGGGUCACAGGUGAGGUUCUUGGGAGCCUGGCGUCUGGCC
0.3691528876108326	U9A_C10U	UGCCAGUCAUUAGGUCCCUGAGACCCUUUAACCUGUGAGGACAUCCAGGGUCACAGGUGAGGUUCUUGGGAGCCUGGCGUCUGGCC
0.9693258050089446	C24G_U63C	UGCCAGUCUCUAGGUCCCUGAGAGCCUUUAACCUGUGAGGACAUCCAGGGUCACAGGUGAGGCUCUUGGGAGCCUGGCGUCUGGCC
1.2474675530231087	C4G_G83C	UGCGAGUCUCUAGGUCCCUGAGACCCUUUAACCUGUGAGGACAUCCAGGGUCACAGGUGAGGUUCUUGGGAGCCUGGCGUCUCGCC
0.21854124164966562	C17A_C18G	UGCCAGUCUCUAGGUCAGUGAGACCCUUUAACCUGUGAGGACAUCCAGGGUCACAGGUGAGGUUCUUGGGAGCCUGGCGUCUGGCC
0.6228316822066822	U11C_G76U	UGCCAGUCUCCAGGUCCCUGAGACCCUUUAACCUGUGAGGACAUCCAGGGUCACAGGUGAGGUUCUUGGGAGCCUUGCGUCUGGCC
0.17813773064941255	G68C_G69U	UGCCAGUCUCUAGGUCCCUGAGACCCUUUAACCUGUGAGGACAUCCAGGGUCACAGGUGAGGUUCUUCUGAGCCUGGCGUCUGGCC
0.8044535928143715	G6A_U80A	UGCCAAUCUCUAGGUCCCUGAGACCCUUUAACCUGUGAGGACAUCCAGGGUCACAGGUGAGGUUCUUGGGAGCCUGGCGACUGGCC
0.21051014957265013	G83C_G84A	UGCCAGUCUCUAGGUCCCUGAGACCCUUUAACCUGUGAGGACAUCCAGGGUCACAGGUGAGGUUCUUGGGAGCCUGGCGUCUCACC
0.18563167735042685	G2C_C3U	UCUCAGUCUCUAGGUCCCUGAGACCCUUUAACCUGUGAGGACAUCCAGGGUCACAGGUGAGGUUCUUGGGAGCCUGGCGUCUGGCC
0.31576522435897386	G2A_G83A	UACCAGUCUCUAGGUCCCUGAGACCCUUUAACCUGUGAGGACAUCCAGGGUCACAGGUGAGGUUCUUGGGAGCCUGGCGUCUAGCC
0.9796661893071467	A23U_U64A	UGCCAGUCUCUAGGUCCCUGAGUCCCUUUAACCUGUGAGGACAUCCAGGGUCACAGGUGAGGUACUUGGGAGCCUGGCGUCUGGCC
0.6878382334812625	U7C_C81U	UGCCAGCCUCUAGGUCCCUGAGACCCUUUAACCUGUGAGGACAUCCAGGGUCACAGGUGAGGUUCUUGGGAGCCUGGCGUUUGGCC
0.29557847394540876	G2U_C4U	UUCUAGUCUCUAGGUCCCUGAGACCCUUUAACCUGUGAGGACAUCCAGGGUCACAGGUGAGGUUCUUGGGAGCCUGGCGUCUGGCC
0.5924903846153845	C24G_U63A	UGCCAGUCUCUAGGUCCCUGAGAGCCUUUAACCUGUGAGGACAUCCAGGGUCACAGGUGAGGAUCUUGGGAGCCUGGCGUCUGGCC
0.01565777972027968	U9C_C10A	UGCCAGUCCAUAGGUCCCUGAGACCCUUUAACCUGUGAGGACAUCCAGGGUCACAGGUGAGGUUCUUGGGAGCCUGGCGUCUGGCC
0.07176482371794884	C17G_U19G	UGCCAGUCUCUAGGUCGCGGAGACCCUUUAACCUGUGAGGACAUCCAGGGUCACAGGUGAGGUUCUUGGGAGCCUGGCGUCUGGCC
0.7381524725274727	U82C	UGCCAGUCUCUAGGUCCCUGAGACCCUUUAACCUGUGAGGACAUCCAGGGUCACAGGUGAGGUUCUUGGGAGCCUGGCGUCCGGCC
1.0683598104793757	A23C_U63G	UGCCAGUCUCUAGGUCCCUGAGCCCCUUUAACCUGUGAGGACAUCCAGGGUCACAGGUGAGGGUCUUGGGAGCCUGGCGUCUGGCC
0.7249654348919052	U9A_C78A	UGCCAGUCACUAGGUCCCUGAGACCCUUUAACCUGUGAGGACAUCCAGGGUCACAGGUGAGGUUCUUGGGAGCCUGGAGUCUGGCC
0.2148314722911494	G2U_G83C	UUCCAGUCUCUAGGUCCCUGAGACCCUUUAACCUGUGAGGACAUCCAGGGUCACAGGUGAGGUUCUUGGGAGCCUGGCGUCUCGCC
0.7040011559478772	G14U_C73G	UGCCAGUCUCUAGUUCCCUGAGACCCUUUAACCUGUGAGGACAUCCAGGGUCACAGGUGAGGUUCUUGGGAGGCUGGCGUCUGGCC
0.5545634587392229	U7A_C81A	UGCCAGACUCUAGGUCCCUGAGACCCUUUAACCUGUGAGGACAUCCAGGGUCACAGGUGAGGUUCUUGGGAGCCUGGCGUAUGGCC
0.7084406748911465	C3G_G84A	UGGCAGUCUCUAGGUCCCUGAGACCCUUUAACCUGUGAGGACAUCCAGGGUCACAGGUGAGGUUCUUGGGAGCCUGGCGUCUGACC
0.145346478416099	G14A_G72C	UGCCAGUCUCUAGAUCCCUGAGACCCUUUAACCUGUGAGGACAUCCAGGGUCACAGGUGAGGUUCUUGGGACCCUGGCGUCUGGCC
0.3804260554260557	U11A_A12C	UGCCAGUCUCACGGUCCCUGAGACCCUUUAACCUGUGAGGACAUCCAGGGUCACAGGUGAGGUUCUUGGGAGCCUGGCGUCUGGCC
0.2707422402159242	G68C_G70A	UGCCAGUCUCUAGGUCCCUGAGACCCUUUAACCUGUGAGGACAUCCAGGGUCACAGGUGAGGUUCUUCGAAGCCUGGCGUCUGGCC
0.10363576594345815	C74G_U75G	UGCCAGUCUCUAGGUCCCUGAGACCCUUUAACCUGUGAGGACAUCCAGGGUCACAGGUGAGGUUCUUGGGAGCGGGGCGUCUGGCC
0.31425438596491195	G14U_A71C	UGCCAGUCUCUAGUUCCCUGAGACCCUUUAACCUGUGAGGACAUCCAGGGUCACAGGUGAGGUUCUUGGGCGCCUGGCGUCUGGCC
0.39208098811757414	A5C_G6U	UGCCCUUCUCUAGGUCCCUGAGACCCUUUAACCUGUGAGGACAUCCAGGGUCACAGGUGAGGUUCUUGGGAGCCUGGCGUCUGGCC
0.31166437728937807	A12C_C74U	UGCCAGUCUCUCGGUCCCUGAGACCCUUUAACCUGUGAGGACAUCCAGGGUCACAGGUGAGGUUCUUGGGAGCUUGGCGUCUGGCC
0.8147364445533237	C24G_C25U	UGCCAGUCUCUAGGUCCCUGAGAGUCUUUAACCUGUGAGGACAUCCAGGGUCACAGGUGAGGUUCUUGGGAGCCUGGCGUCUGGCC
0.024901529193697824	C65A_U66A	UGCCAGUCUCUAGGUCCCUGAGACCCUUUAACCUGUGAGGACAUCCAGGGUCACAGGUGAGGUUAAUGGGAGCCUGGCGUCUGGCC
1.2345846153846152	U80A	UGCCAGUCUCUAGGUCCCUGAGACCCUUUAACCUGUGAGGACAUCCAGGGUCACAGGUGAGGUUCUUGGGAGCCUGGCGACUGGCC
0.11734731614539308	C10U_G79U	UGCCAGUCUUUAGGUCCCUGAGACCCUUUAACCUGUGAGGACAUCCAGGGUCACAGGUGAGGUUCUUGGGAGCCUGGCUUCUGGCC
0.5727010129787907	G83C	UGCCAGUCUCUAGGUCCCUGAGACCCUUUAACCUGUGAGGACAUCCAGGGUCACAGGUGAGGUUCUUGGGAGCCUGGCGUCUCGCC
0.24774772641151915	U19G_G68A	UGCCAGUCUCUAGGUCCCGGAGACCCUUUAACCUGUGAGGACAUCCAGGGUCACAGGUGAGGUUCUUAGGAGCCUGGCGUCUGGCC
0.8213273001508298	C25A_U63C	UGCCAGUCUCUAGGUCCCUGAGACACUUUAACCUGUGAGGACAUCCAGGGUCACAGGUGAGGCUCUUGGGAGCCUGGCGUCUGGCC
0.6148624896608765	C17U_U19C	UGCCAGUCUCUAGGUCUCCGAGACCCUUUAACCUGUGAGGACAUCCAGGGUCACAGGUGAGGUUCUUGGGAGCCUGGCGUCUGGCC
0.12820317725752503	C17G_C18A	UGCCAGUCUCUAGGUCGAUGAGACCCUUUAACCUGUGAGGACAUCCAGGGUCACAGGUGAGGUUCUUGGGAGCCUGGCGUCUGGCC
0.08137113870381565	G22U_U67G	UGCCAGUCUCUAGGUCCCUGAUACCCUUUAACCUGUGAGGACAUCCAGGGUCACAGGUGAGGUUCUGGGGAGCCUGGCGUCUGGCC
0.6216718466718467	C4A	UGCAAGUCUCUAGGUCCCUGAGACCCUUUAACCUGUGAGGACAUCCAGGGUCACAGGUGAGGUUCUUGGGAGCCUGGCGUCUGGCC
0.22436818449749513	U9C_C10U	UGCCAGUCCUUAGGUCCCUGAGACCCUUUAACCUGUGAGGACAUCCAGGGUCACAGGUGAGGUUCUUGGGAGCCUGGCGUCUGGCC
0.5609087814840026	C3U_G84C	UGUCAGUCUCUAGGUCCCUGAGACCCUUUAACCUGUGAGGACAUCCAGGGUCACAGGUGAGGUUCUUGGGAGCCUGGCGUCUGCCC
0.7165581385913666	C8U_C78A	UGCCAGUUUCUAGGUCCCUGAGACCCUUUAACCUGUGAGGACAUCCAGGGUCACAGGUGAGGUUCUUGGGAGCCUGGAGUCUGGCC
0.9525376254180601	G22U_U67C	UGCCAGUCUCUAGGUCCCUGAUACCCUUUAACCUGUGAGGACAUCCAGGGUCACAGGUGAGGUUCUCGGGAGCCUGGCGUCUGGCC
0.11320648248465155	U11A_G13U	UGCCAGUCUCAAUGUCCCUGAGACCCUUUAACCUGUGAGGACAUCCAGGGUCACAGGUGAGGUUCUUGGGAGCCUGGCGUCUGGCC
0.17071136827774028	U66A	UGCCAGUCUCUAGGUCCCUGAGACCCUUUAACCUGUGAGGACAUCCAGGGUCACAGGUGAGGUUCAUGGGAGCCUGGCGUCUGGCC
0.22181854603729612	C8G_U9A	UGCCAGUGACUAGGUCCCUGAGACCCUUUAACCUGUGAGGACAUCCAGGGUCACAGGUGAGGUUCUUGGGAGCCUGGCGUCUGGCC
0.3283288274501811	C3G_C85A	UGGCAGUCUCUAGGUCCCUGAGACCCUUUAACCUGUGAGGACAUCCAGGGUCACAGGUGAGGUUCUUGGGAGCCUGGCGUCUGGAC
0.40751162644544864	U7A_U80A	UGCCAGACUCUAGGUCCCUGAGACCCUUUAACCUGUGAGGACAUCCAGGGUCACAGGUGAGGUUCUUGGGAGCCUGGCGACUGGCC
0.04294220346049621	G69C_G70A	UGCCAGUCUCUAGGUCCCUGAGACCCUUUAACCUGUGAGGACAUCCAGGGUCACAGGUGAGGUUCUUGCAAGCCUGGCGUCUGGCC
0.30141225961538354	G2C	UCCCAGUCUCUAGGUCCCUGAGACCCUUUAACCUGUGAGGACAUCCAGGGUCACAGGUGAGGUUCUUGGGAGCCUGGCGUCUGGCC
0.9379469987228607	C17G_G70A	UGCCAGUCUCUAGGUCGCUGAGACCCUUUAACCUGUGAGGACAUCCAGGGUCACAGGUGAGGUUCUUGGAAGCCUGGCGUCUGGCC
0.4133653846153832	G2U_G84C	UUCCAGUCUCUAGGUCCCUGAGACCCUUUAACCUGUGAGGACAUCCAGGGUCACAGGUGAGGUUCUUGGGAGCCUGGCGUCUGCCC
0.41058177933177853	C10A_C78A	UGCCAGUCUAUAGGUCCCUGAGACCCUUUAACCUGUGAGGACAUCCAGGGUCACAGGUGAGGUUCUUGGGAGCCUGGAGUCUGGCC
0.41085361578525675	U11G_A12G	UGCCAGUCUCGGGGUCCCUGAGACCCUUUAACCUGUGAGGACAUCCAGGGUCACAGGUGAGGUUCUUGGGAGCCUGGCGUCUGGCC
0.3199582252953034	A12U_G13A	UGCCAGUCUCUUAGUCCCUGAGACCCUUUAACCUGUGAGGACAUCCAGGGUCACAGGUGAGGUUCUUGGGAGCCUGGCGUCUGGCC
0.3400548570019714	G20A_U66G	UGCCAGUCUCUAGGUCCCUAAGACCCUUUAACCUGUGAGGACAUCCAGGGUCACAGGUGAGGUUCGUGGGAGCCUGGCGUCUGGCC
0.4938992799437989	G84C	UGCCAGUCUCUAGGUCCCUGAGACCCUUUAACCUGUGAGGACAUCCAGGGUCACAGGUGAGGUUCUUGGGAGCCUGGCGUCUGCCC
0.4719360150552802	U19C_G70A	UGCCAGUCUCUAGGUCCCCGAGACCCUUUAACCUGUGAGGACAUCCAGGGUCACAGGUGAGGUUCUUGGAAGCCUGGCGUCUGGCC
0.4282614345114333	G68A_G70A	UGCCAGUCUCUAGGUCCCUGAGACCCUUUAACCUGUGAGGACAUCCAGGGUCACAGGUGAGGUUCUUAGAAGCCUGGCGUCUGGCC
0.23602653133903093	G68C_G69C	UGCCAGUCUCUAGGUCCCUGAGACCCUUUAACCUGUGAGGACAUCCAGGGUCACAGGUGAGGUUCUUCCGAGCCUGGCGUCUGGCC
0.7727552405015907	G6C_U80A	UGCCACUCUCUAGGUCCCUGAGACCCUUUAACCUGUGAGGACAUCCAGGGUCACAGGUGAGGUUCUUGGGAGCCUGGCGACUGGCC
0.8591704769589386	G6C_U7A	UGCCACACUCUAGGUCCCUGAGACCCUUUAACCUGUGAGGACAUCCAGGGUCACAGGUGAGGUUCUUGGGAGCCUGGCGUCUGGCC
0.1931740196078428	U11G_A12U	UGCCAGUCUCGUGGUCCCUGAGACCCUUUAACCUGUGAGGACAUCCAGGGUCACAGGUGAGGUUCUUGGGAGCCUGGCGUCUGGCC
0.30743124483043743	G13U_U75C	UGCCAGUCUCUAUGUCCCUGAGACCCUUUAACCUGUGAGGACAUCCAGGGUCACAGGUGAGGUUCUUGGGAGCCCGGCGUCUGGCC
0.5020723353443941	G22A	UGCCAGUCUCUAGGUCCCUGAAACCCUUUAACCUGUGAGGACAUCCAGGGUCACAGGUGAGGUUCUUGGGAGCCUGGCGUCUGGCC
0.016274227740763158	C8U_G77C	UGCCAGUUUCUAGGUCCCUGAGACCCUUUAACCUGUGAGGACAUCCAGGGUCACAGGUGAGGUUCUUGGGAGCCUGCCGUCUGGCC
0.6196147798742138	U9G_G77A	UGCCAGUCGCUAGGUCCCUGAGACCCUUUAACCUGUGAGGACAUCCAGGGUCACAGGUGAGGUUCUUGGGAGCCUGACGUCUGGCC
0.3140077184720043	G62C_U64A	UGCCAGUCUCUAGGUCCCUGAGACCCUUUAACCUGUGAGGACAUCCAGGGUCACAGGUGAGCUACUUGGGAGCCUGGCGUCUGGCC
0.7821521493212671	G14U_C16U	UGCCAGUCUCUAGUUUCCUGAGACCCUUUAACCUGUGAGGACAUCCAGGGUCACAGGUGAGGUUCUUGGGAGCCUGGCGUCUGGCC
0.9554199927431059	C18G_G69C	UGCCAGUCUCUAGGUCCGUGAGACCCUUUAACCUGUGAGGACAUCCAGGGUCACAGGUGAGGUUCUUGCGAGCCUGGCGUCUGGCC
0.29836986060489745	C3A_C4A	UGAAAGUCUCUAGGUCCCUGAGACCCUUUAACCUGUGAGGACAUCCAGGGUCACAGGUGAGGUUCUUGGGAGCCUGGCGUCUGGCC
0.4334917891097674	G77U_C78A	UGCCAGUCUCUAGGUCCCUGAGACCCUUUAACCUGUGAGGACAUCCAGGGUCACAGGUGAGGUUCUUGGGAGCCUGUAGUCUGGCC
0.7696777343749996	U7A	UGCCAGACUCUAGGUCCCUGAGACCCUUUAACCUGUGAGGACAUCCAGGGUCACAGGUGAGGUUCUUGGGAGCCUGGCGUCUGGCC
0.3320801051466528	G13A_C74G	UGCCAGUCUCUAAGUCCCUGAGACCCUUUAACCUGUGAGGACAUCCAGGGUCACAGGUGAGGUUCUUGGGAGCGUGGCGUCUGGCC
0.4173288428999074	G2A_C3A	UAACAGUCUCUAGGUCCCUGAGACCCUUUAACCUGUGAGGACAUCCAGGGUCACAGGUGAGGUUCUUGGGAGCCUGGCGUCUGGCC
0.9118354072398194	C3G_G84U	UGGCAGUCUCUAGGUCCCUGAGACCCUUUAACCUGUGAGGACAUCCAGGGUCACAGGUGAGGUUCUUGGGAGCCUGGCGUCUGUCC
0.329677914110429	G13C_C74A	UGCCAGUCUCUACGUCCCUGAGACCCUUUAACCUGUGAGGACAUCCAGGGUCACAGGUGAGGUUCUUGGGAGCAUGGCGUCUGGCC
0.8450307992788461	C24G_C25G	UGCCAGUCUCUAGGUCCCUGAGAGGCUUUAACCUGUGAGGACAUCCAGGGUCACAGGUGAGGUUCUUGGGAGCCUGGCGUCUGGCC
0.8052572427572431	U11C_G76A	UGCCAGUCUCCAGGUCCCUGAGACCCUUUAACCUGUGAGGACAUCCAGGGUCACAGGUGAGGUUCUUGGGAGCCUAGCGUCUGGCC
0.832471955128205	C25G_U63A	UGCCAGUCUCUAGGUCCCUGAGACGCUUUAACCUGUGAGGACAUCCAGGGUCACAGGUGAGGAUCUUGGGAGCCUGGCGUCUGGCC
0.3147452167122219	G68A_G69U	UGCCAGUCUCUAGGUCCCUGAGACCCUUUAACCUGUGAGGACAUCCAGGGUCACAGGUGAGGUUCUUAUGAGCCUGGCGUCUGGCC
0.5724048029085343	G84U_C85U	UGCCAGUCUCUAGGUCCCUGAGACCCUUUAACCUGUGAGGACAUCCAGGGUCACAGGUGAGGUUCUUGGGAGCCUGGCGUCUGUUC
0.277902466731581	C3A_C4G	UGAGAGUCUCUAGGUCCCUGAGACCCUUUAACCUGUGAGGACAUCCAGGGUCACAGGUGAGGUUCUUGGGAGCCUGGCGUCUGGCC
0.0215294471153846	C18A_G70C	UGCCAGUCUCUAGGUCCAUGAGACCCUUUAACCUGUGAGGACAUCCAGGGUCACAGGUGAGGUUCUUGGCAGCCUGGCGUCUGGCC
0.21450584671738512	G6A_U82C	UGCCAAUCUCUAGGUCCCUGAGACCCUUUAACCUGUGAGGACAUCCAGGGUCACAGGUGAGGUUCUUGGGAGCCUGGCGUCCGGCC
0.2700783224990981	U19G	UGCCAGUCUCUAGGUCCCGGAGACCCUUUAACCUGUGAGGACAUCCAGGGUCACAGGUGAGGUUCUUGGGAGCCUGGCGUCUGGCC
0.5916340721425466	A12U_C74U	UGCCAGUCUCUUGGUCCCUGAGACCCUUUAACCUGUGAGGACAUCCAGGGUCACAGGUGAGGUUCUUGGGAGCUUGGCGUCUGGCC
0.1008208255159472	G20U_G22A	UGCCAGUCUCUAGGUCCCUUAAACCCUUUAACCUGUGAGGACAUCCAGGGUCACAGGUGAGGUUCUUGGGAGCCUGGCGUCUGGCC
0.8623994135297327	C24A_C25U	UGCCAGUCUCUAGGUCCCUGAGAAUCUUUAACCUGUGAGGACAUCCAGGGUCACAGGUGAGGUUCUUGGGAGCCUGGCGUCUGGCC
0.5690898137750328	G6C_C81A	UGCCACUCUCUAGGUCCCUGAGACCCUUUAACCUGUGAGGACAUCCAGGGUCACAGGUGAGGUUCUUGGGAGCCUGGCGUAUGGCC
0.8912005998588565	C25G_G62A	UGCCAGUCUCUAGGUCCCUGAGACGCUUUAACCUGUGAGGACAUCCAGGGUCACAGGUGAGAUUCUUGGGAGCCUGGCGUCUGGCC
0.2284323700990368	A71U_C73G	UGCCAGUCUCUAGGUCCCUGAGACCCUUUAACCUGUGAGGACAUCCAGGGUCACAGGUGAGGUUCUUGGGUGGCUGGCGUCUGGCC
1.1541255752794215	U75G_G76A	UGCCAGUCUCUAGGUCCCUGAGACCCUUUAACCUGUGAGGACAUCCAGGGUCACAGGUGAGGUUCUUGGGAGCCGAGCGUCUGGCC
1.18296435272045	C74G_G76A	UGCCAGUCUCUAGGUCCCUGAGACCCUUUAACCUGUGAGGACAUCCAGGGUCACAGGUGAGGUUCUUGGGAGCGUAGCGUCUGGCC
0.7885239391876561	A5C_U80A	UGCCCGUCUCUAGGUCCCUGAGACCCUUUAACCUGUGAGGACAUCCAGGGUCACAGGUGAGGUUCUUGGGAGCCUGGCGACUGGCC
0.24052848647611785	C18G_G68U	UGCCAGUCUCUAGGUCCGUGAGACCCUUUAACCUGUGAGGACAUCCAGGGUCACAGGUGAGGUUCUUUGGAGCCUGGCGUCUGGCC
0.7139379469736611	C24G_U63G	UGCCAGUCUCUAGGUCCCUGAGAGCCUUUAACCUGUGAGGACAUCCAGGGUCACAGGUGAGGGUCUUGGGAGCCUGGCGUCUGGCC
0.5140731592566455	G6C_U7C	UGCCACCCUCUAGGUCCCUGAGACCCUUUAACCUGUGAGGACAUCCAGGGUCACAGGUGAGGUUCUUGGGAGCCUGGCGUCUGGCC
0.8273291990311537	C16G_A71G	UGCCAGUCUCUAGGUGCCUGAGACCCUUUAACCUGUGAGGACAUCCAGGGUCACAGGUGAGGUUCUUGGGGGCCUGGCGUCUGGCC
0.3873850686350693	A5G_U82A	UGCCGGUCUCUAGGUCCCUGAGACCCUUUAACCUGUGAGGACAUCCAGGGUCACAGGUGAGGUUCUUGGGAGCCUGGCGUCAGGCC
0.2568846899224812	C17U_U19G	UGCCAGUCUCUAGGUCUCGGAGACCCUUUAACCUGUGAGGACAUCCAGGGUCACAGGUGAGGUUCUUGGGAGCCUGGCGUCUGGCC
0.7889064856711914	A12U	UGCCAGUCUCUUGGUCCCUGAGACCCUUUAACCUGUGAGGACAUCCAGGGUCACAGGUGAGGUUCUUGGGAGCCUGGCGUCUGGCC
0.14779290429042855	A21U_U66G	UGCCAGUCUCUAGGUCCCUGUGACCCUUUAACCUGUGAGGACAUCCAGGGUCACAGGUGAGGUUCGUGGGAGCCUGGCGUCUGGCC
1.1521966180371355	C16G_G72A	UGCCAGUCUCUAGGUGCCUGAGACCCUUUAACCUGUGAGGACAUCCAGGGUCACAGGUGAGGUUCUUGGGAACCUGGCGUCUGGCC
0.10438519813519813	G22C_U66G	UGCCAGUCUCUAGGUCCCUGACACCCUUUAACCUGUGAGGACAUCCAGGGUCACAGGUGAGGUUCGUGGGAGCCUGGCGUCUGGCC
1.125272435897436	A5U_U82G	UGCCUGUCUCUAGGUCCCUGAGACCCUUUAACCUGUGAGGACAUCCAGGGUCACAGGUGAGGUUCUUGGGAGCCUGGCGUCGGGCC
0.07084867703218767	A12C_G76C	UGCCAGUCUCUCGGUCCCUGAGACCCUUUAACCUGUGAGGACAUCCAGGGUCACAGGUGAGGUUCUUGGGAGCCUCGCGUCUGGCC
0.27565490183274505	C3G_C4G	UGGGAGUCUCUAGGUCCCUGAGACCCUUUAACCUGUGAGGACAUCCAGGGUCACAGGUGAGGUUCUUGGGAGCCUGGCGUCUGGCC
0.6517934577677225	G83U	UGCCAGUCUCUAGGUCCCUGAGACCCUUUAACCUGUGAGGACAUCCAGGGUCACAGGUGAGGUUCUUGGGAGCCUGGCGUCUUGCC
0.48358450443787104	C8U_U9A	UGCCAGUUACUAGGUCCCUGAGACCCUUUAACCUGUGAGGACAUCCAGGGUCACAGGUGAGGUUCUUGGGAGCCUGGCGUCUGGCC
0.24878472222222203	A12U_G76U	UGCCAGUCUCUUGGUCCCUGAGACCCUUUAACCUGUGAGGACAUCCAGGGUCACAGGUGAGGUUCUUGGGAGCCUUGCGUCUGGCC
0.8128310560053983	C3A_G84C	UGACAGUCUCUAGGUCCCUGAGACCCUUUAACCUGUGAGGACAUCCAGGGUCACAGGUGAGGUUCUUGGGAGCCUGGCGUCUGCCC
0.1724738004042985	G2C_C4A	UCCAAGUCUCUAGGUCCCUGAGACCCUUUAACCUGUGAGGACAUCCAGGGUCACAGGUGAGGUUCUUGGGAGCCUGGCGUCUGGCC
1.0441928309785453	A5U_U80G	UGCCUGUCUCUAGGUCCCUGAGACCCUUUAACCUGUGAGGACAUCCAGGGUCACAGGUGAGGUUCUUGGGAGCCUGGCGGCUGGCC
0.6972931235431232	C24U_G62C	UGCCAGUCUCUAGGUCCCUGAGAUCCUUUAACCUGUGAGGACAUCCAGGGUCACAGGUGAGCUUCUUGGGAGCCUGGCGUCUGGCC
0.3888920082350738	U15A_C73U	UGCCAGUCUCUAGGACCCUGAGACCCUUUAACCUGUGAGGACAUCCAGGGUCACAGGUGAGGUUCUUGGGAGUCUGGCGUCUGGCC
1.3385164835164833	C16U_A71G	UGCCAGUCUCUAGGUUCCUGAGACCCUUUAACCUGUGAGGACAUCCAGGGUCACAGGUGAGGUUCUUGGGGGCCUGGCGUCUGGCC
0.7381524725274727	U64C	UGCCAGUCUCUAGGUCCCUGAGACCCUUUAACCUGUGAGGACAUCCAGGGUCACAGGUGAGGUCCUUGGGAGCCUGGCGUCUGGCC
0.8217961962280143	A23U_U63G	UGCCAGUCUCUAGGUCCCUGAGUCCCUUUAACCUGUGAGGACAUCCAGGGUCACAGGUGAGGGUCUUGGGAGCCUGGCGUCUGGCC
0.1565777972027976	A21G_C65U	UGCCAGUCUCUAGGUCCCUGGGACCCUUUAACCUGUGAGGACAUCCAGGGUCACAGGUGAGGUUUUUGGGAGCCUGGCGUCUGGCC
0.7075623700623701	G20A_A21C	UGCCAGUCUCUAGGUCCCUACGACCCUUUAACCUGUGAGGACAUCCAGGGUCACAGGUGAGGUUCUUGGGAGCCUGGCGUCUGGCC
0.5010489510489511	U19A_G68C	UGCCAGUCUCUAGGUCCCAGAGACCCUUUAACCUGUGAGGACAUCCAGGGUCACAGGUGAGGUUCUUCGGAGCCUGGCGUCUGGCC
0.39208098811757414	U15G_A71C	UGCCAGUCUCUAGGGCCCUGAGACCCUUUAACCUGUGAGGACAUCCAGGGUCACAGGUGAGGUUCUUGGGCGCCUGGCGUCUGGCC
0.36009805037171844	G2U_C3A	UUACAGUCUCUAGGUCCCUGAGACCCUUUAACCUGUGAGGACAUCCAGGGUCACAGGUGAGGUUCUUGGGAGCCUGGCGUCUGGCC
1.3340193748199367	U75C_G76A	UGCCAGUCUCUAGGUCCCUGAGACCCUUUAACCUGUGAGGACAUCCAGGGUCACAGGUGAGGUUCUUGGGAGCCCAGCGUCUGGCC
0.2640945512820521	U19C_G70C	UGCCAGUCUCUAGGUCCCCGAGACCCUUUAACCUGUGAGGACAUCCAGGGUCACAGGUGAGGUUCUUGGCAGCCUGGCGUCUGGCC
0.3288133741258732	U11C_G76C	UGCCAGUCUCCAGGUCCCUGAGACCCUUUAACCUGUGAGGACAUCCAGGGUCACAGGUGAGGUUCUUGGGAGCCUCGCGUCUGGCC
0.29668737060041406	G68A_G70C	UGCCAGUCUCUAGGUCCCUGAGACCCUUUAACCUGUGAGGACAUCCAGGGUCACAGGUGAGGUUCUUAGCAGCCUGGCGUCUGGCC
0.9493672349986784	C8U_G79A	UGCCAGUUUCUAGGUCCCUGAGACCCUUUAACCUGUGAGGACAUCCAGGGUCACAGGUGAGGUUCUUGGGAGCCUGGCAUCUGGCC
0.9455139257294429	C16A_A71C	UGCCAGUCUCUAGGUACCUGAGACCCUUUAACCUGUGAGGACAUCCAGGGUCACAGGUGAGGUUCUUGGGCGCCUGGCGUCUGGCC
0.09257105943152437	A12C_C74A	UGCCAGUCUCUCGGUCCCUGAGACCCUUUAACCUGUGAGGACAUCCAGGGUCACAGGUGAGGUUCUUGGGAGCAUGGCGUCUGGCC
0.24949351060462213	A21G	UGCCAGUCUCUAGGUCCCUGGGACCCUUUAACCUGUGAGGACAUCCAGGGUCACAGGUGAGGUUCUUGGGAGCCUGGCGUCUGGCC
0.03651298143975963	U19G_G70U	UGCCAGUCUCUAGGUCCCGGAGACCCUUUAACCUGUGAGGACAUCCAGGGUCACAGGUGAGGUUCUUGGUAGCCUGGCGUCUGGCC
0.3649324033757983	G2U_C3U	UUUCAGUCUCUAGGUCCCUGAGACCCUUUAACCUGUGAGGACAUCCAGGGUCACAGGUGAGGUUCUUGGGAGCCUGGCGUCUGGCC
1.1844973009446695	C3A_G84U	UGACAGUCUCUAGGUCCCUGAGACCCUUUAACCUGUGAGGACAUCCAGGGUCACAGGUGAGGUUCUUGGGAGCCUGGCGUCUGUCC
0.19191964285714244	C65A_U67G	UGCCAGUCUCUAGGUCCCUGAGACCCUUUAACCUGUGAGGACAUCCAGGGUCACAGGUGAGGUUAUGGGGAGCCUGGCGUCUGGCC
0.5022196261682245	U9G_C10U	UGCCAGUCGUUAGGUCCCUGAGACCCUUUAACCUGUGAGGACAUCCAGGGUCACAGGUGAGGUUCUUGGGAGCCUGGCGUCUGGCC
0.30412768537768464	G20A_A21U	UGCCAGUCUCUAGGUCCCUAUGACCCUUUAACCUGUGAGGACAUCCAGGGUCACAGGUGAGGUUCUUGGGAGCCUGGCGUCUGGCC
0.8188744095816464	U15A	UGCCAGUCUCUAGGACCCUGAGACCCUUUAACCUGUGAGGACAUCCAGGGUCACAGGUGAGGUUCUUGGGAGCCUGGCGUCUGGCC
0.4446809440559429	G14U	UGCCAGUCUCUAGUUCCCUGAGACCCUUUAACCUGUGAGGACAUCCAGGGUCACAGGUGAGGUUCUUGGGAGCCUGGCGUCUGGCC
1.0395490800548053	C3U_G84U	UGUCAGUCUCUAGGUCCCUGAGACCCUUUAACCUGUGAGGACAUCCAGGGUCACAGGUGAGGUUCUUGGGAGCCUGGCGUCUGUCC
0.3152786831812259	C4A_G84U	UGCAAGUCUCUAGGUCCCUGAGACCCUUUAACCUGUGAGGACAUCCAGGGUCACAGGUGAGGUUCUUGGGAGCCUGGCGUCUGUCC
0.8177689180737964	C16A_G72U	UGCCAGUCUCUAGGUACCUGAGACCCUUUAACCUGUGAGGACAUCCAGGGUCACAGGUGAGGUUCUUGGGAUCCUGGCGUCUGGCC
0.1254623371835828	G6A_C81G	UGCCAAUCUCUAGGUCCCUGAGACCCUUUAACCUGUGAGGACAUCCAGGGUCACAGGUGAGGUUCUUGGGAGCCUGGCGUGUGGCC
1.3292176091017147	G13A_G76A	UGCCAGUCUCUAAGUCCCUGAGACCCUUUAACCUGUGAGGACAUCCAGGGUCACAGGUGAGGUUCUUGGGAGCCUAGCGUCUGGCC
0.6024517149517148	A23G_G62A	UGCCAGUCUCUAGGUCCCUGAGGCCCUUUAACCUGUGAGGACAUCCAGGGUCACAGGUGAGAUUCUUGGGAGCCUGGCGUCUGGCC
0.7795926113360326	U9G	UGCCAGUCGCUAGGUCCCUGAGACCCUUUAACCUGUGAGGACAUCCAGGGUCACAGGUGAGGUUCUUGGGAGCCUGGCGUCUGGCC
1.1778432949164657	G2U_C85U	UUCCAGUCUCUAGGUCCCUGAGACCCUUUAACCUGUGAGGACAUCCAGGGUCACAGGUGAGGUUCUUGGGAGCCUGGCGUCUGGUC
0.02502568211702834	C8G_C10A	UGCCAGUGUAUAGGUCCCUGAGACCCUUUAACCUGUGAGGACAUCCAGGGUCACAGGUGAGGUUCUUGGGAGCCUGGCGUCUGGCC
0.025835336538461453	C10G_G79C	UGCCAGUCUGUAGGUCCCUGAGACCCUUUAACCUGUGAGGACAUCCAGGGUCACAGGUGAGGUUCUUGGGAGCCUGGCCUCUGGCC
0.41745987378254895	G2A_C4G	UACGAGUCUCUAGGUCCCUGAGACCCUUUAACCUGUGAGGACAUCCAGGGUCACAGGUGAGGUUCUUGGGAGCCUGGCGUCUGGCC
0.06146446078431374	A5U_C81G	UGCCUGUCUCUAGGUCCCUGAGACCCUUUAACCUGUGAGGACAUCCAGGGUCACAGGUGAGGUUCUUGGGAGCCUGGCGUGUGGCC
0.03428763799857548	A5G_C81G	UGCCGGUCUCUAGGUCCCUGAGACCCUUUAACCUGUGAGGACAUCCAGGGUCACAGGUGAGGUUCUUGGGAGCCUGGCGUGUGGCC
0.5457213261648746	G14C_C16G	UGCCAGUCUCUAGCUGCCUGAGACCCUUUAACCUGUGAGGACAUCCAGGGUCACAGGUGAGGUUCUUGGGAGCCUGGCGUCUGGCC
0.5987236721611721	C78G	UGCCAGUCUCUAGGUCCCUGAGACCCUUUAACCUGUGAGGACAUCCAGGGUCACAGGUGAGGUUCUUGGGAGCCUGGGGUCUGGCC
0.264818664818665	A5C_G6C	UGCCCCUCUCUAGGUCCCUGAGACCCUUUAACCUGUGAGGACAUCCAGGGUCACAGGUGAGGUUCUUGGGAGCCUGGCGUCUGGCC
1.2079828538670005	C4A_G83U	UGCAAGUCUCUAGGUCCCUGAGACCCUUUAACCUGUGAGGACAUCCAGGGUCACAGGUGAGGUUCUUGGGAGCCUGGCGUCUUGCC
0.952551688335139	G14A_A71G	UGCCAGUCUCUAGAUCCCUGAGACCCUUUAACCUGUGAGGACAUCCAGGGUCACAGGUGAGGUUCUUGGGGGCCUGGCGUCUGGCC
0.24395781024119256	C81U_U82A	UGCCAGUCUCUAGGUCCCUGAGACCCUUUAACCUGUGAGGACAUCCAGGGUCACAGGUGAGGUUCUUGGGAGCCUGGCGUUAGGCC
0.9576786688488816	U15G_G72U	UGCCAGUCUCUAGGGCCCUGAGACCCUUUAACCUGUGAGGACAUCCAGGGUCACAGGUGAGGUUCUUGGGAUCCUGGCGUCUGGCC
0.5680352139582271	C18U_U19C	UGCCAGUCUCUAGGUCCUCGAGACCCUUUAACCUGUGAGGACAUCCAGGGUCACAGGUGAGGUUCUUGGGAGCCUGGCGUCUGGCC
1.065439124367696	C25A_G62U	UGCCAGUCUCUAGGUCCCUGAGACACUUUAACCUGUGAGGACAUCCAGGGUCACAGGUGAGUUUCUUGGGAGCCUGGCGUCUGGCC
0.9013661858974361	A12C_G76A	UGCCAGUCUCUCGGUCCCUGAGACCCUUUAACCUGUGAGGACAUCCAGGGUCACAGGUGAGGUUCUUGGGAGCCUAGCGUCUGGCC
0.44609674329501886	A23U_G62A	UGCCAGUCUCUAGGUCCCUGAGUCCCUUUAACCUGUGAGGACAUCCAGGGUCACAGGUGAGAUUCUUGGGAGCCUGGCGUCUGGCC
0.1668620531767081	C18A_U19G	UGCCAGUCUCUAGGUCCAGGAGACCCUUUAACCUGUGAGGACAUCCAGGGUCACAGGUGAGGUUCUUGGGAGCCUGGCGUCUGGCC
0.3877508629191325	C17A_G70C	UGCCAGUCUCUAGGUCACUGAGACCCUUUAACCUGUGAGGACAUCCAGGGUCACAGGUGAGGUUCUUGGCAGCCUGGCGUCUGGCC
0.058747018485390406	C10A_G79A	UGCCAGUCUAUAGGUCCCUGAGACCCUUUAACCUGUGAGGACAUCCAGGGUCACAGGUGAGGUUCUUGGGAGCCUGGCAUCUGGCC
0.23602653133903093	U15C_G72C	UGCCAGUCUCUAGGCCCCUGAGACCCUUUAACCUGUGAGGACAUCCAGGGUCACAGGUGAGGUUCUUGGGACCCUGGCGUCUGGCC
0.6391392493049121	U11A_G76A	UGCCAGUCUCAAGGUCCCUGAGACCCUUUAACCUGUGAGGACAUCCAGGGUCACAGGUGAGGUUCUUGGGAGCCUAGCGUCUGGCC
0.10736763236763268	G69A_G70U	UGCCAGUCUCUAGGUCCCUGAGACCCUUUAACCUGUGAGGACAUCCAGGGUCACAGGUGAGGUUCUUGAUAGCCUGGCGUCUGGCC
0.1820246957343727	C81G_U82A	UGCCAGUCUCUAGGUCCCUGAGACCCUUUAACCUGUGAGGACAUCCAGGGUCACAGGUGAGGUUCUUGGGAGCCUGGCGUGAGGCC
0.3077275641025635	G77A	UGCCAGUCUCUAGGUCCCUGAGACCCUUUAACCUGUGAGGACAUCCAGGGUCACAGGUGAGGUUCUUGGGAGCCUGACGUCUGGCC
0.6833067877929844	A5U_U7A	UGCCUGACUCUAGGUCCCUGAGACCCUUUAACCUGUGAGGACAUCCAGGGUCACAGGUGAGGUUCUUGGGAGCCUGGCGUCUGGCC
0.6228567146282974	U11A_U75G	UGCCAGUCUCAAGGUCCCUGAGACCCUUUAACCUGUGAGGACAUCCAGGGUCACAGGUGAGGUUCUUGGGAGCCGGGCGUCUGGCC
0.6465530243927808	C3U_C85U	UGUCAGUCUCUAGGUCCCUGAGACCCUUUAACCUGUGAGGACAUCCAGGGUCACAGGUGAGGUUCUUGGGAGCCUGGCGUCUGGUC
0.2783385061668291	C18U_G69U	UGCCAGUCUCUAGGUCCUUGAGACCCUUUAACCUGUGAGGACAUCCAGGGUCACAGGUGAGGUUCUUGUGAGCCUGGCGUCUGGCC
0.21094311985149092	U19A	UGCCAGUCUCUAGGUCCCAGAGACCCUUUAACCUGUGAGGACAUCCAGGGUCACAGGUGAGGUUCUUGGGAGCCUGGCGUCUGGCC
0.6555747315362701	C10G_G77U	UGCCAGUCUGUAGGUCCCUGAGACCCUUUAACCUGUGAGGACAUCCAGGGUCACAGGUGAGGUUCUUGGGAGCCUGUCGUCUGGCC
0.5235961538461539	A5G_U82G	UGCCGGUCUCUAGGUCCCUGAGACCCUUUAACCUGUGAGGACAUCCAGGGUCACAGGUGAGGUUCUUGGGAGCCUGGCGUCGGGCC
0.5602745953809782	C25A_U64A	UGCCAGUCUCUAGGUCCCUGAGACACUUUAACCUGUGAGGACAUCCAGGGUCACAGGUGAGGUACUUGGGAGCCUGGCGUCUGGCC
0.6766397664835166	U15A_A71U	UGCCAGUCUCUAGGACCCUGAGACCCUUUAACCUGUGAGGACAUCCAGGGUCACAGGUGAGGUUCUUGGGUGCCUGGCGUCUGGCC
0.08738796233265227	G14U_G72C	UGCCAGUCUCUAGUUCCCUGAGACCCUUUAACCUGUGAGGACAUCCAGGGUCACAGGUGAGGUUCUUGGGACCCUGGCGUCUGGCC
0.23655718175629697	C17U_C18A	UGCCAGUCUCUAGGUCUAUGAGACCCUUUAACCUGUGAGGACAUCCAGGGUCACAGGUGAGGUUCUUGGGAGCCUGGCGUCUGGCC
0.4492226158344586	C4G_G84U	UGCGAGUCUCUAGGUCCCUGAGACCCUUUAACCUGUGAGGACAUCCAGGGUCACAGGUGAGGUUCUUGGGAGCCUGGCGUCUGUCC
0.03484305923961101	U19A_G70C	UGCCAGUCUCUAGGUCCCAGAGACCCUUUAACCUGUGAGGACAUCCAGGGUCACAGGUGAGGUUCUUGGCAGCCUGGCGUCUGGCC
0.7814391915954415	C4G_G83A	UGCGAGUCUCUAGGUCCCUGAGACCCUUUAACCUGUGAGGACAUCCAGGGUCACAGGUGAGGUUCUUGGGAGCCUGGCGUCUAGCC
0.39618565276962153	G6A_U80C	UGCCAAUCUCUAGGUCCCUGAGACCCUUUAACCUGUGAGGACAUCCAGGGUCACAGGUGAGGUUCUUGGGAGCCUGGCGCCUGGCC
0.4114516559829069	U9G_C78G	UGCCAGUCGCUAGGUCCCUGAGACCCUUUAACCUGUGAGGACAUCCAGGGUCACAGGUGAGGUUCUUGGGAGCCUGGGGUCUGGCC
0.2675274253238161	G6C_U82A	UGCCACUCUCUAGGUCCCUGAGACCCUUUAACCUGUGAGGACAUCCAGGGUCACAGGUGAGGUUCUUGGGAGCCUGGCGUCAGGCC
0.5198962784900284	G2A_G84U	UACCAGUCUCUAGGUCCCUGAGACCCUUUAACCUGUGAGGACAUCCAGGGUCACAGGUGAGGUUCUUGGGAGCCUGGCGUCUGUCC
0.6073570344129554	C18A_G69A	UGCCAGUCUCUAGGUCCAUGAGACCCUUUAACCUGUGAGGACAUCCAGGGUCACAGGUGAGGUUCUUGAGAGCCUGGCGUCUGGCC
0.3028683574879223	G14C_A71C	UGCCAGUCUCUAGCUCCCUGAGACCCUUUAACCUGUGAGGACAUCCAGGGUCACAGGUGAGGUUCUUGGGCGCCUGGCGUCUGGCC
0.04517654476670855	G77A_G79U	UGCCAGUCUCUAGGUCCCUGAGACCCUUUAACCUGUGAGGACAUCCAGGGUCACAGGUGAGGUUCUUGGGAGCCUGACUUCUGGCC
0.695148995148995	A71U_G72C	UGCCAGUCUCUAGGUCCCUGAGACCCUUUAACCUGUGAGGACAUCCAGGGUCACAGGUGAGGUUCUUGGGUCCCUGGCGUCUGGCC
1.0441781850961538	C16A	UGCCAGUCUCUAGGUACCUGAGACCCUUUAACCUGUGAGGACAUCCAGGGUCACAGGUGAGGUUCUUGGGAGCCUGGCGUCUGGCC
1.102762439705509	U15C_C16U	UGCCAGUCUCUAGGCUCCUGAGACCCUUUAACCUGUGAGGACAUCCAGGGUCACAGGUGAGGUUCUUGGGAGCCUGGCGUCUGGCC
0.023921607905982883	G77C_G79U	UGCCAGUCUCUAGGUCCCUGAGACCCUUUAACCUGUGAGGACAUCCAGGGUCACAGGUGAGGUUCUUGGGAGCCUGCCUUCUGGCC
1.207628757736516	A21G_U66C	UGCCAGUCUCUAGGUCCCUGGGACCCUUUAACCUGUGAGGACAUCCAGGGUCACAGGUGAGGUUCCUGGGAGCCUGGCGUCUGGCC
0.0673402255639096	C16A_C73A	UGCCAGUCUCUAGGUACCUGAGACCCUUUAACCUGUGAGGACAUCCAGGGUCACAGGUGAGGUUCUUGGGAGACUGGCGUCUGGCC
0.9884824414715718	G14A_C73U	UGCCAGUCUCUAGAUCCCUGAGACCCUUUAACCUGUGAGGACAUCCAGGGUCACAGGUGAGGUUCUUGGGAGUCUGGCGUCUGGCC
0.6024084912671868	A21C_U66A	UGCCAGUCUCUAGGUCCCUGCGACCCUUUAACCUGUGAGGACAUCCAGGGUCACAGGUGAGGUUCAUGGGAGCCUGGCGUCUGGCC
0.058537581699346336	U9C_G77U	UGCCAGUCCCUAGGUCCCUGAGACCCUUUAACCUGUGAGGACAUCCAGGGUCACAGGUGAGGUUCUUGGGAGCCUGUCGUCUGGCC
0.10243266924921583	C8A_C78U	UGCCAGUAUCUAGGUCCCUGAGACCCUUUAACCUGUGAGGACAUCCAGGGUCACAGGUGAGGUUCUUGGGAGCCUGGUGUCUGGCC
0.4428914835164837	G68U_G69C	UGCCAGUCUCUAGGUCCCUGAGACCCUUUAACCUGUGAGGACAUCCAGGGUCACAGGUGAGGUUCUUUCGAGCCUGGCGUCUGGCC
0.15507120671424823	C74A_U75G	UGCCAGUCUCUAGGUCCCUGAGACCCUUUAACCUGUGAGGACAUCCAGGGUCACAGGUGAGGUUCUUGGGAGCAGGGCGUCUGGCC
0.8414818454052029	G14A_C16U	UGCCAGUCUCUAGAUUCCUGAGACCCUUUAACCUGUGAGGACAUCCAGGGUCACAGGUGAGGUUCUUGGGAGCCUGGCGUCUGGCC
0.6405954790823213	C4G_C85U	UGCGAGUCUCUAGGUCCCUGAGACCCUUUAACCUGUGAGGACAUCCAGGGUCACAGGUGAGGUUCUUGGGAGCCUGGCGUCUGGUC
0.15309829059829072	U11G_G13C	UGCCAGUCUCGACGUCCCUGAGACCCUUUAACCUGUGAGGACAUCCAGGGUCACAGGUGAGGUUCUUGGGAGCCUGGCGUCUGGCC
0.25076444149719934	G68U_G70A	UGCCAGUCUCUAGGUCCCUGAGACCCUUUAACCUGUGAGGACAUCCAGGGUCACAGGUGAGGUUCUUUGAAGCCUGGCGUCUGGCC
0.8403008449883451	C4U_C85U	UGCUAGUCUCUAGGUCCCUGAGACCCUUUAACCUGUGAGGACAUCCAGGGUCACAGGUGAGGUUCUUGGGAGCCUGGCGUCUGGUC
0.8652787316849817	A23U	UGCCAGUCUCUAGGUCCCUGAGUCCCUUUAACCUGUGAGGACAUCCAGGGUCACAGGUGAGGUUCUUGGGAGCCUGGCGUCUGGCC
0.5577152014652014	A23U_G62U	UGCCAGUCUCUAGGUCCCUGAGUCCCUUUAACCUGUGAGGACAUCCAGGGUCACAGGUGAGUUUCUUGGGAGCCUGGCGUCUGGCC
0.39738991081382424	C3A_G83A	UGACAGUCUCUAGGUCCCUGAGACCCUUUAACCUGUGAGGACAUCCAGGGUCACAGGUGAGGUUCUUGGGAGCCUGGCGUCUAGCC
0.6701187473728455	C17U_G68A	UGCCAGUCUCUAGGUCUCUGAGACCCUUUAACCUGUGAGGACAUCCAGGGUCACAGGUGAGGUUCUUAGGAGCCUGGCGUCUGGCC
0.5734141497561741	G69A	UGCCAGUCUCUAGGUCCCUGAGACCCUUUAACCUGUGAGGACAUCCAGGGUCACAGGUGAGGUUCUUGAGAGCCUGGCGUCUGGCC
0.9185897435897435	G20A_G22C	UGCCAGUCUCUAGGUCCCUAACACCCUUUAACCUGUGAGGACAUCCAGGGUCACAGGUGAGGUUCUUGGGAGCCUGGCGUCUGGCC
0.9185897435897435	G20C	UGCCAGUCUCUAGGUCCCUCAGACCCUUUAACCUGUGAGGACAUCCAGGGUCACAGGUGAGGUUCUUGGGAGCCUGGCGUCUGGCC
0.04981769773436452	G69U_G70A	UGCCAGUCUCUAGGUCCCUGAGACCCUUUAACCUGUGAGGACAUCCAGGGUCACAGGUGAGGUUCUUGUAAGCCUGGCGUCUGGCC
0.7126360907610908	C24A_U63A	UGCCAGUCUCUAGGUCCCUGAGAACCUUUAACCUGUGAGGACAUCCAGGGUCACAGGUGAGGAUCUUGGGAGCCUGGCGUCUGGCC
0.9899827288428326	G2A_C85U	UACCAGUCUCUAGGUCCCUGAGACCCUUUAACCUGUGAGGACAUCCAGGGUCACAGGUGAGGUUCUUGGGAGCCUGGCGUCUGGUC
0.7448024948024949	C8G_G79U	UGCCAGUGUCUAGGUCCCUGAGACCCUUUAACCUGUGAGGACAUCCAGGGUCACAGGUGAGGUUCUUGGGAGCCUGGCUUCUGGCC
1.0069156804733728	U7C_U80C	UGCCAGCCUCUAGGUCCCUGAGACCCUUUAACCUGUGAGGACAUCCAGGGUCACAGGUGAGGUUCUUGGGAGCCUGGCGCCUGGCC
0.6812013828867762	A23C_C24G	UGCCAGUCUCUAGGUCCCUGAGCGCCUUUAACCUGUGAGGACAUCCAGGGUCACAGGUGAGGUUCUUGGGAGCCUGGCGUCUGGCC
0.06514820876522988	U19A_G69A	UGCCAGUCUCUAGGUCCCAGAGACCCUUUAACCUGUGAGGACAUCCAGGGUCACAGGUGAGGUUCUUGAGAGCCUGGCGUCUGGCC
1.5534973604826547	A71G	UGCCAGUCUCUAGGUCCCUGAGACCCUUUAACCUGUGAGGACAUCCAGGGUCACAGGUGAGGUUCUUGGGGGCCUGGCGUCUGGCC
0.7683531032830095	C18A_G69U	UGCCAGUCUCUAGGUCCAUGAGACCCUUUAACCUGUGAGGACAUCCAGGGUCACAGGUGAGGUUCUUGUGAGCCUGGCGUCUGGCC
0.7667888961321165	G76U	UGCCAGUCUCUAGGUCCCUGAGACCCUUUAACCUGUGAGGACAUCCAGGGUCACAGGUGAGGUUCUUGGGAGCCUUGCGUCUGGCC
0.5642199933687003	A71C_C73U	UGCCAGUCUCUAGGUCCCUGAGACCCUUUAACCUGUGAGGACAUCCAGGGUCACAGGUGAGGUUCUUGGGCGUCUGGCGUCUGGCC
1.2903212045748018	C16U	UGCCAGUCUCUAGGUUCCUGAGACCCUUUAACCUGUGAGGACAUCCAGGGUCACAGGUGAGGUUCUUGGGAGCCUGGCGUCUGGCC
0.43377849002848945	U9A_G79U	UGCCAGUCACUAGGUCCCUGAGACCCUUUAACCUGUGAGGACAUCCAGGGUCACAGGUGAGGUUCUUGGGAGCCUGGCUUCUGGCC
0.4479261868494553	G22U	UGCCAGUCUCUAGGUCCCUGAUACCCUUUAACCUGUGAGGACAUCCAGGGUCACAGGUGAGGUUCUUGGGAGCCUGGCGUCUGGCC
0.8006057398259231	C10G_G77C	UGCCAGUCUGUAGGUCCCUGAGACCCUUUAACCUGUGAGGACAUCCAGGGUCACAGGUGAGGUUCUUGGGAGCCUGCCGUCUGGCC
0.8914271436448858	C24U_U63C	UGCCAGUCUCUAGGUCCCUGAGAUCCUUUAACCUGUGAGGACAUCCAGGGUCACAGGUGAGGCUCUUGGGAGCCUGGCGUCUGGCC
0.9013661858974361	U15G_A71G	UGCCAGUCUCUAGGGCCCUGAGACCCUUUAACCUGUGAGGACAUCCAGGGUCACAGGUGAGGUUCUUGGGGGCCUGGCGUCUGGCC
0.6803458796105857	G20A_C65G	UGCCAGUCUCUAGGUCCCUAAGACCCUUUAACCUGUGAGGACAUCCAGGGUCACAGGUGAGGUUGUUGGGAGCCUGGCGUCUGGCC
0.0427535120021821	U19G_G70A	UGCCAGUCUCUAGGUCCCGGAGACCCUUUAACCUGUGAGGACAUCCAGGGUCACAGGUGAGGUUCUUGGAAGCCUGGCGUCUGGCC
0.5511538461538462	G62A_U63C	UGCCAGUCUCUAGGUCCCUGAGACCCUUUAACCUGUGAGGACAUCCAGGGUCACAGGUGAGACUCUUGGGAGCCUGGCGUCUGGCC
0.6565380682711973	C24G_C25A	UGCCAGUCUCUAGGUCCCUGAGAGACUUUAACCUGUGAGGACAUCCAGGGUCACAGGUGAGGUUCUUGGGAGCCUGGCGUCUGGCC
0.8335351377018045	U63C_U64C	UGCCAGUCUCUAGGUCCCUGAGACCCUUUAACCUGUGAGGACAUCCAGGGUCACAGGUGAGGCCCUUGGGAGCCUGGCGUCUGGCC
0.22964743589743514	G83A_G84A	UGCCAGUCUCUAGGUCCCUGAGACCCUUUAACCUGUGAGGACAUCCAGGGUCACAGGUGAGGUUCUUGGGAGCCUGGCGUCUAACC
0.37039909015715355	G14U_G72U	UGCCAGUCUCUAGUUCCCUGAGACCCUUUAACCUGUGAGGACAUCCAGGGUCACAGGUGAGGUUCUUGGGAUCCUGGCGUCUGGCC
0.32949414715719166	C65A_U67C	UGCCAGUCUCUAGGUCCCUGAGACCCUUUAACCUGUGAGGACAUCCAGGGUCACAGGUGAGGUUAUCGGGAGCCUGGCGUCUGGCC
1.3231225345167648	C16G_A71C	UGCCAGUCUCUAGGUGCCUGAGACCCUUUAACCUGUGAGGACAUCCAGGGUCACAGGUGAGGUUCUUGGGCGCCUGGCGUCUGGCC
0.23046760531135457	C81A_U82A	UGCCAGUCUCUAGGUCCCUGAGACCCUUUAACCUGUGAGGACAUCCAGGGUCACAGGUGAGGUUCUUGGGAGCCUGGCGUAAGGCC
0.39387205575432305	G22A_C65G	UGCCAGUCUCUAGGUCCCUGAAACCCUUUAACCUGUGAGGACAUCCAGGGUCACAGGUGAGGUUGUUGGGAGCCUGGCGUCUGGCC
0.5992516782216352	C18A_U19C	UGCCAGUCUCUAGGUCCACGAGACCCUUUAACCUGUGAGGACAUCCAGGGUCACAGGUGAGGUUCUUGGGAGCCUGGCGUCUGGCC
0.08639117826617795	A12U_G76C	UGCCAGUCUCUUGGUCCCUGAGACCCUUUAACCUGUGAGGACAUCCAGGGUCACAGGUGAGGUUCUUGGGAGCCUCGCGUCUGGCC
0.34694936358605416	C78G_G79U	UGCCAGUCUCUAGGUCCCUGAGACCCUUUAACCUGUGAGGACAUCCAGGGUCACAGGUGAGGUUCUUGGGAGCCUGGGUUCUGGCC
0.8896937086092715	C24A_C25A	UGCCAGUCUCUAGGUCCCUGAGAAACUUUAACCUGUGAGGACAUCCAGGGUCACAGGUGAGGUUCUUGGGAGCCUGGCGUCUGGCC
0.10356649069884347	A12C_G13C	UGCCAGUCUCUCCGUCCCUGAGACCCUUUAACCUGUGAGGACAUCCAGGGUCACAGGUGAGGUUCUUGGGAGCCUGGCGUCUGGCC
0.6370864350703062	A23U_U64G	UGCCAGUCUCUAGGUCCCUGAGUCCCUUUAACCUGUGAGGACAUCCAGGGUCACAGGUGAGGUGCUUGGGAGCCUGGCGUCUGGCC
0.727678019771393	U11C_C74A	UGCCAGUCUCCAGGUCCCUGAGACCCUUUAACCUGUGAGGACAUCCAGGGUCACAGGUGAGGUUCUUGGGAGCAUGGCGUCUGGCC
0.7643489284347492	A23U_U63A	UGCCAGUCUCUAGGUCCCUGAGUCCCUUUAACCUGUGAGGACAUCCAGGGUCACAGGUGAGGAUCUUGGGAGCCUGGCGUCUGGCC
0.057411858974359194	U9C_G77A	UGCCAGUCCCUAGGUCCCUGAGACCCUUUAACCUGUGAGGACAUCCAGGGUCACAGGUGAGGUUCUUGGGAGCCUGACGUCUGGCC
0.6773145894190197	G6U_U7C	UGCCAUCCUCUAGGUCCCUGAGACCCUUUAACCUGUGAGGACAUCCAGGGUCACAGGUGAGGUUCUUGGGAGCCUGGCGUCUGGCC
0.13122710622710615	G2C_G83C	UCCCAGUCUCUAGGUCCCUGAGACCCUUUAACCUGUGAGGACAUCCAGGGUCACAGGUGAGGUUCUUGGGAGCCUGGCGUCUCGCC
0.5032699127114021	G62C_U63C	UGCCAGUCUCUAGGUCCCUGAGACCCUUUAACCUGUGAGGACAUCCAGGGUCACAGGUGAGCCUCUUGGGAGCCUGGCGUCUGGCC
0.8225895859604876	U11C_C74G	UGCCAGUCUCCAGGUCCCUGAGACCCUUUAACCUGUGAGGACAUCCAGGGUCACAGGUGAGGUUCUUGGGAGCGUGGCGUCUGGCC
0.46579432752781935	C18U_G68U	UGCCAGUCUCUAGGUCCUUGAGACCCUUUAACCUGUGAGGACAUCCAGGGUCACAGGUGAGGUUCUUUGGAGCCUGGCGUCUGGCC
0.27939056280662683	C18G_G69U	UGCCAGUCUCUAGGUCCGUGAGACCCUUUAACCUGUGAGGACAUCCAGGGUCACAGGUGAGGUUCUUGUGAGCCUGGCGUCUGGCC
1.1729684418145956	U11C_U75A	UGCCAGUCUCCAGGUCCCUGAGACCCUUUAACCUGUGAGGACAUCCAGGGUCACAGGUGAGGUUCUUGGGAGCCAGGCGUCUGGCC
0.5307745372728815	C3U_G83U	UGUCAGUCUCUAGGUCCCUGAGACCCUUUAACCUGUGAGGACAUCCAGGGUCACAGGUGAGGUUCUUGGGAGCCUGGCGUCUUGCC
0.8336516508605548	U15A_C16A	UGCCAGUCUCUAGGAACCUGAGACCCUUUAACCUGUGAGGACAUCCAGGGUCACAGGUGAGGUUCUUGGGAGCCUGGCGUCUGGCC
0.46343266343266243	C8A	UGCCAGUAUCUAGGUCCCUGAGACCCUUUAACCUGUGAGGACAUCCAGGGUCACAGGUGAGGUUCUUGGGAGCCUGGCGUCUGGCC
0.35330374753451793	G14U_C16A	UGCCAGUCUCUAGUUACCUGAGACCCUUUAACCUGUGAGGACAUCCAGGGUCACAGGUGAGGUUCUUGGGAGCCUGGCGUCUGGCC
0.3396364709851544	G2C_C3A	UCACAGUCUCUAGGUCCCUGAGACCCUUUAACCUGUGAGGACAUCCAGGGUCACAGGUGAGGUUCUUGGGAGCCUGGCGUCUGGCC
0.3195094760312147	U75A_G76C	UGCCAGUCUCUAGGUCCCUGAGACCCUUUAACCUGUGAGGACAUCCAGGGUCACAGGUGAGGUUCUUGGGAGCCACGCGUCUGGCC
0.8722077491474043	A5G_U80A	UGCCGGUCUCUAGGUCCCUGAGACCCUUUAACCUGUGAGGACAUCCAGGGUCACAGGUGAGGUUCUUGGGAGCCUGGCGACUGGCC
0.507089515814135	G22A_C65A	UGCCAGUCUCUAGGUCCCUGAAACCCUUUAACCUGUGAGGACAUCCAGGGUCACAGGUGAGGUUAUUGGGAGCCUGGCGUCUGGCC
0.48741496598639494	U67G	UGCCAGUCUCUAGGUCCCUGAGACCCUUUAACCUGUGAGGACAUCCAGGGUCACAGGUGAGGUUCUGGGGAGCCUGGCGUCUGGCC
1.265612535612536	A23C_U63A	UGCCAGUCUCUAGGUCCCUGAGCCCCUUUAACCUGUGAGGACAUCCAGGGUCACAGGUGAGGAUCUUGGGAGCCUGGCGUCUGGCC
0.17912500000000015	G14A_U15A	UGCCAGUCUCUAGAACCCUGAGACCCUUUAACCUGUGAGGACAUCCAGGGUCACAGGUGAGGUUCUUGGGAGCCUGGCGUCUGGCC
0.5267619151093729	G13A_U75G	UGCCAGUCUCUAAGUCCCUGAGACCCUUUAACCUGUGAGGACAUCCAGGGUCACAGGUGAGGUUCUUGGGAGCCGGGCGUCUGGCC
0.5276077166504383	C24A_U64A	UGCCAGUCUCUAGGUCCCUGAGAACCUUUAACCUGUGAGGACAUCCAGGGUCACAGGUGAGGUACUUGGGAGCCUGGCGUCUGGCC
0.8049258611758611	U63A_U64G	UGCCAGUCUCUAGGUCCCUGAGACCCUUUAACCUGUGAGGACAUCCAGGGUCACAGGUGAGGAGCUUGGGAGCCUGGCGUCUGGCC
0.04815188172043005	G77U_G79A	UGCCAGUCUCUAGGUCCCUGAGACCCUUUAACCUGUGAGGACAUCCAGGGUCACAGGUGAGGUUCUUGGGAGCCUGUCAUCUGGCC
0.9419437201216861	A12G_U75C	UGCCAGUCUCUGGGUCCCUGAGACCCUUUAACCUGUGAGGACAUCCAGGGUCACAGGUGAGGUUCUUGGGAGCCCGGCGUCUGGCC
1.0371174524400333	G62C_U63G	UGCCAGUCUCUAGGUCCCUGAGACCCUUUAACCUGUGAGGACAUCCAGGGUCACAGGUGAGCGUCUUGGGAGCCUGGCGUCUGGCC
0.14763049450549418	G83U_G84C	UGCCAGUCUCUAGGUCCCUGAGACCCUUUAACCUGUGAGGACAUCCAGGGUCACAGGUGAGGUUCUUGGGAGCCUGGCGUCUUCCC
0.8885168650793653	G62A_U63G	UGCCAGUCUCUAGGUCCCUGAGACCCUUUAACCUGUGAGGACAUCCAGGGUCACAGGUGAGAGUCUUGGGAGCCUGGCGUCUGGCC
0.15309829059829072	C10A_G77A	UGCCAGUCUAUAGGUCCCUGAGACCCUUUAACCUGUGAGGACAUCCAGGGUCACAGGUGAGGUUCUUGGGAGCCUGACGUCUGGCC
0.021723406098406103	C8A_G77C	UGCCAGUAUCUAGGUCCCUGAGACCCUUUAACCUGUGAGGACAUCCAGGGUCACAGGUGAGGUUCUUGGGAGCCUGCCGUCUGGCC
0.06335101679929254	A21U	UGCCAGUCUCUAGGUCCCUGUGACCCUUUAACCUGUGAGGACAUCCAGGGUCACAGGUGAGGUUCUUGGGAGCCUGGCGUCUGGCC
0.06481984077750225	G22C_U67A	UGCCAGUCUCUAGGUCCCUGACACCCUUUAACCUGUGAGGACAUCCAGGGUCACAGGUGAGGUUCUAGGGAGCCUGGCGUCUGGCC
0.9749183599419449	C74U	UGCCAGUCUCUAGGUCCCUGAGACCCUUUAACCUGUGAGGACAUCCAGGGUCACAGGUGAGGUUCUUGGGAGCUUGGCGUCUGGCC
0.9580603966346154	C78A_G79U	UGCCAGUCUCUAGGUCCCUGAGACCCUUUAACCUGUGAGGACAUCCAGGGUCACAGGUGAGGUUCUUGGGAGCCUGGAUUCUGGCC
0.514854735318445	C4A_G83C	UGCAAGUCUCUAGGUCCCUGAGACCCUUUAACCUGUGAGGACAUCCAGGGUCACAGGUGAGGUUCUUGGGAGCCUGGCGUCUCGCC
0.9455015524839744	A71C	UGCCAGUCUCUAGGUCCCUGAGACCCUUUAACCUGUGAGGACAUCCAGGGUCACAGGUGAGGUUCUUGGGCGCCUGGCGUCUGGCC
0.9185897435897435	U80G_C81U	UGCCAGUCUCUAGGUCCCUGAGACCCUUUAACCUGUGAGGACAUCCAGGGUCACAGGUGAGGUUCUUGGGAGCCUGGCGGUUGGCC
0.6683461251006095	G6U_U7G	UGCCAUGCUCUAGGUCCCUGAGACCCUUUAACCUGUGAGGACAUCCAGGGUCACAGGUGAGGUUCUUGGGAGCCUGGCGUCUGGCC
1.2247863247863249	G13C_G76A	UGCCAGUCUCUACGUCCCUGAGACCCUUUAACCUGUGAGGACAUCCAGGGUCACAGGUGAGGUUCUUGGGAGCCUAGCGUCUGGCC
0.5562571225071227	G20A_U67C	UGCCAGUCUCUAGGUCCCUAAGACCCUUUAACCUGUGAGGACAUCCAGGGUCACAGGUGAGGUUCUCGGGAGCCUGGCGUCUGGCC
0.6774599358974359	G68U	UGCCAGUCUCUAGGUCCCUGAGACCCUUUAACCUGUGAGGACAUCCAGGGUCACAGGUGAGGUUCUUUGGAGCCUGGCGUCUGGCC
0.5489133833646027	U63A_U64A	UGCCAGUCUCUAGGUCCCUGAGACCCUUUAACCUGUGAGGACAUCCAGGGUCACAGGUGAGGAACUUGGGAGCCUGGCGUCUGGCC
1.183567554240631	U7C_U80A	UGCCAGCCUCUAGGUCCCUGAGACCCUUUAACCUGUGAGGACAUCCAGGGUCACAGGUGAGGUUCUUGGGAGCCUGGCGACUGGCC
0.3464856050382363	C17A_C18U	UGCCAGUCUCUAGGUCAUUGAGACCCUUUAACCUGUGAGGACAUCCAGGGUCACAGGUGAGGUUCUUGGGAGCCUGGCGUCUGGCC
0.18769261587771147	G20C_C65G	UGCCAGUCUCUAGGUCCCUCAGACCCUUUAACCUGUGAGGACAUCCAGGGUCACAGGUGAGGUUGUUGGGAGCCUGGCGUCUGGCC
0.16165970816464276	C65G_U67G	UGCCAGUCUCUAGGUCCCUGAGACCCUUUAACCUGUGAGGACAUCCAGGGUCACAGGUGAGGUUGUGGGGAGCCUGGCGUCUGGCC
0.48109684355728666	U19A_G68A	UGCCAGUCUCUAGGUCCCAGAGACCCUUUAACCUGUGAGGACAUCCAGGGUCACAGGUGAGGUUCUUAGGAGCCUGGCGUCUGGCC
0.48665711947626966	C81A	UGCCAGUCUCUAGGUCCCUGAGACCCUUUAACCUGUGAGGACAUCCAGGGUCACAGGUGAGGUUCUUGGGAGCCUGGCGUAUGGCC
0.8913318876968729	A12U_U75G	UGCCAGUCUCUUGGUCCCUGAGACCCUUUAACCUGUGAGGACAUCCAGGGUCACAGGUGAGGUUCUUGGGAGCCGGGCGUCUGGCC
0.5836872329059829	C25U_U64A	UGCCAGUCUCUAGGUCCCUGAGACUCUUUAACCUGUGAGGACAUCCAGGGUCACAGGUGAGGUACUUGGGAGCCUGGCGUCUGGCC
0.11335161900065763	U66G_U67G	UGCCAGUCUCUAGGUCCCUGAGACCCUUUAACCUGUGAGGACAUCCAGGGUCACAGGUGAGGUUCGGGGGAGCCUGGCGUCUGGCC
0.13051904630142036	C74A_G76C	UGCCAGUCUCUAGGUCCCUGAGACCCUUUAACCUGUGAGGACAUCCAGGGUCACAGGUGAGGUUCUUGGGAGCAUCGCGUCUGGCC
0.08918347025143149	C8U_G77A	UGCCAGUUUCUAGGUCCCUGAGACCCUUUAACCUGUGAGGACAUCCAGGGUCACAGGUGAGGUUCUUGGGAGCCUGACGUCUGGCC
0.22486311431623995	C10U_C78A	UGCCAGUCUUUAGGUCCCUGAGACCCUUUAACCUGUGAGGACAUCCAGGGUCACAGGUGAGGUUCUUGGGAGCCUGGAGUCUGGCC
0.7874917979002626	C16G_C73U	UGCCAGUCUCUAGGUGCCUGAGACCCUUUAACCUGUGAGGACAUCCAGGGUCACAGGUGAGGUUCUUGGGAGUCUGGCGUCUGGCC
0.27257219027078766	G14U_U15A	UGCCAGUCUCUAGUACCCUGAGACCCUUUAACCUGUGAGGACAUCCAGGGUCACAGGUGAGGUUCUUGGGAGCCUGGCGUCUGGCC
0.2980530551009266	A21C	UGCCAGUCUCUAGGUCCCUGCGACCCUUUAACCUGUGAGGACAUCCAGGGUCACAGGUGAGGUUCUUGGGAGCCUGGCGUCUGGCC
0.05449261190786622	U7G_C81G	UGCCAGGCUCUAGGUCCCUGAGACCCUUUAACCUGUGAGGACAUCCAGGGUCACAGGUGAGGUUCUUGGGAGCCUGGCGUGUGGCC
0.5863338788870703	U66G_U67C	UGCCAGUCUCUAGGUCCCUGAGACCCUUUAACCUGUGAGGACAUCCAGGGUCACAGGUGAGGUUCGCGGGAGCCUGGCGUCUGGCC
1.1046041666666664	G6A_C81U	UGCCAAUCUCUAGGUCCCUGAGACCCUUUAACCUGUGAGGACAUCCAGGGUCACAGGUGAGGUUCUUGGGAGCCUGGCGUUUGGCC
0.7673585053158224	U7A_C81U	UGCCAGACUCUAGGUCCCUGAGACCCUUUAACCUGUGAGGACAUCCAGGGUCACAGGUGAGGUUCUUGGGAGCCUGGCGUUUGGCC
0.14405157342657296	U80C_C81A	UGCCAGUCUCUAGGUCCCUGAGACCCUUUAACCUGUGAGGACAUCCAGGGUCACAGGUGAGGUUCUUGGGAGCCUGGCGCAUGGCC
0.985331029647436	C17G_G70U	UGCCAGUCUCUAGGUCGCUGAGACCCUUUAACCUGUGAGGACAUCCAGGGUCACAGGUGAGGUUCUUGGUAGCCUGGCGUCUGGCC
0.014132149901380665	C65G_U66A	UGCCAGUCUCUAGGUCCCUGAGACCCUUUAACCUGUGAGGACAUCCAGGGUCACAGGUGAGGUUGAUGGGAGCCUGGCGUCUGGCC
1.2529293929110106	A12U_G76A	UGCCAGUCUCUUGGUCCCUGAGACCCUUUAACCUGUGAGGACAUCCAGGGUCACAGGUGAGGUUCUUGGGAGCCUAGCGUCUGGCC
0.07370080500894435	C10G_C78G	UGCCAGUCUGUAGGUCCCUGAGACCCUUUAACCUGUGAGGACAUCCAGGGUCACAGGUGAGGUUCUUGGGAGCCUGGGGUCUGGCC
1.1755133117202086	A71G_C73G	UGCCAGUCUCUAGGUCCCUGAGACCCUUUAACCUGUGAGGACAUCCAGGGUCACAGGUGAGGUUCUUGGGGGGCUGGCGUCUGGCC
0.2536106465997778	C8G_U9G	UGCCAGUGGCUAGGUCCCUGAGACCCUUUAACCUGUGAGGACAUCCAGGGUCACAGGUGAGGUUCUUGGGAGCCUGGCGUCUGGCC
0.8321342383107091	U63G_U64G	UGCCAGUCUCUAGGUCCCUGAGACCCUUUAACCUGUGAGGACAUCCAGGGUCACAGGUGAGGGGCUUGGGAGCCUGGCGUCUGGCC
0.4122586499845531	C74G	UGCCAGUCUCUAGGUCCCUGAGACCCUUUAACCUGUGAGGACAUCCAGGGUCACAGGUGAGGUUCUUGGGAGCGUGGCGUCUGGCC
0.39102130977130933	G20A_U66A	UGCCAGUCUCUAGGUCCCUAAGACCCUUUAACCUGUGAGGACAUCCAGGGUCACAGGUGAGGUUCAUGGGAGCCUGGCGUCUGGCC
0.2716401098901096	C4U_G84U	UGCUAGUCUCUAGGUCCCUGAGACCCUUUAACCUGUGAGGACAUCCAGGGUCACAGGUGAGGUUCUUGGGAGCCUGGCGUCUGUCC
1.2562396864686467	G13U_G76A	UGCCAGUCUCUAUGUCCCUGAGACCCUUUAACCUGUGAGGACAUCCAGGGUCACAGGUGAGGUUCUUGGGAGCCUAGCGUCUGGCC
0.9211604238423268	C4G	UGCGAGUCUCUAGGUCCCUGAGACCCUUUAACCUGUGAGGACAUCCAGGGUCACAGGUGAGGUUCUUGGGAGCCUGGCGUCUGGCC
0.0658429711314327	U19A_G70A	UGCCAGUCUCUAGGUCCCAGAGACCCUUUAACCUGUGAGGACAUCCAGGGUCACAGGUGAGGUUCUUGGAAGCCUGGCGUCUGGCC
0.1716437020882895	G6A_U82A	UGCCAAUCUCUAGGUCCCUGAGACCCUUUAACCUGUGAGGACAUCCAGGGUCACAGGUGAGGUUCUUGGGAGCCUGGCGUCAGGCC
0.7221443466172384	U15A_A71C	UGCCAGUCUCUAGGACCCUGAGACCCUUUAACCUGUGAGGACAUCCAGGGUCACAGGUGAGGUUCUUGGGCGCCUGGCGUCUGGCC
0.9257216515368692	G20A	UGCCAGUCUCUAGGUCCCUAAGACCCUUUAACCUGUGAGGACAUCCAGGGUCACAGGUGAGGUUCUUGGGAGCCUGGCGUCUGGCC
1.2661093147265712	G20C_U67G	UGCCAGUCUCUAGGUCCCUCAGACCCUUUAACCUGUGAGGACAUCCAGGGUCACAGGUGAGGUUCUGGGGAGCCUGGCGUCUGGCC
0.701433590816436	A5G	UGCCGGUCUCUAGGUCCCUGAGACCCUUUAACCUGUGAGGACAUCCAGGGUCACAGGUGAGGUUCUUGGGAGCCUGGCGUCUGGCC
0.9807165861513688	G14U_A71G	UGCCAGUCUCUAGUUCCCUGAGACCCUUUAACCUGUGAGGACAUCCAGGGUCACAGGUGAGGUUCUUGGGGGCCUGGCGUCUGGCC
0.7554878715034963	A5C_U80G	UGCCCGUCUCUAGGUCCCUGAGACCCUUUAACCUGUGAGGACAUCCAGGGUCACAGGUGAGGUUCUUGGGAGCCUGGCGGCUGGCC
0.5426346670802313	U15G	UGCCAGUCUCUAGGGCCCUGAGACCCUUUAACCUGUGAGGACAUCCAGGGUCACAGGUGAGGUUCUUGGGAGCCUGGCGUCUGGCC
0.3870735933677618	C17A_G68A	UGCCAGUCUCUAGGUCACUGAGACCCUUUAACCUGUGAGGACAUCCAGGGUCACAGGUGAGGUUCUUAGGAGCCUGGCGUCUGGCC
1.2527921096518662	U15A_A71G	UGCCAGUCUCUAGGACCCUGAGACCCUUUAACCUGUGAGGACAUCCAGGGUCACAGGUGAGGUUCUUGGGGGCCUGGCGUCUGGCC
1.246657509157509	U63C	UGCCAGUCUCUAGGUCCCUGAGACCCUUUAACCUGUGAGGACAUCCAGGGUCACAGGUGAGGCUCUUGGGAGCCUGGCGUCUGGCC
0.08350815850815864	G69U_G70U	UGCCAGUCUCUAGGUCCCUGAGACCCUUUAACCUGUGAGGACAUCCAGGGUCACAGGUGAGGUUCUUGUUAGCCUGGCGUCUGGCC
0.9914047842401501	A5G_U80G	UGCCGGUCUCUAGGUCCCUGAGACCCUUUAACCUGUGAGGACAUCCAGGGUCACAGGUGAGGUUCUUGGGAGCCUGGCGGCUGGCC
0.8776936248682822	G14U_U15C	UGCCAGUCUCUAGUCCCCUGAGACCCUUUAACCUGUGAGGACAUCCAGGGUCACAGGUGAGGUUCUUGGGAGCCUGGCGUCUGGCC
0.9521535996055228	C4G_G83U	UGCGAGUCUCUAGGUCCCUGAGACCCUUUAACCUGUGAGGACAUCCAGGGUCACAGGUGAGGUUCUUGGGAGCCUGGCGUCUUGCC
1.146619944023113	G76A	UGCCAGUCUCUAGGUCCCUGAGACCCUUUAACCUGUGAGGACAUCCAGGGUCACAGGUGAGGUUCUUGGGAGCCUAGCGUCUGGCC
0.24072367878637974	G6A_U82G	UGCCAAUCUCUAGGUCCCUGAGACCCUUUAACCUGUGAGGACAUCCAGGGUCACAGGUGAGGUUCUUGGGAGCCUGGCGUCGGGCC
0.19562559354226028	G13C_U75A	UGCCAGUCUCUACGUCCCUGAGACCCUUUAACCUGUGAGGACAUCCAGGGUCACAGGUGAGGUUCUUGGGAGCCAGGCGUCUGGCC
0.7815133671238322	C25A_U63A	UGCCAGUCUCUAGGUCCCUGAGACACUUUAACCUGUGAGGACAUCCAGGGUCACAGGUGAGGAUCUUGGGAGCCUGGCGUCUGGCC
1.124480548187445	C24A_G62U	UGCCAGUCUCUAGGUCCCUGAGAACCUUUAACCUGUGAGGACAUCCAGGGUCACAGGUGAGUUUCUUGGGAGCCUGGCGUCUGGCC
0.3935367954365746	U11G_C74U	UGCCAGUCUCGAGGUCCCUGAGACCCUUUAACCUGUGAGGACAUCCAGGGUCACAGGUGAGGUUCUUGGGAGCUUGGCGUCUGGCC
0.905255376344086	A71U	UGCCAGUCUCUAGGUCCCUGAGACCCUUUAACCUGUGAGGACAUCCAGGGUCACAGGUGAGGUUCUUGGGUGCCUGGCGUCUGGCC
0.8455201048951047	U15C_C73U	UGCCAGUCUCUAGGCCCCUGAGACCCUUUAACCUGUGAGGACAUCCAGGGUCACAGGUGAGGUUCUUGGGAGUCUGGCGUCUGGCC
0.012247863247863216	C10A_G79C	UGCCAGUCUAUAGGUCCCUGAGACCCUUUAACCUGUGAGGACAUCCAGGGUCACAGGUGAGGUUCUUGGGAGCCUGGCCUCUGGCC
0.9480317225509535	C10U_G77A	UGCCAGUCUUUAGGUCCCUGAGACCCUUUAACCUGUGAGGACAUCCAGGGUCACAGGUGAGGUUCUUGGGAGCCUGACGUCUGGCC
0.6143434590886818	G22U_C65G	UGCCAGUCUCUAGGUCCCUGAUACCCUUUAACCUGUGAGGACAUCCAGGGUCACAGGUGAGGUUGUUGGGAGCCUGGCGUCUGGCC
0.8171176207513418	C25G_U63G	UGCCAGUCUCUAGGUCCCUGAGACGCUUUAACCUGUGAGGACAUCCAGGGUCACAGGUGAGGGUCUUGGGAGCCUGGCGUCUGGCC
0.790643315018315	U11G_G76A	UGCCAGUCUCGAGGUCCCUGAGACCCUUUAACCUGUGAGGACAUCCAGGGUCACAGGUGAGGUUCUUGGGAGCCUAGCGUCUGGCC
0.4758294871794866	A5C_U7A	UGCCCGACUCUAGGUCCCUGAGACCCUUUAACCUGUGAGGACAUCCAGGGUCACAGGUGAGGUUCUUGGGAGCCUGGCGUCUGGCC
0.7303541403951238	U15A_C16G	UGCCAGUCUCUAGGAGCCUGAGACCCUUUAACCUGUGAGGACAUCCAGGGUCACAGGUGAGGUUCUUGGGAGCCUGGCGUCUGGCC
1.3007080180748212	U11C	UGCCAGUCUCCAGGUCCCUGAGACCCUUUAACCUGUGAGGACAUCCAGGGUCACAGGUGAGGUUCUUGGGAGCCUGGCGUCUGGCC
0.5101184846574189	G2U_G84U	UUCCAGUCUCUAGGUCCCUGAGACCCUUUAACCUGUGAGGACAUCCAGGGUCACAGGUGAGGUUCUUGGGAGCCUGGCGUCUGUCC
0.07573479268957979	U66G_U67A	UGCCAGUCUCUAGGUCCCUGAGACCCUUUAACCUGUGAGGACAUCCAGGGUCACAGGUGAGGUUCGAGGGAGCCUGGCGUCUGGCC
0.5270326046854824	C16U_C73A	UGCCAGUCUCUAGGUUCCUGAGACCCUUUAACCUGUGAGGACAUCCAGGGUCACAGGUGAGGUUCUUGGGAGACUGGCGUCUGGCC
0.8819099448005701	G20A_G22A	UGCCAGUCUCUAGGUCCCUAAAACCCUUUAACCUGUGAGGACAUCCAGGGUCACAGGUGAGGUUCUUGGGAGCCUGGCGUCUGGCC
0.8730108631826191	C16U_G72C	UGCCAGUCUCUAGGUUCCUGAGACCCUUUAACCUGUGAGGACAUCCAGGGUCACAGGUGAGGUUCUUGGGACCCUGGCGUCUGGCC
0.2696357953820645	U7G_U80G	UGCCAGGCUCUAGGUCCCUGAGACCCUUUAACCUGUGAGGACAUCCAGGGUCACAGGUGAGGUUCUUGGGAGCCUGGCGGCUGGCC
0.5406283386752134	U15C_C73A	UGCCAGUCUCUAGGCCCCUGAGACCCUUUAACCUGUGAGGACAUCCAGGGUCACAGGUGAGGUUCUUGGGAGACUGGCGUCUGGCC
0.35330374753451793	A5C_U7C	UGCCCGCCUCUAGGUCCCUGAGACCCUUUAACCUGUGAGGACAUCCAGGGUCACAGGUGAGGUUCUUGGGAGCCUGGCGUCUGGCC
0.4813763560157794	U75C_G76C	UGCCAGUCUCUAGGUCCCUGAGACCCUUUAACCUGUGAGGACAUCCAGGGUCACAGGUGAGGUUCUUGGGAGCCCCGCGUCUGGCC
0.9002992398457003	G72U	UGCCAGUCUCUAGGUCCCUGAGACCCUUUAACCUGUGAGGACAUCCAGGGUCACAGGUGAGGUUCUUGGGAUCCUGGCGUCUGGCC
0.3870786969843568	G22C_C65A	UGCCAGUCUCUAGGUCCCUGACACCCUUUAACCUGUGAGGACAUCCAGGGUCACAGGUGAGGUUAUUGGGAGCCUGGCGUCUGGCC
0.8964755460588796	C24U	UGCCAGUCUCUAGGUCCCUGAGAUCCUUUAACCUGUGAGGACAUCCAGGGUCACAGGUGAGGUUCUUGGGAGCCUGGCGUCUGGCC
0.6110687827167067	U80A_U82G	UGCCAGUCUCUAGGUCCCUGAGACCCUUUAACCUGUGAGGACAUCCAGGGUCACAGGUGAGGUUCUUGGGAGCCUGGCGACGGGCC
0.5038866069205874	G83U_C85U	UGCCAGUCUCUAGGUCCCUGAGACCCUUUAACCUGUGAGGACAUCCAGGGUCACAGGUGAGGUUCUUGGGAGCCUGGCGUCUUGUC
0.9740878739316239	A23G_U63G	UGCCAGUCUCUAGGUCCCUGAGGCCCUUUAACCUGUGAGGACAUCCAGGGUCACAGGUGAGGGUCUUGGGAGCCUGGCGUCUGGCC
1.0562029017420238	G6U	UGCCAUUCUCUAGGUCCCUGAGACCCUUUAACCUGUGAGGACAUCCAGGGUCACAGGUGAGGUUCUUGGGAGCCUGGCGUCUGGCC
0.40188301282051303	U9G_G79C	UGCCAGUCGCUAGGUCCCUGAGACCCUUUAACCUGUGAGGACAUCCAGGGUCACAGGUGAGGUUCUUGGGAGCCUGGCCUCUGGCC
1.0072654861640011	U15C	UGCCAGUCUCUAGGCCCCUGAGACCCUUUAACCUGUGAGGACAUCCAGGGUCACAGGUGAGGUUCUUGGGAGCCUGGCGUCUGGCC
0.07272168803418792	U15A_C73A	UGCCAGUCUCUAGGACCCUGAGACCCUUUAACCUGUGAGGACAUCCAGGGUCACAGGUGAGGUUCUUGGGAGACUGGCGUCUGGCC
0.3143534573350145	U19C_G69C	UGCCAGUCUCUAGGUCCCCGAGACCCUUUAACCUGUGAGGACAUCCAGGGUCACAGGUGAGGUUCUUGCGAGCCUGGCGUCUGGCC
0.12130095332018387	G68U_G69A	UGCCAGUCUCUAGGUCCCUGAGACCCUUUAACCUGUGAGGACAUCCAGGGUCACAGGUGAGGUUCUUUAGAGCCUGGCGUCUGGCC
1.6350897435897436	U80G	UGCCAGUCUCUAGGUCCCUGAGACCCUUUAACCUGUGAGGACAUCCAGGGUCACAGGUGAGGUUCUUGGGAGCCUGGCGGCUGGCC
0.24641002245929208	A5C_C81A	UGCCCGUCUCUAGGUCCCUGAGACCCUUUAACCUGUGAGGACAUCCAGGGUCACAGGUGAGGUUCUUGGGAGCCUGGCGUAUGGCC
0.28918566001899415	G77C_C78A	UGCCAGUCUCUAGGUCCCUGAGACCCUUUAACCUGUGAGGACAUCCAGGGUCACAGGUGAGGUUCUUGGGAGCCUGCAGUCUGGCC
0.30831119847003813	G68U_G69U	UGCCAGUCUCUAGGUCCCUGAGACCCUUUAACCUGUGAGGACAUCCAGGGUCACAGGUGAGGUUCUUUUGAGCCUGGCGUCUGGCC
0.08560821574874847	G20U_G22U	UGCCAGUCUCUAGGUCCCUUAUACCCUUUAACCUGUGAGGACAUCCAGGGUCACAGGUGAGGUUCUUGGGAGCCUGGCGUCUGGCC
0.6825632122507125	C78A_G79C	UGCCAGUCUCUAGGUCCCUGAGACCCUUUAACCUGUGAGGACAUCCAGGGUCACAGGUGAGGUUCUUGGGAGCCUGGACUCUGGCC
0.7188625319970497	C3U_C4G	UGUGAGUCUCUAGGUCCCUGAGACCCUUUAACCUGUGAGGACAUCCAGGGUCACAGGUGAGGUUCUUGGGAGCCUGGCGUCUGGCC
0.8957878705219129	C25U	UGCCAGUCUCUAGGUCCCUGAGACUCUUUAACCUGUGAGGACAUCCAGGGUCACAGGUGAGGUUCUUGGGAGCCUGGCGUCUGGCC
0.11400936533915274	C10U_C78G	UGCCAGUCUUUAGGUCCCUGAGACCCUUUAACCUGUGAGGACAUCCAGGGUCACAGGUGAGGUUCUUGGGAGCCUGGGGUCUGGCC
0.8366838860913353	C18U	UGCCAGUCUCUAGGUCCUUGAGACCCUUUAACCUGUGAGGACAUCCAGGGUCACAGGUGAGGUUCUUGGGAGCCUGGCGUCUGGCC
0.440328454097984	C18G	UGCCAGUCUCUAGGUCCGUGAGACCCUUUAACCUGUGAGGACAUCCAGGGUCACAGGUGAGGUUCUUGGGAGCCUGGCGUCUGGCC
0.21324404761904717	G20C_C65U	UGCCAGUCUCUAGGUCCCUCAGACCCUUUAACCUGUGAGGACAUCCAGGGUCACAGGUGAGGUUUUUGGGAGCCUGGCGUCUGGCC
0.1873439608636971	A23C_U63C	UGCCAGUCUCUAGGUCCCUGAGCCCCUUUAACCUGUGAGGACAUCCAGGGUCACAGGUGAGGCUCUUGGGAGCCUGGCGUCUGGCC
0.057411858974359194	A12U_C74A	UGCCAGUCUCUUGGUCCCUGAGACCCUUUAACCUGUGAGGACAUCCAGGGUCACAGGUGAGGUUCUUGGGAGCAUGGCGUCUGGCC
0.24129621887774055	C81A_U82C	UGCCAGUCUCUAGGUCCCUGAGACCCUUUAACCUGUGAGGACAUCCAGGGUCACAGGUGAGGUUCUUGGGAGCCUGGCGUACGGCC
1.2072527216731124	U15C_A71G	UGCCAGUCUCUAGGCCCCUGAGACCCUUUAACCUGUGAGGACAUCCAGGGUCACAGGUGAGGUUCUUGGGGGCCUGGCGUCUGGCC
0.23841260520649765	C74G_G76C	UGCCAGUCUCUAGGUCCCUGAGACCCUUUAACCUGUGAGGACAUCCAGGGUCACAGGUGAGGUUCUUGGGAGCGUCGCGUCUGGCC
0.03319123096955117	C18G_G70C	UGCCAGUCUCUAGGUCCGUGAGACCCUUUAACCUGUGAGGACAUCCAGGGUCACAGGUGAGGUUCUUGGCAGCCUGGCGUCUGGCC
0.8647661258012823	A21C_U67C	UGCCAGUCUCUAGGUCCCUGCGACCCUUUAACCUGUGAGGACAUCCAGGGUCACAGGUGAGGUUCUCGGGAGCCUGGCGUCUGGCC
0.3078427993750566	A12G_G13U	UGCCAGUCUCUGUGUCCCUGAGACCCUUUAACCUGUGAGGACAUCCAGGGUCACAGGUGAGGUUCUUGGGAGCCUGGCGUCUGGCC
1.0013601975174413	U80A_C81U	UGCCAGUCUCUAGGUCCCUGAGACCCUUUAACCUGUGAGGACAUCCAGGGUCACAGGUGAGGUUCUUGGGAGCCUGGCGAUUGGCC
1.0285617551462622	C17U	UGCCAGUCUCUAGGUCUCUGAGACCCUUUAACCUGUGAGGACAUCCAGGGUCACAGGUGAGGUUCUUGGGAGCCUGGCGUCUGGCC
0.4801719114219112	U9G_C10A	UGCCAGUCGAUAGGUCCCUGAGACCCUUUAACCUGUGAGGACAUCCAGGGUCACAGGUGAGGUUCUUGGGAGCCUGGCGUCUGGCC
0.38711996336996346	C25G_U64A	UGCCAGUCUCUAGGUCCCUGAGACGCUUUAACCUGUGAGGACAUCCAGGGUCACAGGUGAGGUACUUGGGAGCCUGGCGUCUGGCC
0.9321872891363021	C8U	UGCCAGUUUCUAGGUCCCUGAGACCCUUUAACCUGUGAGGACAUCCAGGGUCACAGGUGAGGUUCUUGGGAGCCUGGCGUCUGGCC
0.08978696741854653	U19G_G69A	UGCCAGUCUCUAGGUCCCGGAGACCCUUUAACCUGUGAGGACAUCCAGGGUCACAGGUGAGGUUCUUGAGAGCCUGGCGUCUGGCC
0.13095597584233953	A21G_C65A	UGCCAGUCUCUAGGUCCCUGGGACCCUUUAACCUGUGAGGACAUCCAGGGUCACAGGUGAGGUUAUUGGGAGCCUGGCGUCUGGCC
0.02744214642799539	A21U_G22U	UGCCAGUCUCUAGGUCCCUGUUACCCUUUAACCUGUGAGGACAUCCAGGGUCACAGGUGAGGUUCUUGGGAGCCUGGCGUCUGGCC
1.0637442549588776	C65U_U67C	UGCCAGUCUCUAGGUCCCUGAGACCCUUUAACCUGUGAGGACAUCCAGGGUCACAGGUGAGGUUUUCGGGAGCCUGGCGUCUGGCC
0.35704309376754717	A12G_G76C	UGCCAGUCUCUGGGUCCCUGAGACCCUUUAACCUGUGAGGACAUCCAGGGUCACAGGUGAGGUUCUUGGGAGCCUCGCGUCUGGCC
0.21782734728506792	C74G_G76U	UGCCAGUCUCUAGGUCCCUGAGACCCUUUAACCUGUGAGGACAUCCAGGGUCACAGGUGAGGUUCUUGGGAGCGUUGCGUCUGGCC
0.2555908700783185	C8G_C78G	UGCCAGUGUCUAGGUCCCUGAGACCCUUUAACCUGUGAGGACAUCCAGGGUCACAGGUGAGGUUCUUGGGAGCCUGGGGUCUGGCC
0.8294062733383122	A71C_G72U	UGCCAGUCUCUAGGUCCCUGAGACCCUUUAACCUGUGAGGACAUCCAGGGUCACAGGUGAGGUUCUUGGGCUCCUGGCGUCUGGCC
0.3925179578105102	G13A_U75C	UGCCAGUCUCUAAGUCCCUGAGACCCUUUAACCUGUGAGGACAUCCAGGGUCACAGGUGAGGUUCUUGGGAGCCCGGCGUCUGGCC
0.8866135183382021	C4U_G83U	UGCUAGUCUCUAGGUCCCUGAGACCCUUUAACCUGUGAGGACAUCCAGGGUCACAGGUGAGGUUCUUGGGAGCCUGGCGUCUUGCC
1.3790444509194508	A5U_U82A	UGCCUGUCUCUAGGUCCCUGAGACCCUUUAACCUGUGAGGACAUCCAGGGUCACAGGUGAGGUUCUUGGGAGCCUGGCGUCAGGCC
0.22964743589743514	G20C_U66C	UGCCAGUCUCUAGGUCCCUCAGACCCUUUAACCUGUGAGGACAUCCAGGGUCACAGGUGAGGUUCCUGGGAGCCUGGCGUCUGGCC
1.108048878205128	A71G_G72U	UGCCAGUCUCUAGGUCCCUGAGACCCUUUAACCUGUGAGGACAUCCAGGGUCACAGGUGAGGUUCUUGGGGUCCUGGCGUCUGGCC
1.1389271483021484	U11C_G13C	UGCCAGUCUCCACGUCCCUGAGACCCUUUAACCUGUGAGGACAUCCAGGGUCACAGGUGAGGUUCUUGGGAGCCUGGCGUCUGGCC
1.2534305210918113	C16U_G72U	UGCCAGUCUCUAGGUUCCUGAGACCCUUUAACCUGUGAGGACAUCCAGGGUCACAGGUGAGGUUCUUGGGAUCCUGGCGUCUGGCC
0.04355382404951369	U11A_C74A	UGCCAGUCUCAAGGUCCCUGAGACCCUUUAACCUGUGAGGACAUCCAGGGUCACAGGUGAGGUUCUUGGGAGCAUGGCGUCUGGCC
0.0996919101570261	G22A_U67A	UGCCAGUCUCUAGGUCCCUGAAACCCUUUAACCUGUGAGGACAUCCAGGGUCACAGGUGAGGUUCUAGGGAGCCUGGCGUCUGGCC
0.5369899623829264	C18U_G68A	UGCCAGUCUCUAGGUCCUUGAGACCCUUUAACCUGUGAGGACAUCCAGGGUCACAGGUGAGGUUCUUAGGAGCCUGGCGUCUGGCC
0.8095485150341265	G13U_C74A	UGCCAGUCUCUAUGUCCCUGAGACCCUUUAACCUGUGAGGACAUCCAGGGUCACAGGUGAGGUUCUUGGGAGCAUGGCGUCUGGCC
1.013981755424063	U11C_G13A	UGCCAGUCUCCAAGUCCCUGAGACCCUUUAACCUGUGAGGACAUCCAGGGUCACAGGUGAGGUUCUUGGGAGCCUGGCGUCUGGCC
0.28955546265328785	G79C	UGCCAGUCUCUAGGUCCCUGAGACCCUUUAACCUGUGAGGACAUCCAGGGUCACAGGUGAGGUUCUUGGGAGCCUGGCCUCUGGCC
0.18286740265906876	G62U_U63C	UGCCAGUCUCUAGGUCCCUGAGACCCUUUAACCUGUGAGGACAUCCAGGGUCACAGGUGAGUCUCUUGGGAGCCUGGCGUCUGGCC
0.7495692307692305	C24G_G62A	UGCCAGUCUCUAGGUCCCUGAGAGCCUUUAACCUGUGAGGACAUCCAGGGUCACAGGUGAGAUUCUUGGGAGCCUGGCGUCUGGCC
0.5811486132914705	C24U_U64A	UGCCAGUCUCUAGGUCCCUGAGAUCCUUUAACCUGUGAGGACAUCCAGGGUCACAGGUGAGGUACUUGGGAGCCUGGCGUCUGGCC
0.6538572827635329	C78A	UGCCAGUCUCUAGGUCCCUGAGACCCUUUAACCUGUGAGGACAUCCAGGGUCACAGGUGAGGUUCUUGGGAGCCUGGAGUCUGGCC
0.5927386521136522	A23C_C24U	UGCCAGUCUCUAGGUCCCUGAGCUCCUUUAACCUGUGAGGACAUCCAGGGUCACAGGUGAGGUUCUUGGGAGCCUGGCGUCUGGCC
0.5977981891649208	U80G_C81A	UGCCAGUCUCUAGGUCCCUGAGACCCUUUAACCUGUGAGGACAUCCAGGGUCACAGGUGAGGUUCUUGGGAGCCUGGCGGAUGGCC
0.11899912587412612	G22C_U67G	UGCCAGUCUCUAGGUCCCUGACACCCUUUAACCUGUGAGGACAUCCAGGGUCACAGGUGAGGUUCUGGGGAGCCUGGCGUCUGGCC
0.7401713510848126	C4U_G83C	UGCUAGUCUCUAGGUCCCUGAGACCCUUUAACCUGUGAGGACAUCCAGGGUCACAGGUGAGGUUCUUGGGAGCCUGGCGUCUCGCC
0.7167783605283605	G72A_C73G	UGCCAGUCUCUAGGUCCCUGAGACCCUUUAACCUGUGAGGACAUCCAGGGUCACAGGUGAGGUUCUUGGGAAGCUGGCGUCUGGCC
0.877581272893773	G62C	UGCCAGUCUCUAGGUCCCUGAGACCCUUUAACCUGUGAGGACAUCCAGGGUCACAGGUGAGCUUCUUGGGAGCCUGGCGUCUGGCC
0.298906186406186	G2A_G83U	UACCAGUCUCUAGGUCCCUGAGACCCUUUAACCUGUGAGGACAUCCAGGGUCACAGGUGAGGUUCUUGGGAGCCUGGCGUCUUGCC
0.2484709962168975	C17A_G68C	UGCCAGUCUCUAGGUCACUGAGACCCUUUAACCUGUGAGGACAUCCAGGGUCACAGGUGAGGUUCUUCGGAGCCUGGCGUCUGGCC
0.39133797749869204	C18U_G68C	UGCCAGUCUCUAGGUCCUUGAGACCCUUUAACCUGUGAGGACAUCCAGGGUCACAGGUGAGGUUCUUCGGAGCCUGGCGUCUGGCC
0.6138652613412228	U9G_G77U	UGCCAGUCGCUAGGUCCCUGAGACCCUUUAACCUGUGAGGACAUCCAGGGUCACAGGUGAGGUUCUUGGGAGCCUGUCGUCUGGCC
0.06331132317974429	C17G_U19A	UGCCAGUCUCUAGGUCGCAGAGACCCUUUAACCUGUGAGGACAUCCAGGGUCACAGGUGAGGUUCUUGGGAGCCUGGCGUCUGGCC
0.6241006787330318	G84U	UGCCAGUCUCUAGGUCCCUGAGACCCUUUAACCUGUGAGGACAUCCAGGGUCACAGGUGAGGUUCUUGGGAGCCUGGCGUCUGUCC
0.5706390831390831	G72A_C73A	UGCCAGUCUCUAGGUCCCUGAGACCCUUUAACCUGUGAGGACAUCCAGGGUCACAGGUGAGGUUCUUGGGAAACUGGCGUCUGGCC
0.2161387631975874	G83A_G84C	UGCCAGUCUCUAGGUCCCUGAGACCCUUUAACCUGUGAGGACAUCCAGGGUCACAGGUGAGGUUCUUGGGAGCCUGGCGUCUACCC
0.8862450343084148	C24A_C25G	UGCCAGUCUCUAGGUCCCUGAGAAGCUUUAACCUGUGAGGACAUCCAGGGUCACAGGUGAGGUUCUUGGGAGCCUGGCGUCUGGCC
0.5686507936507937	U9C_C78A	UGCCAGUCCCUAGGUCCCUGAGACCCUUUAACCUGUGAGGACAUCCAGGGUCACAGGUGAGGUUCUUGGGAGCCUGGAGUCUGGCC
0.6954112495485734	G20U	UGCCAGUCUCUAGGUCCCUUAGACCCUUUAACCUGUGAGGACAUCCAGGGUCACAGGUGAGGUUCUUGGGAGCCUGGCGUCUGGCC
0.9734309223115193	C74A_G76A	UGCCAGUCUCUAGGUCCCUGAGACCCUUUAACCUGUGAGGACAUCCAGGGUCACAGGUGAGGUUCUUGGGAGCAUAGCGUCUGGCC
0.39718896145782895	G6C_U7G	UGCCACGCUCUAGGUCCCUGAGACCCUUUAACCUGUGAGGACAUCCAGGGUCACAGGUGAGGUUCUUGGGAGCCUGGCGUCUGGCC
0.18769261587771147	C8A_C78A	UGCCAGUAUCUAGGUCCCUGAGACCCUUUAACCUGUGAGGACAUCCAGGGUCACAGGUGAGGUUCUUGGGAGCCUGGAGUCUGGCC
0.9254595386806925	U80G_U82G	UGCCAGUCUCUAGGUCCCUGAGACCCUUUAACCUGUGAGGACAUCCAGGGUCACAGGUGAGGUUCUUGGGAGCCUGGCGGCGGGCC
0.06313331571063514	C18U_G70C	UGCCAGUCUCUAGGUCCUUGAGACCCUUUAACCUGUGAGGACAUCCAGGGUCACAGGUGAGGUUCUUGGCAGCCUGGCGUCUGGCC
0.07598628393665156	A21U_U67G	UGCCAGUCUCUAGGUCCCUGUGACCCUUUAACCUGUGAGGACAUCCAGGGUCACAGGUGAGGUUCUGGGGAGCCUGGCGUCUGGCC
0.5195302648171501	U15G_G72A	UGCCAGUCUCUAGGGCCCUGAGACCCUUUAACCUGUGAGGACAUCCAGGGUCACAGGUGAGGUUCUUGGGAACCUGGCGUCUGGCC
0.1551260825267446	G20U_U66A	UGCCAGUCUCUAGGUCCCUUAGACCCUUUAACCUGUGAGGACAUCCAGGGUCACAGGUGAGGUUCAUGGGAGCCUGGCGUCUGGCC
0.25726326679649475	G68C_G70U	UGCCAGUCUCUAGGUCCCUGAGACCCUUUAACCUGUGAGGACAUCCAGGGUCACAGGUGAGGUUCUUCGUAGCCUGGCGUCUGGCC
0.2277803835730663	C17G_G68U	UGCCAGUCUCUAGGUCGCUGAGACCCUUUAACCUGUGAGGACAUCCAGGGUCACAGGUGAGGUUCUUUGGAGCCUGGCGUCUGGCC
0.044710120263217475	C8A_C10A	UGCCAGUAUAUAGGUCCCUGAGACCCUUUAACCUGUGAGGACAUCCAGGGUCACAGGUGAGGUUCUUGGGAGCCUGGCGUCUGGCC
1.3532795329670333	C16U_G72A	UGCCAGUCUCUAGGUUCCUGAGACCCUUUAACCUGUGAGGACAUCCAGGGUCACAGGUGAGGUUCUUGGGAACCUGGCGUCUGGCC
1.232333423618635	G20U_U67A	UGCCAGUCUCUAGGUCCCUUAGACCCUUUAACCUGUGAGGACAUCCAGGGUCACAGGUGAGGUUCUAGGGAGCCUGGCGUCUGGCC
0.9077828054298646	A71C_G72A	UGCCAGUCUCUAGGUCCCUGAGACCCUUUAACCUGUGAGGACAUCCAGGGUCACAGGUGAGGUUCUUGGGCACCUGGCGUCUGGCC
1.202856029106029	A12U_U75A	UGCCAGUCUCUUGGUCCCUGAGACCCUUUAACCUGUGAGGACAUCCAGGGUCACAGGUGAGGUUCUUGGGAGCCAGGCGUCUGGCC
0.175106169871795	G20U_C65G	UGCCAGUCUCUAGGUCCCUUAGACCCUUUAACCUGUGAGGACAUCCAGGGUCACAGGUGAGGUUGUUGGGAGCCUGGCGUCUGGCC
0.5550489263386792	C3U_C4A	UGUAAGUCUCUAGGUCCCUGAGACCCUUUAACCUGUGAGGACAUCCAGGGUCACAGGUGAGGUUCUUGGGAGCCUGGCGUCUGGCC
1.0051235600148642	G20C_U67C	UGCCAGUCUCUAGGUCCCUCAGACCCUUUAACCUGUGAGGACAUCCAGGGUCACAGGUGAGGUUCUCGGGAGCCUGGCGUCUGGCC
0.1546605180533752	G20C_A21C	UGCCAGUCUCUAGGUCCCUCCGACCCUUUAACCUGUGAGGACAUCCAGGGUCACAGGUGAGGUUCUUGGGAGCCUGGCGUCUGGCC
0.991590253014094	A12C_U75G	UGCCAGUCUCUCGGUCCCUGAGACCCUUUAACCUGUGAGGACAUCCAGGGUCACAGGUGAGGUUCUUGGGAGCCGGGCGUCUGGCC
0.18371794871794836	G83A_G84U	UGCCAGUCUCUAGGUCCCUGAGACCCUUUAACCUGUGAGGACAUCCAGGGUCACAGGUGAGGUUCUUGGGAGCCUGGCGUCUAUCC
0.8318861198325483	G6A_U7A	UGCCAAACUCUAGGUCCCUGAGACCCUUUAACCUGUGAGGACAUCCAGGGUCACAGGUGAGGUUCUUGGGAGCCUGGCGUCUGGCC
1.0160159285159285	A71U_G72A	UGCCAGUCUCUAGGUCCCUGAGACCCUUUAACCUGUGAGGACAUCCAGGGUCACAGGUGAGGUUCUUGGGUACCUGGCGUCUGGCC
0.07616447622729033	G13U_G76C	UGCCAGUCUCUAUGUCCCUGAGACCCUUUAACCUGUGAGGACAUCCAGGGUCACAGGUGAGGUUCUUGGGAGCCUCGCGUCUGGCC
0.37902974856858396	G68A_G69C	UGCCAGUCUCUAGGUCCCUGAGACCCUUUAACCUGUGAGGACAUCCAGGGUCACAGGUGAGGUUCUUACGAGCCUGGCGUCUGGCC
0.15194717563138588	C10G	UGCCAGUCUGUAGGUCCCUGAGACCCUUUAACCUGUGAGGACAUCCAGGGUCACAGGUGAGGUUCUUGGGAGCCUGGCGUCUGGCC
0.2000484330484336	C16G_C73G	UGCCAGUCUCUAGGUGCCUGAGACCCUUUAACCUGUGAGGACAUCCAGGGUCACAGGUGAGGUUCUUGGGAGGCUGGCGUCUGGCC
0.19838652839307264	C74A_G76U	UGCCAGUCUCUAGGUCCCUGAGACCCUUUAACCUGUGAGGACAUCCAGGGUCACAGGUGAGGUUCUUGGGAGCAUUGCGUCUGGCC
0.4080512290739562	G14U_C16G	UGCCAGUCUCUAGUUGCCUGAGACCCUUUAACCUGUGAGGACAUCCAGGGUCACAGGUGAGGUUCUUGGGAGCCUGGCGUCUGGCC
0.43932552954292103	U19C_G68C	UGCCAGUCUCUAGGUCCCCGAGACCCUUUAACCUGUGAGGACAUCCAGGGUCACAGGUGAGGUUCUUCGGAGCCUGGCGUCUGGCC
0.4297988708539155	G6A_U7C	UGCCAACCUCUAGGUCCCUGAGACCCUUUAACCUGUGAGGACAUCCAGGGUCACAGGUGAGGUUCUUGGGAGCCUGGCGUCUGGCC
0.27557692307692333	C4G_G84A	UGCGAGUCUCUAGGUCCCUGAGACCCUUUAACCUGUGAGGACAUCCAGGGUCACAGGUGAGGUUCUUGGGAGCCUGGCGUCUGACC
1.6879086538461539	A23C	UGCCAGUCUCUAGGUCCCUGAGCCCCUUUAACCUGUGAGGACAUCCAGGGUCACAGGUGAGGUUCUUGGGAGCCUGGCGUCUGGCC
0.65484618183854	U7G_C81U	UGCCAGGCUCUAGGUCCCUGAGACCCUUUAACCUGUGAGGACAUCCAGGGUCACAGGUGAGGUUCUUGGGAGCCUGGCGUUUGGCC
0.2496960215710224	G20C_G22A	UGCCAGUCUCUAGGUCCCUCAAACCCUUUAACCUGUGAGGACAUCCAGGGUCACAGGUGAGGUUCUUGGGAGCCUGGCGUCUGGCC
1.3474901018099545	A23C_C24A	UGCCAGUCUCUAGGUCCCUGAGCACCUUUAACCUGUGAGGACAUCCAGGGUCACAGGUGAGGUUCUUGGGAGCCUGGCGUCUGGCC
1.090461186100721	G2C_C85G	UCCCAGUCUCUAGGUCCCUGAGACCCUUUAACCUGUGAGGACAUCCAGGGUCACAGGUGAGGUUCUUGGGAGCCUGGCGUCUGGGC
0.07654914529914536	U9C_G79A	UGCCAGUCCCUAGGUCCCUGAGACCCUUUAACCUGUGAGGACAUCCAGGGUCACAGGUGAGGUUCUUGGGAGCCUGGCAUCUGGCC
0.34526304155614573	G2U_G83U	UUCCAGUCUCUAGGUCCCUGAGACCCUUUAACCUGUGAGGACAUCCAGGGUCACAGGUGAGGUUCUUGGGAGCCUGGCGUCUUGCC
0.24096808414590032	C81A_U82G	UGCCAGUCUCUAGGUCCCUGAGACCCUUUAACCUGUGAGGACAUCCAGGGUCACAGGUGAGGUUCUUGGGAGCCUGGCGUAGGGCC
0.04320100279258708	A21C_C65A	UGCCAGUCUCUAGGUCCCUGCGACCCUUUAACCUGUGAGGACAUCCAGGGUCACAGGUGAGGUUAUUGGGAGCCUGGCGUCUGGCC
0.5455866355866358	G6A_U7G	UGCCAAGCUCUAGGUCCCUGAGACCCUUUAACCUGUGAGGACAUCCAGGGUCACAGGUGAGGUUCUUGGGAGCCUGGCGUCUGGCC
0.5058667294244219	C65U	UGCCAGUCUCUAGGUCCCUGAGACCCUUUAACCUGUGAGGACAUCCAGGGUCACAGGUGAGGUUUUUGGGAGCCUGGCGUCUGGCC
0.49043350717079526	A5G_U80C	UGCCGGUCUCUAGGUCCCUGAGACCCUUUAACCUGUGAGGACAUCCAGGGUCACAGGUGAGGUUCUUGGGAGCCUGGCGCCUGGCC
0.6080437791375292	A5U_U7G	UGCCUGGCUCUAGGUCCCUGAGACCCUUUAACCUGUGAGGACAUCCAGGGUCACAGGUGAGGUUCUUGGGAGCCUGGCGUCUGGCC
0.4808243189102573	U80C_U82A	UGCCAGUCUCUAGGUCCCUGAGACCCUUUAACCUGUGAGGACAUCCAGGGUCACAGGUGAGGUUCUUGGGAGCCUGGCGCCAGGCC
0.23261701480990232	G2C_C4G	UCCGAGUCUCUAGGUCCCUGAGACCCUUUAACCUGUGAGGACAUCCAGGGUCACAGGUGAGGUUCUUGGGAGCCUGGCGUCUGGCC
0.14275381150381167	A23C_G62C	UGCCAGUCUCUAGGUCCCUGAGCCCCUUUAACCUGUGAGGACAUCCAGGGUCACAGGUGAGCUUCUUGGGAGCCUGGCGUCUGGCC
0.4239644970414204	C8A_G79A	UGCCAGUAUCUAGGUCCCUGAGACCCUUUAACCUGUGAGGACAUCCAGGGUCACAGGUGAGGUUCUUGGGAGCCUGGCAUCUGGCC
0.6155359425520714	C18A	UGCCAGUCUCUAGGUCCAUGAGACCCUUUAACCUGUGAGGACAUCCAGGGUCACAGGUGAGGUUCUUGGGAGCCUGGCGUCUGGCC
0.4921016483516486	U7C_C81A	UGCCAGCCUCUAGGUCCCUGAGACCCUUUAACCUGUGAGGACAUCCAGGGUCACAGGUGAGGUUCUUGGGAGCCUGGCGUAUGGCC
0.030876966171083778	C10U_G79C	UGCCAGUCUUUAGGUCCCUGAGACCCUUUAACCUGUGAGGACAUCCAGGGUCACAGGUGAGGUUCUUGGGAGCCUGGCCUCUGGCC
0.01183749669574412	C8G_G77C	UGCCAGUGUCUAGGUCCCUGAGACCCUUUAACCUGUGAGGACAUCCAGGGUCACAGGUGAGGUUCUUGGGAGCCUGCCGUCUGGCC
0.02355358316896784	G77A_G79C	UGCCAGUCUCUAGGUCCCUGAGACCCUUUAACCUGUGAGGACAUCCAGGGUCACAGGUGAGGUUCUUGGGAGCCUGACCUCUGGCC
0.02609629953379954	G77C_G79C	UGCCAGUCUCUAGGUCCCUGAGACCCUUUAACCUGUGAGGACAUCCAGGGUCACAGGUGAGGUUCUUGGGAGCCUGCCCUCUGGCC
0.4880008012820498	C74U_G76C	UGCCAGUCUCUAGGUCCCUGAGACCCUUUAACCUGUGAGGACAUCCAGGGUCACAGGUGAGGUUCUUGGGAGCUUCGCGUCUGGCC
0.6974477682811016	A23G_C25A	UGCCAGUCUCUAGGUCCCUGAGGCACUUUAACCUGUGAGGACAUCCAGGGUCACAGGUGAGGUUCUUGGGAGCCUGGCGUCUGGCC
0.8218281835205995	A12U_U75C	UGCCAGUCUCUUGGUCCCUGAGACCCUUUAACCUGUGAGGACAUCCAGGGUCACAGGUGAGGUUCUUGGGAGCCCGGCGUCUGGCC
0.02375663129973477	C10G_G79U	UGCCAGUCUGUAGGUCCCUGAGACCCUUUAACCUGUGAGGACAUCCAGGGUCACAGGUGAGGUUCUUGGGAGCCUGGCUUCUGGCC
0.0942582759280519	A71U_C73A	UGCCAGUCUCUAGGUCCCUGAGACCCUUUAACCUGUGAGGACAUCCAGGGUCACAGGUGAGGUUCUUGGGUGACUGGCGUCUGGCC
0.08611778846153838	C8G_G79A	UGCCAGUGUCUAGGUCCCUGAGACCCUUUAACCUGUGAGGACAUCCAGGGUCACAGGUGAGGUUCUUGGGAGCCUGGCAUCUGGCC
1.0858638018360238	G22A_U67C	UGCCAGUCUCUAGGUCCCUGAAACCCUUUAACCUGUGAGGACAUCCAGGGUCACAGGUGAGGUUCUCGGGAGCCUGGCGUCUGGCC
0.10286291399572672	U15G_C73A	UGCCAGUCUCUAGGGCCCUGAGACCCUUUAACCUGUGAGGACAUCCAGGGUCACAGGUGAGGUUCUUGGGAGACUGGCGUCUGGCC
0.7200558312655085	G13A	UGCCAGUCUCUAAGUCCCUGAGACCCUUUAACCUGUGAGGACAUCCAGGGUCACAGGUGAGGUUCUUGGGAGCCUGGCGUCUGGCC
0.6646266968325791	A71C_G72C	UGCCAGUCUCUAGGUCCCUGAGACCCUUUAACCUGUGAGGACAUCCAGGGUCACAGGUGAGGUUCUUGGGCCCCUGGCGUCUGGCC
0.8215222706846417	A23G_C24U	UGCCAGUCUCUAGGUCCCUGAGGUCCUUUAACCUGUGAGGACAUCCAGGGUCACAGGUGAGGUUCUUGGGAGCCUGGCGUCUGGCC
0.07176482371794884	A21G_U67A	UGCCAGUCUCUAGGUCCCUGGGACCCUUUAACCUGUGAGGACAUCCAGGGUCACAGGUGAGGUUCUAGGGAGCCUGGCGUCUGGCC
1.109962606837607	A71U_G72U	UGCCAGUCUCUAGGUCCCUGAGACCCUUUAACCUGUGAGGACAUCCAGGGUCACAGGUGAGGUUCUUGGGUUCCUGGCGUCUGGCC
1.233075085742283	U11C_A12U	UGCCAGUCUCCUGGUCCCUGAGACCCUUUAACCUGUGAGGACAUCCAGGGUCACAGGUGAGGUUCUUGGGAGCCUGGCGUCUGGCC
1.1040484600433582	G6C_C81U	UGCCACUCUCUAGGUCCCUGAGACCCUUUAACCUGUGAGGACAUCCAGGGUCACAGGUGAGGUUCUUGGGAGCCUGGCGUUUGGCC
0.5447450805008947	U80A_U82A	UGCCAGUCUCUAGGUCCCUGAGACCCUUUAACCUGUGAGGACAUCCAGGGUCACAGGUGAGGUUCUUGGGAGCCUGGCGACAGGCC
0.7923713055392443	C24U_G62A	UGCCAGUCUCUAGGUCCCUGAGAUCCUUUAACCUGUGAGGACAUCCAGGGUCACAGGUGAGAUUCUUGGGAGCCUGGCGUCUGGCC
0.6048460635608525	A5U_U80C	UGCCUGUCUCUAGGUCCCUGAGACCCUUUAACCUGUGAGGACAUCCAGGGUCACAGGUGAGGUUCUUGGGAGCCUGGCGCCUGGCC
0.18243020608674815	C8U_G79C	UGCCAGUUUCUAGGUCCCUGAGACCCUUUAACCUGUGAGGACAUCCAGGGUCACAGGUGAGGUUCUUGGGAGCCUGGCCUCUGGCC
0.6684380723443222	G14A_G72A	UGCCAGUCUCUAGAUCCCUGAGACCCUUUAACCUGUGAGGACAUCCAGGGUCACAGGUGAGGUUCUUGGGAACCUGGCGUCUGGCC
0.8279394399460188	G14C_C16U	UGCCAGUCUCUAGCUUCCUGAGACCCUUUAACCUGUGAGGACAUCCAGGGUCACAGGUGAGGUUCUUGGGAGCCUGGCGUCUGGCC
1.0783444816053513	U9C_C78U	UGCCAGUCCCUAGGUCCCUGAGACCCUUUAACCUGUGAGGACAUCCAGGGUCACAGGUGAGGUUCUUGGGAGCCUGGUGUCUGGCC
0.9146974141677535	C24A_U64G	UGCCAGUCUCUAGGUCCCUGAGAACCUUUAACCUGUGAGGACAUCCAGGGUCACAGGUGAGGUGCUUGGGAGCCUGGCGUCUGGCC
0.9846527046013347	G62U_U63G	UGCCAGUCUCUAGGUCCCUGAGACCCUUUAACCUGUGAGGACAUCCAGGGUCACAGGUGAGUGUCUUGGGAGCCUGGCGUCUGGCC
0.595246153846154	G2U	UUCCAGUCUCUAGGUCCCUGAGACCCUUUAACCUGUGAGGACAUCCAGGGUCACAGGUGAGGUUCUUGGGAGCCUGGCGUCUGGCC
0.4544674482174467	G6A_C81A	UGCCAAUCUCUAGGUCCCUGAGACCCUUUAACCUGUGAGGACAUCCAGGGUCACAGGUGAGGUUCUUGGGAGCCUGGCGUAUGGCC
0.5167067307692307	G62U_U64G	UGCCAGUCUCUAGGUCCCUGAGACCCUUUAACCUGUGAGGACAUCCAGGGUCACAGGUGAGUUGCUUGGGAGCCUGGCGUCUGGCC
0.8835047186609687	A23G_U64A	UGCCAGUCUCUAGGUCCCUGAGGCCCUUUAACCUGUGAGGACAUCCAGGGUCACAGGUGAGGUACUUGGGAGCCUGGCGUCUGGCC
0.22420555353019833	C10U_G77U	UGCCAGUCUUUAGGUCCCUGAGACCCUUUAACCUGUGAGGACAUCCAGGGUCACAGGUGAGGUUCUUGGGAGCCUGUCGUCUGGCC
0.2870592948717954	G83U_G84A	UGCCAGUCUCUAGGUCCCUGAGACCCUUUAACCUGUGAGGACAUCCAGGGUCACAGGUGAGGUUCUUGGGAGCCUGGCGUCUUACC
0.8734804258241757	C10A_G77U	UGCCAGUCUAUAGGUCCCUGAGACCCUUUAACCUGUGAGGACAUCCAGGGUCACAGGUGAGGUUCUUGGGAGCCUGUCGUCUGGCC
0.13852925971877544	A5G_C81A	UGCCGGUCUCUAGGUCCCUGAGACCCUUUAACCUGUGAGGACAUCCAGGGUCACAGGUGAGGUUCUUGGGAGCCUGGCGUAUGGCC
0.26810514047356176	C74G_U75C	UGCCAGUCUCUAGGUCCCUGAGACCCUUUAACCUGUGAGGACAUCCAGGGUCACAGGUGAGGUUCUUGGGAGCGCGGCGUCUGGCC
0.2100433864915569	C8U_U9C	UGCCAGUUCCUAGGUCCCUGAGACCCUUUAACCUGUGAGGACAUCCAGGGUCACAGGUGAGGUUCUUGGGAGCCUGGCGUCUGGCC
0.12178273115773132	C10U_G77C	UGCCAGUCUUUAGGUCCCUGAGACCCUUUAACCUGUGAGGACAUCCAGGGUCACAGGUGAGGUUCUUGGGAGCCUGCCGUCUGGCC
0.807046703296703	U11A	UGCCAGUCUCAAGGUCCCUGAGACCCUUUAACCUGUGAGGACAUCCAGGGUCACAGGUGAGGUUCUUGGGAGCCUGGCGUCUGGCC
0.5509997203579418	C17G_U19C	UGCCAGUCUCUAGGUCGCCGAGACCCUUUAACCUGUGAGGACAUCCAGGGUCACAGGUGAGGUUCUUGGGAGCCUGGCGUCUGGCC
0.15683239524702988	U7G_C81A	UGCCAGGCUCUAGGUCCCUGAGACCCUUUAACCUGUGAGGACAUCCAGGGUCACAGGUGAGGUUCUUGGGAGCCUGGCGUAUGGCC
1.0152330395299145	C16A_A71G	UGCCAGUCUCUAGGUACCUGAGACCCUUUAACCUGUGAGGACAUCCAGGGUCACAGGUGAGGUUCUUGGGGGCCUGGCGUCUGGCC
0.7436202686202685	C24U_U64G	UGCCAGUCUCUAGGUCCCUGAGAUCCUUUAACCUGUGAGGACAUCCAGGGUCACAGGUGAGGUGCUUGGGAGCCUGGCGUCUGGCC
0.4696660463192706	C8U_G79U	UGCCAGUUUCUAGGUCCCUGAGACCCUUUAACCUGUGAGGACAUCCAGGGUCACAGGUGAGGUUCUUGGGAGCCUGGCUUCUGGCC
0.691129426129426	A5C_U82A	UGCCCGUCUCUAGGUCCCUGAGACCCUUUAACCUGUGAGGACAUCCAGGGUCACAGGUGAGGUUCUUGGGAGCCUGGCGUCAGGCC
0.22461865992887878	G70C	UGCCAGUCUCUAGGUCCCUGAGACCCUUUAACCUGUGAGGACAUCCAGGGUCACAGGUGAGGUUCUUGGCAGCCUGGCGUCUGGCC
0.6433634272851833	C24U_U64C	UGCCAGUCUCUAGGUCCCUGAGAUCCUUUAACCUGUGAGGACAUCCAGGGUCACAGGUGAGGUCCUUGGGAGCCUGGCGUCUGGCC
0.0564046333783177	U9C_G79C	UGCCAGUCCCUAGGUCCCUGAGACCCUUUAACCUGUGAGGACAUCCAGGGUCACAGGUGAGGUUCUUGGGAGCCUGGCCUCUGGCC
1.1554892037786777	U67C	UGCCAGUCUCUAGGUCCCUGAGACCCUUUAACCUGUGAGGACAUCCAGGGUCACAGGUGAGGUUCUCGGGAGCCUGGCGUCUGGCC
0.11805169395530808	C81G	UGCCAGUCUCUAGGUCCCUGAGACCCUUUAACCUGUGAGGACAUCCAGGGUCACAGGUGAGGUUCUUGGGAGCCUGGCGUGUGGCC
0.5005136423405653	U66A_U67C	UGCCAGUCUCUAGGUCCCUGAGACCCUUUAACCUGUGAGGACAUCCAGGGUCACAGGUGAGGUUCACGGGAGCCUGGCGUCUGGCC
0.030300703347578384	G22U_U67A	UGCCAGUCUCUAGGUCCCUGAUACCCUUUAACCUGUGAGGACAUCCAGGGUCACAGGUGAGGUUCUAGGGAGCCUGGCGUCUGGCC
0.07144586894586873	C65U_U66G	UGCCAGUCUCUAGGUCCCUGAGACCCUUUAACCUGUGAGGACAUCCAGGGUCACAGGUGAGGUUUGUGGGAGCCUGGCGUCUGGCC
1.012536421911422	U63G	UGCCAGUCUCUAGGUCCCUGAGACCCUUUAACCUGUGAGGACAUCCAGGGUCACAGGUGAGGGUCUUGGGAGCCUGGCGUCUGGCC
1.0859599087353322	A23G_U64C	UGCCAGUCUCUAGGUCCCUGAGGCCCUUUAACCUGUGAGGACAUCCAGGGUCACAGGUGAGGUCCUUGGGAGCCUGGCGUCUGGCC
0.4255231900452483	G84C_C85U	UGCCAGUCUCUAGGUCCCUGAGACCCUUUAACCUGUGAGGACAUCCAGGGUCACAGGUGAGGUUCUUGGGAGCCUGGCGUCUGCUC
0.4983837970540087	G84A_C85U	UGCCAGUCUCUAGGUCCCUGAGACCCUUUAACCUGUGAGGACAUCCAGGGUCACAGGUGAGGUUCUUGGGAGCCUGGCGUCUGAUC
0.10299339549339558	C8A_C78G	UGCCAGUAUCUAGGUCCCUGAGACCCUUUAACCUGUGAGGACAUCCAGGGUCACAGGUGAGGUUCUUGGGAGCCUGGGGUCUGGCC
0.43279709072978273	A21G_U66G	UGCCAGUCUCUAGGUCCCUGGGACCCUUUAACCUGUGAGGACAUCCAGGGUCACAGGUGAGGUUCGUGGGAGCCUGGCGUCUGGCC
0.24944462864721498	C73G	UGCCAGUCUCUAGGUCCCUGAGACCCUUUAACCUGUGAGGACAUCCAGGGUCACAGGUGAGGUUCUUGGGAGGCUGGCGUCUGGCC
0.1540492116579077	U11G_G13U	UGCCAGUCUCGAUGUCCCUGAGACCCUUUAACCUGUGAGGACAUCCAGGGUCACAGGUGAGGUUCUUGGGAGCCUGGCGUCUGGCC
0.377807071960299	U11G_U75A	UGCCAGUCUCGAGGUCCCUGAGACCCUUUAACCUGUGAGGACAUCCAGGGUCACAGGUGAGGUUCUUGGGAGCCAGGCGUCUGGCC
0.8149435557068303	G14C_A71G	UGCCAGUCUCUAGCUCCCUGAGACCCUUUAACCUGUGAGGACAUCCAGGGUCACAGGUGAGGUUCUUGGGGGCCUGGCGUCUGGCC
1.0245808678500987	U19C_G68A	UGCCAGUCUCUAGGUCCCCGAGACCCUUUAACCUGUGAGGACAUCCAGGGUCACAGGUGAGGUUCUUAGGAGCCUGGCGUCUGGCC
0.0044162968441814505	U19G_G69C	UGCCAGUCUCUAGGUCCCGGAGACCCUUUAACCUGUGAGGACAUCCAGGGUCACAGGUGAGGUUCUUGCGAGCCUGGCGUCUGGCC
0.1893584120557804	U75G_G76U	UGCCAGUCUCUAGGUCCCUGAGACCCUUUAACCUGUGAGGACAUCCAGGGUCACAGGUGAGGUUCUUGGGAGCCGUGCGUCUGGCC
0.256986416361416	C4U_G84C	UGCUAGUCUCUAGGUCCCUGAGACCCUUUAACCUGUGAGGACAUCCAGGGUCACAGGUGAGGUUCUUGGGAGCCUGGCGUCUGCCC
1.0006066849816848	A23U_U64C	UGCCAGUCUCUAGGUCCCUGAGUCCCUUUAACCUGUGAGGACAUCCAGGGUCACAGGUGAGGUCCUUGGGAGCCUGGCGUCUGGCC
0.09418125180063354	G20U_C65U	UGCCAGUCUCUAGGUCCCUUAGACCCUUUAACCUGUGAGGACAUCCAGGGUCACAGGUGAGGUUUUUGGGAGCCUGGCGUCUGGCC
0.5984751359751358	A23U_C25G	UGCCAGUCUCUAGGUCCCUGAGUCGCUUUAACCUGUGAGGACAUCCAGGGUCACAGGUGAGGUUCUUGGGAGCCUGGCGUCUGGCC
1.1186785986290937	G22U_C65A	UGCCAGUCUCUAGGUCCCUGAUACCCUUUAACCUGUGAGGACAUCCAGGGUCACAGGUGAGGUUAUUGGGAGCCUGGCGUCUGGCC
0.22114197530864219	G83C_G84C	UGCCAGUCUCUAGGUCCCUGAGACCCUUUAACCUGUGAGGACAUCCAGGGUCACAGGUGAGGUUCUUGGGAGCCUGGCGUCUCCCC
0.03693630087860861	C65G_U66G	UGCCAGUCUCUAGGUCCCUGAGACCCUUUAACCUGUGAGGACAUCCAGGGUCACAGGUGAGGUUGGUGGGAGCCUGGCGUCUGGCC
0.7646771003818876	G62U	UGCCAGUCUCUAGGUCCCUGAGACCCUUUAACCUGUGAGGACAUCCAGGGUCACAGGUGAGUUUCUUGGGAGCCUGGCGUCUGGCC
1.22746053073564	A71G_C73U	UGCCAGUCUCUAGGUCCCUGAGACCCUUUAACCUGUGAGGACAUCCAGGGUCACAGGUGAGGUUCUUGGGGGUCUGGCGUCUGGCC
0.11482371794871835	C78G_G79A	UGCCAGUCUCUAGGUCCCUGAGACCCUUUAACCUGUGAGGACAUCCAGGGUCACAGGUGAGGUUCUUGGGAGCCUGGGAUCUGGCC
0.3317129629629619	U19G_G68U	UGCCAGUCUCUAGGUCCCGGAGACCCUUUAACCUGUGAGGACAUCCAGGGUCACAGGUGAGGUUCUUUGGAGCCUGGCGUCUGGCC
0.08577193388940403	G20U_C65A	UGCCAGUCUCUAGGUCCCUUAGACCCUUUAACCUGUGAGGACAUCCAGGGUCACAGGUGAGGUUAUUGGGAGCCUGGCGUCUGGCC
0.7578365384615384	G83A_C85U	UGCCAGUCUCUAGGUCCCUGAGACCCUUUAACCUGUGAGGACAUCCAGGGUCACAGGUGAGGUUCUUGGGAGCCUGGCGUCUAGUC
0.06542281604054881	C18A_U19A	UGCCAGUCUCUAGGUCCAAGAGACCCUUUAACCUGUGAGGACAUCCAGGGUCACAGGUGAGGUUCUUGGGAGCCUGGCGUCUGGCC
1.153838336460288	A71G_G72A	UGCCAGUCUCUAGGUCCCUGAGACCCUUUAACCUGUGAGGACAUCCAGGGUCACAGGUGAGGUUCUUGGGGACCUGGCGUCUGGCC
0.969247266214178	C24A_G62A	UGCCAGUCUCUAGGUCCCUGAGAACCUUUAACCUGUGAGGACAUCCAGGGUCACAGGUGAGAUUCUUGGGAGCCUGGCGUCUGGCC
0.24566935002981513	G20U_A21C	UGCCAGUCUCUAGGUCCCUUCGACCCUUUAACCUGUGAGGACAUCCAGGGUCACAGGUGAGGUUCUUGGGAGCCUGGCGUCUGGCC
0.18875131717597524	A12C_G76U	UGCCAGUCUCUCGGUCCCUGAGACCCUUUAACCUGUGAGGACAUCCAGGGUCACAGGUGAGGUUCUUGGGAGCCUUGCGUCUGGCC
0.5333746898263027	C24G_U64A	UGCCAGUCUCUAGGUCCCUGAGAGCCUUUAACCUGUGAGGACAUCCAGGGUCACAGGUGAGGUACUUGGGAGCCUGGCGUCUGGCC
0.22964743589743514	G6U_U82A	UGCCAUUCUCUAGGUCCCUGAGACCCUUUAACCUGUGAGGACAUCCAGGGUCACAGGUGAGGUUCUUGGGAGCCUGGCGUCAGGCC
0.13303713527851452	C16A_C73G	UGCCAGUCUCUAGGUACCUGAGACCCUUUAACCUGUGAGGACAUCCAGGGUCACAGGUGAGGUUCUUGGGAGGCUGGCGUCUGGCC
0.10438519813519813	G77C_C78U	UGCCAGUCUCUAGGUCCCUGAGACCCUUUAACCUGUGAGGACAUCCAGGGUCACAGGUGAGGUUCUUGGGAGCCUGCUGUCUGGCC
1.2797288564929692	C25A_U63G	UGCCAGUCUCUAGGUCCCUGAGACACUUUAACCUGUGAGGACAUCCAGGGUCACAGGUGAGGGUCUUGGGAGCCUGGCGUCUGGCC
0.17817473474801088	G2C_G83U	UCCCAGUCUCUAGGUCCCUGAGACCCUUUAACCUGUGAGGACAUCCAGGGUCACAGGUGAGGUUCUUGGGAGCCUGGCGUCUUGCC
1.140582264957265	C16A_G72A	UGCCAGUCUCUAGGUACCUGAGACCCUUUAACCUGUGAGGACAUCCAGGGUCACAGGUGAGGUUCUUGGGAACCUGGCGUCUGGCC
0.05698019086176987	C18G_G70U	UGCCAGUCUCUAGGUCCGUGAGACCCUUUAACCUGUGAGGACAUCCAGGGUCACAGGUGAGGUUCUUGGUAGCCUGGCGUCUGGCC
0.7650787891353927	A5U_G6U	UGCCUUUCUCUAGGUCCCUGAGACCCUUUAACCUGUGAGGACAUCCAGGGUCACAGGUGAGGUUCUUGGGAGCCUGGCGUCUGGCC
0.390062924208144	A5G_U7C	UGCCGGCCUCUAGGUCCCUGAGACCCUUUAACCUGUGAGGACAUCCAGGGUCACAGGUGAGGUUCUUGGGAGCCUGGCGUCUGGCC
0.36260121457489924	C78A_G79A	UGCCAGUCUCUAGGUCCCUGAGACCCUUUAACCUGUGAGGACAUCCAGGGUCACAGGUGAGGUUCUUGGGAGCCUGGAAUCUGGCC
0.8452980087288596	C24U_U63G	UGCCAGUCUCUAGGUCCCUGAGAUCCUUUAACCUGUGAGGACAUCCAGGGUCACAGGUGAGGGUCUUGGGAGCCUGGCGUCUGGCC
0.5488184485006518	G14A_A71U	UGCCAGUCUCUAGAUCCCUGAGACCCUUUAACCUGUGAGGACAUCCAGGGUCACAGGUGAGGUUCUUGGGUGCCUGGCGUCUGGCC
1.0128040762656147	C24A_U64C	UGCCAGUCUCUAGGUCCCUGAGAACCUUUAACCUGUGAGGACAUCCAGGGUCACAGGUGAGGUCCUUGGGAGCCUGGCGUCUGGCC
0.6921171570365118	U19A_G68U	UGCCAGUCUCUAGGUCCCAGAGACCCUUUAACCUGUGAGGACAUCCAGGGUCACAGGUGAGGUUCUUUGGAGCCUGGCGUCUGGCC
0.18349280417295163	U80C_C81G	UGCCAGUCUCUAGGUCCCUGAGACCCUUUAACCUGUGAGGACAUCCAGGGUCACAGGUGAGGUUCUUGGGAGCCUGGCGCGUGGCC
0.43240931832395263	A5C_C81U	UGCCCGUCUCUAGGUCCCUGAGACCCUUUAACCUGUGAGGACAUCCAGGGUCACAGGUGAGGUUCUUGGGAGCCUGGCGUUUGGCC
0.2975431995540688	C8G_C78A	UGCCAGUGUCUAGGUCCCUGAGACCCUUUAACCUGUGAGGACAUCCAGGGUCACAGGUGAGGUUCUUGGGAGCCUGGAGUCUGGCC
0.033490251068376005	U9C_G77C	UGCCAGUCCCUAGGUCCCUGAGACCCUUUAACCUGUGAGGACAUCCAGGGUCACAGGUGAGGUUCUUGGGAGCCUGCCGUCUGGCC
0.06989269788182852	U11A_G13C	UGCCAGUCUCAACGUCCCUGAGACCCUUUAACCUGUGAGGACAUCCAGGGUCACAGGUGAGGUUCUUGGGAGCCUGGCGUCUGGCC
0.5358440170940171	A23U_G62C	UGCCAGUCUCUAGGUCCCUGAGUCCCUUUAACCUGUGAGGACAUCCAGGGUCACAGGUGAGCUUCUUGGGAGCCUGGCGUCUGGCC
0.06452903157448613	G22U_U66G	UGCCAGUCUCUAGGUCCCUGAUACCCUUUAACCUGUGAGGACAUCCAGGGUCACAGGUGAGGUUCGUGGGAGCCUGGCGUCUGGCC
0.157351020892688	G2C_G83A	UCCCAGUCUCUAGGUCCCUGAGACCCUUUAACCUGUGAGGACAUCCAGGGUCACAGGUGAGGUUCUUGGGAGCCUGGCGUCUAGCC
0.5770627876397108	C3A_C85A	UGACAGUCUCUAGGUCCCUGAGACCCUUUAACCUGUGAGGACAUCCAGGGUCACAGGUGAGGUUCUUGGGAGCCUGGCGUCUGGAC
0.673495170748534	C18A_G69C	UGCCAGUCUCUAGGUCCAUGAGACCCUUUAACCUGUGAGGACAUCCAGGGUCACAGGUGAGGUUCUUGCGAGCCUGGCGUCUGGCC
0.0701516662971993	C17A_U19A	UGCCAGUCUCUAGGUCACAGAGACCCUUUAACCUGUGAGGACAUCCAGGGUCACAGGUGAGGUUCUUGGGAGCCUGGCGUCUGGCC
0.03779008438818555	U19A_G69U	UGCCAGUCUCUAGGUCCCAGAGACCCUUUAACCUGUGAGGACAUCCAGGGUCACAGGUGAGGUUCUUGUGAGCCUGGCGUCUGGCC
0.14884556030389334	U9A_G77U	UGCCAGUCACUAGGUCCCUGAGACCCUUUAACCUGUGAGGACAUCCAGGGUCACAGGUGAGGUUCUUGGGAGCCUGUCGUCUGGCC
0.656135531135531	A5C_U82C	UGCCCGUCUCUAGGUCCCUGAGACCCUUUAACCUGUGAGGACAUCCAGGGUCACAGGUGAGGUUCUUGGGAGCCUGGCGUCCGGCC
0.266687344913151	U11G_G13A	UGCCAGUCUCGAAGUCCCUGAGACCCUUUAACCUGUGAGGACAUCCAGGGUCACAGGUGAGGUUCUUGGGAGCCUGGCGUCUGGCC
0.13557499227679964	G13U_U75A	UGCCAGUCUCUAUGUCCCUGAGACCCUUUAACCUGUGAGGACAUCCAGGGUCACAGGUGAGGUUCUUGGGAGCCAGGCGUCUGGCC
0.7292857761607762	G14A_U15C	UGCCAGUCUCUAGACCCCUGAGACCCUUUAACCUGUGAGGACAUCCAGGGUCACAGGUGAGGUUCUUGGGAGCCUGGCGUCUGGCC
0.8013486842105264	U75G	UGCCAGUCUCUAGGUCCCUGAGACCCUUUAACCUGUGAGGACAUCCAGGGUCACAGGUGAGGUUCUUGGGAGCCGGGCGUCUGGCC
0.911943997856377	C18U_G69A	UGCCAGUCUCUAGGUCCUUGAGACCCUUUAACCUGUGAGGACAUCCAGGGUCACAGGUGAGGUUCUUGAGAGCCUGGCGUCUGGCC
0.6218771272974812	U7A_U80C	UGCCAGACUCUAGGUCCCUGAGACCCUUUAACCUGUGAGGACAUCCAGGGUCACAGGUGAGGUUCUUGGGAGCCUGGCGCCUGGCC
0.09993916191832833	C73A	UGCCAGUCUCUAGGUCCCUGAGACCCUUUAACCUGUGAGGACAUCCAGGGUCACAGGUGAGGUUCUUGGGAGACUGGCGUCUGGCC
0.2777131782945738	A12G_C74G	UGCCAGUCUCUGGGUCCCUGAGACCCUUUAACCUGUGAGGACAUCCAGGGUCACAGGUGAGGUUCUUGGGAGCGUGGCGUCUGGCC
0.3858076923076922	G2C_G84C	UCCCAGUCUCUAGGUCCCUGAGACCCUUUAACCUGUGAGGACAUCCAGGGUCACAGGUGAGGUUCUUGGGAGCCUGGCGUCUGCCC
0.5476909086284086	A5U	UGCCUGUCUCUAGGUCCCUGAGACCCUUUAACCUGUGAGGACAUCCAGGGUCACAGGUGAGGUUCUUGGGAGCCUGGCGUCUGGCC
0.24206081081081024	G83U_G84U	UGCCAGUCUCUAGGUCCCUGAGACCCUUUAACCUGUGAGGACAUCCAGGGUCACAGGUGAGGUUCUUGGGAGCCUGGCGUCUUUCC
0.7658425958597977	G13U_C74G	UGCCAGUCUCUAUGUCCCUGAGACCCUUUAACCUGUGAGGACAUCCAGGGUCACAGGUGAGGUUCUUGGGAGCGUGGCGUCUGGCC
0.36243676957962606	U15C_C73G	UGCCAGUCUCUAGGCCCCUGAGACCCUUUAACCUGUGAGGACAUCCAGGGUCACAGGUGAGGUUCUUGGGAGGCUGGCGUCUGGCC
0.06656447417316991	U7C_C81G	UGCCAGCCUCUAGGUCCCUGAGACCCUUUAACCUGUGAGGACAUCCAGGGUCACAGGUGAGGUUCUUGGGAGCCUGGCGUGUGGCC
1.054821273359409	A71G_C73A	UGCCAGUCUCUAGGUCCCUGAGACCCUUUAACCUGUGAGGACAUCCAGGGUCACAGGUGAGGUUCUUGGGGGACUGGCGUCUGGCC
0.20003117038000787	C17A_C18A	UGCCAGUCUCUAGGUCAAUGAGACCCUUUAACCUGUGAGGACAUCCAGGGUCACAGGUGAGGUUCUUGGGAGCCUGGCGUCUGGCC
0.28883491937615574	U11G_A12C	UGCCAGUCUCGCGGUCCCUGAGACCCUUUAACCUGUGAGGACAUCCAGGGUCACAGGUGAGGUUCUUGGGAGCCUGGCGUCUGGCC
0.06330457177231372	C18G_U19A	UGCCAGUCUCUAGGUCCGAGAGACCCUUUAACCUGUGAGGACAUCCAGGGUCACAGGUGAGGUUCUUGGGAGCCUGGCGUCUGGCC
0.6947808018252931	C24G_G62U	UGCCAGUCUCUAGGUCCCUGAGAGCCUUUAACCUGUGAGGACAUCCAGGGUCACAGGUGAGUUUCUUGGGAGCCUGGCGUCUGGCC
0.30743124483043743	G68A_G69A	UGCCAGUCUCUAGGUCCCUGAGACCCUUUAACCUGUGAGGACAUCCAGGGUCACAGGUGAGGUUCUUAAGAGCCUGGCGUCUGGCC
0.7249654348919052	A5C	UGCCCGUCUCUAGGUCCCUGAGACCCUUUAACCUGUGAGGACAUCCAGGGUCACAGGUGAGGUUCUUGGGAGCCUGGCGUCUGGCC
0.018082475267514615	C10A_C78U	UGCCAGUCUAUAGGUCCCUGAGACCCUUUAACCUGUGAGGACAUCCAGGGUCACAGGUGAGGUUCUUGGGAGCCUGGUGUCUGGCC
0.3703064903846162	A5C_U80C	UGCCCGUCUCUAGGUCCCUGAGACCCUUUAACCUGUGAGGACAUCCAGGGUCACAGGUGAGGUUCUUGGGAGCCUGGCGCCUGGCC
0.33787208959622833	C8A_U9A	UGCCAGUAACUAGGUCCCUGAGACCCUUUAACCUGUGAGGACAUCCAGGGUCACAGGUGAGGUUCUUGGGAGCCUGGCGUCUGGCC
0.4053625194250189	A23U_C25U	UGCCAGUCUCUAGGUCCCUGAGUCUCUUUAACCUGUGAGGACAUCCAGGGUCACAGGUGAGGUUCUUGGGAGCCUGGCGUCUGGCC
0.04344681219681221	U9A_C10A	UGCCAGUCAAUAGGUCCCUGAGACCCUUUAACCUGUGAGGACAUCCAGGGUCACAGGUGAGGUUCUUGGGAGCCUGGCGUCUGGCC
0.8216864902919816	U15G_C16G	UGCCAGUCUCUAGGGGCCUGAGACCCUUUAACCUGUGAGGACAUCCAGGGUCACAGGUGAGGUUCUUGGGAGCCUGGCGUCUGGCC
0.7197674668731714	A12G_G13A	UGCCAGUCUCUGAGUCCCUGAGACCCUUUAACCUGUGAGGACAUCCAGGGUCACAGGUGAGGUUCUUGGGAGCCUGGCGUCUGGCC
0.303462683150183	G70U	UGCCAGUCUCUAGGUCCCUGAGACCCUUUAACCUGUGAGGACAUCCAGGGUCACAGGUGAGGUUCUUGGUAGCCUGGCGUCUGGCC
0.7479945054945054	G14C_C73G	UGCCAGUCUCUAGCUCCCUGAGACCCUUUAACCUGUGAGGACAUCCAGGGUCACAGGUGAGGUUCUUGGGAGGCUGGCGUCUGGCC
0.8078963752075261	A23U_C24A	UGCCAGUCUCUAGGUCCCUGAGUACCUUUAACCUGUGAGGACAUCCAGGGUCACAGGUGAGGUUCUUGGGAGCCUGGCGUCUGGCC
0.06157213861018226	G69C_G70U	UGCCAGUCUCUAGGUCCCUGAGACCCUUUAACCUGUGAGGACAUCCAGGGUCACAGGUGAGGUUCUUGCUAGCCUGGCGUCUGGCC
0.7499424078525643	G62A_U63A	UGCCAGUCUCUAGGUCCCUGAGACCCUUUAACCUGUGAGGACAUCCAGGGUCACAGGUGAGAAUCUUGGGAGCCUGGCGUCUGGCC
0.2758657877761655	G13A_C74A	UGCCAGUCUCUAAGUCCCUGAGACCCUUUAACCUGUGAGGACAUCCAGGGUCACAGGUGAGGUUCUUGGGAGCAUGGCGUCUGGCC
0.04328166751947253	C18G_U19G	UGCCAGUCUCUAGGUCCGGGAGACCCUUUAACCUGUGAGGACAUCCAGGGUCACAGGUGAGGUUCUUGGGAGCCUGGCGUCUGGCC
0.22670323800131525	C10G_C78A	UGCCAGUCUGUAGGUCCCUGAGACCCUUUAACCUGUGAGGACAUCCAGGGUCACAGGUGAGGUUCUUGGGAGCCUGGAGUCUGGCC
0.25100998807394076	U9A_G79A	UGCCAGUCACUAGGUCCCUGAGACCCUUUAACCUGUGAGGACAUCCAGGGUCACAGGUGAGGUUCUUGGGAGCCUGGCAUCUGGCC
0.3344240785256404	C81U_U82C	UGCCAGUCUCUAGGUCCCUGAGACCCUUUAACCUGUGAGGACAUCCAGGGUCACAGGUGAGGUUCUUGGGAGCCUGGCGUUCGGCC
0.27716069849690556	C4A_G84A	UGCAAGUCUCUAGGUCCCUGAGACCCUUUAACCUGUGAGGACAUCCAGGGUCACAGGUGAGGUUCUUGGGAGCCUGGCGUCUGACC
0.9788721955128206	G72A	UGCCAGUCUCUAGGUCCCUGAGACCCUUUAACCUGUGAGGACAUCCAGGGUCACAGGUGAGGUUCUUGGGAACCUGGCGUCUGGCC
0.5077479571710343	C4A_C85U	UGCAAGUCUCUAGGUCCCUGAGACCCUUUAACCUGUGAGGACAUCCAGGGUCACAGGUGAGGUUCUUGGGAGCCUGGCGUCUGGUC
0.5204107216708024	C25U_U64C	UGCCAGUCUCUAGGUCCCUGAGACUCUUUAACCUGUGAGGACAUCCAGGGUCACAGGUGAGGUCCUUGGGAGCCUGGCGUCUGGCC
0.1772082576216438	C16G_C73A	UGCCAGUCUCUAGGUGCCUGAGACCCUUUAACCUGUGAGGACAUCCAGGGUCACAGGUGAGGUUCUUGGGAGACUGGCGUCUGGCC
0.10314672968274644	G20U_U66C	UGCCAGUCUCUAGGUCCCUUAGACCCUUUAACCUGUGAGGACAUCCAGGGUCACAGGUGAGGUUCCUGGGAGCCUGGCGUCUGGCC
0.13648857039187207	A21G_U67G	UGCCAGUCUCUAGGUCCCUGGGACCCUUUAACCUGUGAGGACAUCCAGGGUCACAGGUGAGGUUCUGGGGAGCCUGGCGUCUGGCC
0.9431151979088873	U15C_A71C	UGCCAGUCUCUAGGCCCCUGAGACCCUUUAACCUGUGAGGACAUCCAGGGUCACAGGUGAGGUUCUUGGGCGCCUGGCGUCUGGCC
0.4339067130524406	A5G_G6A	UGCCGAUCUCUAGGUCCCUGAGACCCUUUAACCUGUGAGGACAUCCAGGGUCACAGGUGAGGUUCUUGGGAGCCUGGCGUCUGGCC
0.7033327475396665	G13U_C74U	UGCCAGUCUCUAUGUCCCUGAGACCCUUUAACCUGUGAGGACAUCCAGGGUCACAGGUGAGGUUCUUGGGAGCUUGGCGUCUGGCC
0.7610162721893493	C3A_C85U	UGACAGUCUCUAGGUCCCUGAGACCCUUUAACCUGUGAGGACAUCCAGGGUCACAGGUGAGGUUCUUGGGAGCCUGGCGUCUGGUC
0.5871571804264113	C17G_G68A	UGCCAGUCUCUAGGUCGCUGAGACCCUUUAACCUGUGAGGACAUCCAGGGUCACAGGUGAGGUUCUUAGGAGCCUGGCGUCUGGCC
0.046299886269644194	C8A_G77U	UGCCAGUAUCUAGGUCCCUGAGACCCUUUAACCUGUGAGGACAUCCAGGGUCACAGGUGAGGUUCUUGGGAGCCUGUCGUCUGGCC
0.11699020319303303	C78G_G79C	UGCCAGUCUCUAGGUCCCUGAGACCCUUUAACCUGUGAGGACAUCCAGGGUCACAGGUGAGGUUCUUGGGAGCCUGGGCUCUGGCC
0.2532010190664029	G13U_U75G	UGCCAGUCUCUAUGUCCCUGAGACCCUUUAACCUGUGAGGACAUCCAGGGUCACAGGUGAGGUUCUUGGGAGCCGGGCGUCUGGCC
0.19850880052151249	A5C_G6A	UGCCCAUCUCUAGGUCCCUGAGACCCUUUAACCUGUGAGGACAUCCAGGGUCACAGGUGAGGUUCUUGGGAGCCUGGCGUCUGGCC
0.05389684720041864	G20U_G22C	UGCCAGUCUCUAGGUCCCUUACACCCUUUAACCUGUGAGGACAUCCAGGGUCACAGGUGAGGUUCUUGGGAGCCUGGCGUCUGGCC
0.9655069616763164	C25G_G62C	UGCCAGUCUCUAGGUCCCUGAGACGCUUUAACCUGUGAGGACAUCCAGGGUCACAGGUGAGCUUCUUGGGAGCCUGGCGUCUGGCC
0.5241952341137125	G79A	UGCCAGUCUCUAGGUCCCUGAGACCCUUUAACCUGUGAGGACAUCCAGGGUCACAGGUGAGGUUCUUGGGAGCCUGGCAUCUGGCC
0.5257218160627253	C18U_G69C	UGCCAGUCUCUAGGUCCUUGAGACCCUUUAACCUGUGAGGACAUCCAGGGUCACAGGUGAGGUUCUUGCGAGCCUGGCGUCUGGCC
0.28016987179487246	G2A_G83C	UACCAGUCUCUAGGUCCCUGAGACCCUUUAACCUGUGAGGACAUCCAGGGUCACAGGUGAGGUUCUUGGGAGCCUGGCGUCUCGCC
0.31748493442041903	G68A_G70U	UGCCAGUCUCUAGGUCCCUGAGACCCUUUAACCUGUGAGGACAUCCAGGGUCACAGGUGAGGUUCUUAGUAGCCUGGCGUCUGGCC
0.06965609430064407	U19A_G70U	UGCCAGUCUCUAGGUCCCAGAGACCCUUUAACCUGUGAGGACAUCCAGGGUCACAGGUGAGGUUCUUGGUAGCCUGGCGUCUGGCC
0.43417718349358986	U9G_G79U	UGCCAGUCGCUAGGUCCCUGAGACCCUUUAACCUGUGAGGACAUCCAGGGUCACAGGUGAGGUUCUUGGGAGCCUGGCUUCUGGCC
0.9647992886178862	C17A_G70U	UGCCAGUCUCUAGGUCACUGAGACCCUUUAACCUGUGAGGACAUCCAGGGUCACAGGUGAGGUUCUUGGUAGCCUGGCGUCUGGCC
0.9772060471579702	G2A_C85G	UACCAGUCUCUAGGUCCCUGAGACCCUUUAACCUGUGAGGACAUCCAGGGUCACAGGUGAGGUUCUUGGGAGCCUGGCGUCUGGGC
0.47569826007325905	A23C_G62U	UGCCAGUCUCUAGGUCCCUGAGCCCCUUUAACCUGUGAGGACAUCCAGGGUCACAGGUGAGUUUCUUGGGAGCCUGGCGUCUGGCC
0.2585945916828263	G72U_C73A	UGCCAGUCUCUAGGUCCCUGAGACCCUUUAACCUGUGAGGACAUCCAGGGUCACAGGUGAGGUUCUUGGGAUACUGGCGUCUGGCC
0.3896598428453268	U7A_U82A	UGCCAGACUCUAGGUCCCUGAGACCCUUUAACCUGUGAGGACAUCCAGGGUCACAGGUGAGGUUCUUGGGAGCCUGGCGUCAGGCC
0.5826240503323836	U63G_U64A	UGCCAGUCUCUAGGUCCCUGAGACCCUUUAACCUGUGAGGACAUCCAGGGUCACAGGUGAGGGACUUGGGAGCCUGGCGUCUGGCC
0.6758941579254081	C8G_G79C	UGCCAGUGUCUAGGUCCCUGAGACCCUUUAACCUGUGAGGACAUCCAGGGUCACAGGUGAGGUUCUUGGGAGCCUGGCCUCUGGCC
0.7314461148887942	C81U	UGCCAGUCUCUAGGUCCCUGAGACCCUUUAACCUGUGAGGACAUCCAGGGUCACAGGUGAGGUUCUUGGGAGCCUGGCGUUUGGCC
0.841325185717709	U7G_U80C	UGCCAGGCUCUAGGUCCCUGAGACCCUUUAACCUGUGAGGACAUCCAGGGUCACAGGUGAGGUUCUUGGGAGCCUGGCGCCUGGCC
0.17482837055417716	G13A_G76U	UGCCAGUCUCUAAGUCCCUGAGACCCUUUAACCUGUGAGGACAUCCAGGGUCACAGGUGAGGUUCUUGGGAGCCUUGCGUCUGGCC
0.3535430051513575	G6U_U82G	UGCCAUUCUCUAGGUCCCUGAGACCCUUUAACCUGUGAGGACAUCCAGGGUCACAGGUGAGGUUCUUGGGAGCCUGGCGUCGGGCC
1.1004887027164256	C4U_G83A	UGCUAGUCUCUAGGUCCCUGAGACCCUUUAACCUGUGAGGACAUCCAGGGUCACAGGUGAGGUUCUUGGGAGCCUGGCGUCUAGCC
0.47170824670824646	G14A_C16G	UGCCAGUCUCUAGAUGCCUGAGACCCUUUAACCUGUGAGGACAUCCAGGGUCACAGGUGAGGUUCUUGGGAGCCUGGCGUCUGGCC
1.1208480357562924	G22C_C65G	UGCCAGUCUCUAGGUCCCUGACACCCUUUAACCUGUGAGGACAUCCAGGGUCACAGGUGAGGUUGUUGGGAGCCUGGCGUCUGGCC
0.6228793466807163	G14C_C16A	UGCCAGUCUCUAGCUACCUGAGACCCUUUAACCUGUGAGGACAUCCAGGGUCACAGGUGAGGUUCUUGGGAGCCUGGCGUCUGGCC
0.2541180643127365	G2U_G83A	UUCCAGUCUCUAGGUCCCUGAGACCCUUUAACCUGUGAGGACAUCCAGGGUCACAGGUGAGGUUCUUGGGAGCCUGGCGUCUAGCC
1.0897814685314686	C25U_U63C	UGCCAGUCUCUAGGUCCCUGAGACUCUUUAACCUGUGAGGACAUCCAGGGUCACAGGUGAGGCUCUUGGGAGCCUGGCGUCUGGCC
0.02417341430499326	A21U_C65U	UGCCAGUCUCUAGGUCCCUGUGACCCUUUAACCUGUGAGGACAUCCAGGGUCACAGGUGAGGUUUUUGGGAGCCUGGCGUCUGGCC
0.10662202380952358	C18U_G70U	UGCCAGUCUCUAGGUCCUUGAGACCCUUUAACCUGUGAGGACAUCCAGGGUCACAGGUGAGGUUCUUGGUAGCCUGGCGUCUGGCC
0.8944163292847501	A23U_C25A	UGCCAGUCUCUAGGUCCCUGAGUCACUUUAACCUGUGAGGACAUCCAGGGUCACAGGUGAGGUUCUUGGGAGCCUGGCGUCUGGCC
0.38191367056856085	C16G_G72C	UGCCAGUCUCUAGGUGCCUGAGACCCUUUAACCUGUGAGGACAUCCAGGGUCACAGGUGAGGUUCUUGGGACCCUGGCGUCUGGCC
0.2903806420851871	U7G_U80A	UGCCAGGCUCUAGGUCCCUGAGACCCUUUAACCUGUGAGGACAUCCAGGGUCACAGGUGAGGUUCUUGGGAGCCUGGCGACUGGCC
0.15233470810154057	C81G_U82G	UGCCAGUCUCUAGGUCCCUGAGACCCUUUAACCUGUGAGGACAUCCAGGGUCACAGGUGAGGUUCUUGGGAGCCUGGCGUGGGGCC
0.5210280534877311	U7G_U82C	UGCCAGGCUCUAGGUCCCUGAGACCCUUUAACCUGUGAGGACAUCCAGGGUCACAGGUGAGGUUCUUGGGAGCCUGGCGUCCGGCC
1.0551903735632184	U80C	UGCCAGUCUCUAGGUCCCUGAGACCCUUUAACCUGUGAGGACAUCCAGGGUCACAGGUGAGGUUCUUGGGAGCCUGGCGCCUGGCC
0.3870281961628123	C3A_G83U	UGACAGUCUCUAGGUCCCUGAGACCCUUUAACCUGUGAGGACAUCCAGGGUCACAGGUGAGGUUCUUGGGAGCCUGGCGUCUUGCC
0.4637111686390547	U15A_G72A	UGCCAGUCUCUAGGACCCUGAGACCCUUUAACCUGUGAGGACAUCCAGGGUCACAGGUGAGGUUCUUGGGAACCUGGCGUCUGGCC
0.13423054351751557	A71C_C73G	UGCCAGUCUCUAGGUCCCUGAGACCCUUUAACCUGUGAGGACAUCCAGGGUCACAGGUGAGGUUCUUGGGCGGCUGGCGUCUGGCC
0.7848092797532655	C17G	UGCCAGUCUCUAGGUCGCUGAGACCCUUUAACCUGUGAGGACAUCCAGGGUCACAGGUGAGGUUCUUGGGAGCCUGGCGUCUGGCC
0.18438845218042327	C65U_U67G	UGCCAGUCUCUAGGUCCCUGAGACCCUUUAACCUGUGAGGACAUCCAGGGUCACAGGUGAGGUUUUGGGGAGCCUGGCGUCUGGCC
1.2685286935286937	C3U_G84A	UGUCAGUCUCUAGGUCCCUGAGACCCUUUAACCUGUGAGGACAUCCAGGGUCACAGGUGAGGUUCUUGGGAGCCUGGCGUCUGACC
0.16027477297008536	G77U_C78G	UGCCAGUCUCUAGGUCCCUGAGACCCUUUAACCUGUGAGGACAUCCAGGGUCACAGGUGAGGUUCUUGGGAGCCUGUGGUCUGGCC
0.25623819163292916	U7C_U82A	UGCCAGCCUCUAGGUCCCUGAGACCCUUUAACCUGUGAGGACAUCCAGGGUCACAGGUGAGGUUCUUGGGAGCCUGGCGUCAGGCC
0.28958930899608815	G2A_C3U	UAUCAGUCUCUAGGUCCCUGAGACCCUUUAACCUGUGAGGACAUCCAGGGUCACAGGUGAGGUUCUUGGGAGCCUGGCGUCUGGCC
1.0423996655518395	U11G	UGCCAGUCUCGAGGUCCCUGAGACCCUUUAACCUGUGAGGACAUCCAGGGUCACAGGUGAGGUUCUUGGGAGCCUGGCGUCUGGCC
0.9581192202606136	C17G_G70C	UGCCAGUCUCUAGGUCGCUGAGACCCUUUAACCUGUGAGGACAUCCAGGGUCACAGGUGAGGUUCUUGGCAGCCUGGCGUCUGGCC
0.2203687516187511	A21C_C65U	UGCCAGUCUCUAGGUCCCUGCGACCCUUUAACCUGUGAGGACAUCCAGGGUCACAGGUGAGGUUUUUGGGAGCCUGGCGUCUGGCC
1.0190604967948718	C17U_G70A	UGCCAGUCUCUAGGUCUCUGAGACCCUUUAACCUGUGAGGACAUCCAGGGUCACAGGUGAGGUUCUUGGAAGCCUGGCGUCUGGCC
0.3365522767462412	G79U	UGCCAGUCUCUAGGUCCCUGAGACCCUUUAACCUGUGAGGACAUCCAGGGUCACAGGUGAGGUUCUUGGGAGCCUGGCUUCUGGCC
0.042180141287284166	U19G_G70C	UGCCAGUCUCUAGGUCCCGGAGACCCUUUAACCUGUGAGGACAUCCAGGGUCACAGGUGAGGUUCUUGGCAGCCUGGCGUCUGGCC
1.3550719561895057	U11C_C74U	UGCCAGUCUCCAGGUCCCUGAGACCCUUUAACCUGUGAGGACAUCCAGGGUCACAGGUGAGGUUCUUGGGAGCUUGGCGUCUGGCC
0.7045116253802693	A23U_U63C	UGCCAGUCUCUAGGUCCCUGAGUCCCUUUAACCUGUGAGGACAUCCAGGGUCACAGGUGAGGCUCUUGGGAGCCUGGCGUCUGGCC
0.8529761904761904	A5G_U7A	UGCCGGACUCUAGGUCCCUGAGACCCUUUAACCUGUGAGGACAUCCAGGGUCACAGGUGAGGUUCUUGGGAGCCUGGCGUCUGGCC
0.6856140839836491	C10U	UGCCAGUCUUUAGGUCCCUGAGACCCUUUAACCUGUGAGGACAUCCAGGGUCACAGGUGAGGUUCUUGGGAGCCUGGCGUCUGGCC
0.5652859960552269	U82A	UGCCAGUCUCUAGGUCCCUGAGACCCUUUAACCUGUGAGGACAUCCAGGGUCACAGGUGAGGUUCUUGGGAGCCUGGCGUCAGGCC
0.8751429313929315	C24U_G62U	UGCCAGUCUCUAGGUCCCUGAGAUCCUUUAACCUGUGAGGACAUCCAGGGUCACAGGUGAGUUUCUUGGGAGCCUGGCGUCUGGCC
0.7022552025269416	A12G_G76U	UGCCAGUCUCUGGGUCCCUGAGACCCUUUAACCUGUGAGGACAUCCAGGGUCACAGGUGAGGUUCUUGGGAGCCUUGCGUCUGGCC
0.8196359703981654	U63G_U64C	UGCCAGUCUCUAGGUCCCUGAGACCCUUUAACCUGUGAGGACAUCCAGGGUCACAGGUGAGGGCCUUGGGAGCCUGGCGUCUGGCC
0.07022276965458783	A71C_C73A	UGCCAGUCUCUAGGUCCCUGAGACCCUUUAACCUGUGAGGACAUCCAGGGUCACAGGUGAGGUUCUUGGGCGACUGGCGUCUGGCC
0.9916058514135436	C16U_A71C	UGCCAGUCUCUAGGUUCCUGAGACCCUUUAACCUGUGAGGACAUCCAGGGUCACAGGUGAGGUUCUUGGGCGCCUGGCGUCUGGCC
0.8505460588793922	C24G	UGCCAGUCUCUAGGUCCCUGAGAGCCUUUAACCUGUGAGGACAUCCAGGGUCACAGGUGAGGUUCUUGGGAGCCUGGCGUCUGGCC
0.7740924805531546	C24G_U64C	UGCCAGUCUCUAGGUCCCUGAGAGCCUUUAACCUGUGAGGACAUCCAGGGUCACAGGUGAGGUCCUUGGGAGCCUGGCGUCUGGCC
0.4041082786722333	G76C	UGCCAGUCUCUAGGUCCCUGAGACCCUUUAACCUGUGAGGACAUCCAGGGUCACAGGUGAGGUUCUUGGGAGCCUCGCGUCUGGCC
0.9333107330703484	U11C_A12C	UGCCAGUCUCCCGGUCCCUGAGACCCUUUAACCUGUGAGGACAUCCAGGGUCACAGGUGAGGUUCUUGGGAGCCUGGCGUCUGGCC
0.6960448057097544	C25A	UGCCAGUCUCUAGGUCCCUGAGACACUUUAACCUGUGAGGACAUCCAGGGUCACAGGUGAGGUUCUUGGGAGCCUGGCGUCUGGCC
0.15309829059829072	C17G_C18G	UGCCAGUCUCUAGGUCGGUGAGACCCUUUAACCUGUGAGGACAUCCAGGGUCACAGGUGAGGUUCUUGGGAGCCUGGCGUCUGGCC
0.2201946358726021	C18U_U19G	UGCCAGUCUCUAGGUCCUGGAGACCCUUUAACCUGUGAGGACAUCCAGGGUCACAGGUGAGGUUCUUGGGAGCCUGGCGUCUGGCC
0.655740268767377	G84A	UGCCAGUCUCUAGGUCCCUGAGACCCUUUAACCUGUGAGGACAUCCAGGGUCACAGGUGAGGUUCUUGGGAGCCUGGCGUCUGACC
0.917038071725572	A5U_U80A	UGCCUGUCUCUAGGUCCCUGAGACCCUUUAACCUGUGAGGACAUCCAGGGUCACAGGUGAGGUUCUUGGGAGCCUGGCGACUGGCC
1.1113628960808837	G6U_C81A	UGCCAUUCUCUAGGUCCCUGAGACCCUUUAACCUGUGAGGACAUCCAGGGUCACAGGUGAGGUUCUUGGGAGCCUGGCGUAUGGCC
0.30514796276782674	G77U	UGCCAGUCUCUAGGUCCCUGAGACCCUUUAACCUGUGAGGACAUCCAGGGUCACAGGUGAGGUUCUUGGGAGCCUGUCGUCUGGCC
0.44861359570661985	A21G_U67C	UGCCAGUCUCUAGGUCCCUGGGACCCUUUAACCUGUGAGGACAUCCAGGGUCACAGGUGAGGUUCUCGGGAGCCUGGCGUCUGGCC
0.3251487873828293	C3G_C85U	UGGCAGUCUCUAGGUCCCUGAGACCCUUUAACCUGUGAGGACAUCCAGGGUCACAGGUGAGGUUCUUGGGAGCCUGGCGUCUGGUC
0.2955462653288741	U7A_C81G	UGCCAGACUCUAGGUCCCUGAGACCCUUUAACCUGUGAGGACAUCCAGGGUCACAGGUGAGGUUCUUGGGAGCCUGGCGUGUGGCC
0.36846416953693	C3U_G83C	UGUCAGUCUCUAGGUCCCUGAGACCCUUUAACCUGUGAGGACAUCCAGGGUCACAGGUGAGGUUCUUGGGAGCCUGGCGUCUCGCC
0.742304367485903	G6A_U80G	UGCCAAUCUCUAGGUCCCUGAGACCCUUUAACCUGUGAGGACAUCCAGGGUCACAGGUGAGGUUCUUGGGAGCCUGGCGGCUGGCC
0.924968839031339	U9C	UGCCAGUCCCUAGGUCCCUGAGACCCUUUAACCUGUGAGGACAUCCAGGGUCACAGGUGAGGUUCUUGGGAGCCUGGCGUCUGGCC
0.4162359775641034	G14A	UGCCAGUCUCUAGAUCCCUGAGACCCUUUAACCUGUGAGGACAUCCAGGGUCACAGGUGAGGUUCUUGGGAGCCUGGCGUCUGGCC
0.1503643925518921	G20C_A21U	UGCCAGUCUCUAGGUCCCUCUGACCCUUUAACCUGUGAGGACAUCCAGGGUCACAGGUGAGGUUCUUGGGAGCCUGGCGUCUGGCC
0.21230343374574218	C17U_C18G	UGCCAGUCUCUAGGUCUGUGAGACCCUUUAACCUGUGAGGACAUCCAGGGUCACAGGUGAGGUUCUUGGGAGCCUGGCGUCUGGCC
0.04980305838739565	G77A_C78G	UGCCAGUCUCUAGGUCCCUGAGACCCUUUAACCUGUGAGGACAUCCAGGGUCACAGGUGAGGUUCUUGGGAGCCUGAGGUCUGGCC
0.06123931623931639	G77A_C78U	UGCCAGUCUCUAGGUCCCUGAGACCCUUUAACCUGUGAGGACAUCCAGGGUCACAGGUGAGGUUCUUGGGAGCCUGAUGUCUGGCC
0.4083936360031724	U15G_A71U	UGCCAGUCUCUAGGGCCCUGAGACCCUUUAACCUGUGAGGACAUCCAGGGUCACAGGUGAGGUUCUUGGGUGCCUGGCGUCUGGCC
1.426551621667516	U11A_G76U	UGCCAGUCUCAAGGUCCCUGAGACCCUUUAACCUGUGAGGACAUCCAGGGUCACAGGUGAGGUUCUUGGGAGCCUUGCGUCUGGCC
0.6444944168734491	U75A	UGCCAGUCUCUAGGUCCCUGAGACCCUUUAACCUGUGAGGACAUCCAGGGUCACAGGUGAGGUUCUUGGGAGCCAGGCGUCUGGCC
0.07791609432234453	G20C_G22C	UGCCAGUCUCUAGGUCCCUCACACCCUUUAACCUGUGAGGACAUCCAGGGUCACAGGUGAGGUUCUUGGGAGCCUGGCGUCUGGCC
0.08516726099507554	A21G_C65G	UGCCAGUCUCUAGGUCCCUGGGACCCUUUAACCUGUGAGGACAUCCAGGGUCACAGGUGAGGUUGUUGGGAGCCUGGCGUCUGGCC
0.03950923628342973	C8A_G77A	UGCCAGUAUCUAGGUCCCUGAGACCCUUUAACCUGUGAGGACAUCCAGGGUCACAGGUGAGGUUCUUGGGAGCCUGACGUCUGGCC
0.244755819838056	C8A_G79C	UGCCAGUAUCUAGGUCCCUGAGACCCUUUAACCUGUGAGGACAUCCAGGGUCACAGGUGAGGUUCUUGGGAGCCUGGCCUCUGGCC
0.552316617981175	U15C_G72U	UGCCAGUCUCUAGGCCCCUGAGACCCUUUAACCUGUGAGGACAUCCAGGGUCACAGGUGAGGUUCUUGGGAUCCUGGCGUCUGGCC
0.1267020335985851	G14A_C73A	UGCCAGUCUCUAGAUCCCUGAGACCCUUUAACCUGUGAGGACAUCCAGGGUCACAGGUGAGGUUCUUGGGAGACUGGCGUCUGGCC
0.8037660256410256	C16U_C73G	UGCCAGUCUCUAGGUUCCUGAGACCCUUUAACCUGUGAGGACAUCCAGGGUCACAGGUGAGGUUCUUGGGAGGCUGGCGUCUGGCC
0.18106817061144026	G68C_G70C	UGCCAGUCUCUAGGUCCCUGAGACCCUUUAACCUGUGAGGACAUCCAGGGUCACAGGUGAGGUUCUUCGCAGCCUGGCGUCUGGCC
0.2052908896658893	A23G_G62C	UGCCAGUCUCUAGGUCCCUGAGGCCCUUUAACCUGUGAGGACAUCCAGGGUCACAGGUGAGCUUCUUGGGAGCCUGGCGUCUGGCC
0.2874498517355653	U19C_G69U	UGCCAGUCUCUAGGUCCCCGAGACCCUUUAACCUGUGAGGACAUCCAGGGUCACAGGUGAGGUUCUUGUGAGCCUGGCGUCUGGCC
0.972734260996456	C8A_G79U	UGCCAGUAUCUAGGUCCCUGAGACCCUUUAACCUGUGAGGACAUCCAGGGUCACAGGUGAGGUUCUUGGGAGCCUGGCUUCUGGCC
0.10575868758434576	U9A_C10G	UGCCAGUCAGUAGGUCCCUGAGACCCUUUAACCUGUGAGGACAUCCAGGGUCACAGGUGAGGUUCUUGGGAGCCUGGCGUCUGGCC
0.38196461276818305	A5C_U7G	UGCCCGGCUCUAGGUCCCUGAGACCCUUUAACCUGUGAGGACAUCCAGGGUCACAGGUGAGGUUCUUGGGAGCCUGGCGUCUGGCC
0.08930733618233637	U15A_C73G	UGCCAGUCUCUAGGACCCUGAGACCCUUUAACCUGUGAGGACAUCCAGGGUCACAGGUGAGGUUCUUGGGAGGCUGGCGUCUGGCC
1.0278123045653533	A23C_U64G	UGCCAGUCUCUAGGUCCCUGAGCCCCUUUAACCUGUGAGGACAUCCAGGGUCACAGGUGAGGUGCUUGGGAGCCUGGCGUCUGGCC
0.5606099170437404	U15G_G72C	UGCCAGUCUCUAGGGCCCUGAGACCCUUUAACCUGUGAGGACAUCCAGGGUCACAGGUGAGGUUCUUGGGACCCUGGCGUCUGGCC
0.7024043987621572	A12G_C74U	UGCCAGUCUCUGGGUCCCUGAGACCCUUUAACCUGUGAGGACAUCCAGGGUCACAGGUGAGGUUCUUGGGAGCUUGGCGUCUGGCC
1.105855893034005	G13A_C74U	UGCCAGUCUCUAAGUCCCUGAGACCCUUUAACCUGUGAGGACAUCCAGGGUCACAGGUGAGGUUCUUGGGAGCUUGGCGUCUGGCC
0.18636922641591536	C3A_C4U	UGAUAGUCUCUAGGUCCCUGAGACCCUUUAACCUGUGAGGACAUCCAGGGUCACAGGUGAGGUUCUUGGGAGCCUGGCGUCUGGCC
1.1434528579059835	C16U_C73U	UGCCAGUCUCUAGGUUCCUGAGACCCUUUAACCUGUGAGGACAUCCAGGGUCACAGGUGAGGUUCUUGGGAGUCUGGCGUCUGGCC
0.3014713253139172	G6C_U82G	UGCCACUCUCUAGGUCCCUGAGACCCUUUAACCUGUGAGGACAUCCAGGGUCACAGGUGAGGUUCUUGGGAGCCUGGCGUCGGGCC
0.19338731443994608	U66G	UGCCAGUCUCUAGGUCCCUGAGACCCUUUAACCUGUGAGGACAUCCAGGGUCACAGGUGAGGUUCGUGGGAGCCUGGCGUCUGGCC
0.4933831630608985	U80C_U82G	UGCCAGUCUCUAGGUCCCUGAGACCCUUUAACCUGUGAGGACAUCCAGGGUCACAGGUGAGGUUCUUGGGAGCCUGGCGCCGGGCC
0.06673515231207539	C65U_U66A	UGCCAGUCUCUAGGUCCCUGAGACCCUUUAACCUGUGAGGACAUCCAGGGUCACAGGUGAGGUUUAUGGGAGCCUGGCGUCUGGCC
0.24068817800788964	G20A_A21G	UGCCAGUCUCUAGGUCCCUAGGACCCUUUAACCUGUGAGGACAUCCAGGGUCACAGGUGAGGUUCUUGGGAGCCUGGCGUCUGGCC
0.5852820067663816	C17A	UGCCAGUCUCUAGGUCACUGAGACCCUUUAACCUGUGAGGACAUCCAGGGUCACAGGUGAGGUUCUUGGGAGCCUGGCGUCUGGCC
0.13248890532544363	G68U_G70C	UGCCAGUCUCUAGGUCCCUGAGACCCUUUAACCUGUGAGGACAUCCAGGGUCACAGGUGAGGUUCUUUGCAGCCUGGCGUCUGGCC
0.29343839031339125	U9G_C10G	UGCCAGUCGGUAGGUCCCUGAGACCCUUUAACCUGUGAGGACAUCCAGGGUCACAGGUGAGGUUCUUGGGAGCCUGGCGUCUGGCC
0.16119483481262328	C17A_G69C	UGCCAGUCUCUAGGUCACUGAGACCCUUUAACCUGUGAGGACAUCCAGGGUCACAGGUGAGGUUCUUGCGAGCCUGGCGUCUGGCC
0.2606498397435906	G2A_C4A	UACAAGUCUCUAGGUCCCUGAGACCCUUUAACCUGUGAGGACAUCCAGGGUCACAGGUGAGGUUCUUGGGAGCCUGGCGUCUGGCC
0.017137868350554863	U19G_G69U	UGCCAGUCUCUAGGUCCCGGAGACCCUUUAACCUGUGAGGACAUCCAGGGUCACAGGUGAGGUUCUUGUGAGCCUGGCGUCUGGCC
0.3309624811463038	A12U_G13C	UGCCAGUCUCUUCGUCCCUGAGACCCUUUAACCUGUGAGGACAUCCAGGGUCACAGGUGAGGUUCUUGGGAGCCUGGCGUCUGGCC
0.07322092159048665	G77U_G79U	UGCCAGUCUCUAGGUCCCUGAGACCCUUUAACCUGUGAGGACAUCCAGGGUCACAGGUGAGGUUCUUGGGAGCCUGUCUUCUGGCC
0.27826985717865255	G2A_C4U	UACUAGUCUCUAGGUCCCUGAGACCCUUUAACCUGUGAGGACAUCCAGGGUCACAGGUGAGGUUCUUGGGAGCCUGGCGUCUGGCC
0.6216318523430593	U15C_G72A	UGCCAGUCUCUAGGCCCCUGAGACCCUUUAACCUGUGAGGACAUCCAGGGUCACAGGUGAGGUUCUUGGGAACCUGGCGUCUGGCC
0.4080342834249085	A5G_G6C	UGCCGCUCUCUAGGUCCCUGAGACCCUUUAACCUGUGAGGACAUCCAGGGUCACAGGUGAGGUUCUUGGGAGCCUGGCGUCUGGCC
0.8547671311318955	C4U	UGCUAGUCUCUAGGUCCCUGAGACCCUUUAACCUGUGAGGACAUCCAGGGUCACAGGUGAGGUUCUUGGGAGCCUGGCGUCUGGCC
1.0070996928418805	C16U_A71U	UGCCAGUCUCUAGGUUCCUGAGACCCUUUAACCUGUGAGGACAUCCAGGGUCACAGGUGAGGUUCUUGGGUGCCUGGCGUCUGGCC
0.2348274532485051	C74A	UGCCAGUCUCUAGGUCCCUGAGACCCUUUAACCUGUGAGGACAUCCAGGGUCACAGGUGAGGUUCUUGGGAGCAUGGCGUCUGGCC
0.4117816091954009	U7G_U82G	UGCCAGGCUCUAGGUCCCUGAGACCCUUUAACCUGUGAGGACAUCCAGGGUCACAGGUGAGGUUCUUGGGAGCCUGGCGUCGGGCC
0.6113373121131742	U19G_G68C	UGCCAGUCUCUAGGUCCCGGAGACCCUUUAACCUGUGAGGACAUCCAGGGUCACAGGUGAGGUUCUUCGGAGCCUGGCGUCUGGCC
0.05036127980206934	G13C_G76C	UGCCAGUCUCUACGUCCCUGAGACCCUUUAACCUGUGAGGACAUCCAGGGUCACAGGUGAGGUUCUUGGGAGCCUCGCGUCUGGCC
0.4946950694233291	G13U	UGCCAGUCUCUAUGUCCCUGAGACCCUUUAACCUGUGAGGACAUCCAGGGUCACAGGUGAGGUUCUUGGGAGCCUGGCGUCUGGCC
0.7945060483870966	C25U_G62U	UGCCAGUCUCUAGGUCCCUGAGACUCUUUAACCUGUGAGGACAUCCAGGGUCACAGGUGAGUUUCUUGGGAGCCUGGCGUCUGGCC
0.11656347125097094	U11A_G13A	UGCCAGUCUCAAAGUCCCUGAGACCCUUUAACCUGUGAGGACAUCCAGGGUCACAGGUGAGGUUCUUGGGAGCCUGGCGUCUGGCC
0.7846287393162396	C78U	UGCCAGUCUCUAGGUCCCUGAGACCCUUUAACCUGUGAGGACAUCCAGGGUCACAGGUGAGGUUCUUGGGAGCCUGGUGUCUGGCC
0.4225512820512811	G62C_U64G	UGCCAGUCUCUAGGUCCCUGAGACCCUUUAACCUGUGAGGACAUCCAGGGUCACAGGUGAGCUGCUUGGGAGCCUGGCGUCUGGCC
0.6220669554804169	G2C_C85U	UCCCAGUCUCUAGGUCCCUGAGACCCUUUAACCUGUGAGGACAUCCAGGGUCACAGGUGAGGUUCUUGGGAGCCUGGCGUCUGGUC
0.6294040835707502	U66C_U67C	UGCCAGUCUCUAGGUCCCUGAGACCCUUUAACCUGUGAGGACAUCCAGGGUCACAGGUGAGGUUCCCGGGAGCCUGGCGUCUGGCC
1.0418151969981237	U9G_C78A	UGCCAGUCGCUAGGUCCCUGAGACCCUUUAACCUGUGAGGACAUCCAGGGUCACAGGUGAGGUUCUUGGGAGCCUGGAGUCUGGCC
0.08792216117216126	U11A_C74G	UGCCAGUCUCAAGGUCCCUGAGACCCUUUAACCUGUGAGGACAUCCAGGGUCACAGGUGAGGUUCUUGGGAGCGUGGCGUCUGGCC
0.02771606984969059	G77U_G79C	UGCCAGUCUCUAGGUCCCUGAGACCCUUUAACCUGUGAGGACAUCCAGGGUCACAGGUGAGGUUCUUGGGAGCCUGUCCUCUGGCC
1.0822746181123841	U15C_C16A	UGCCAGUCUCUAGGCACCUGAGACCCUUUAACCUGUGAGGACAUCCAGGGUCACAGGUGAGGUUCUUGGGAGCCUGGCGUCUGGCC
0.5951634512325832	U82G	UGCCAGUCUCUAGGUCCCUGAGACCCUUUAACCUGUGAGGACAUCCAGGGUCACAGGUGAGGUUCUUGGGAGCCUGGCGUCGGGCC
0.26303589288961693	C17U_G70C	UGCCAGUCUCUAGGUCUCUGAGACCCUUUAACCUGUGAGGACAUCCAGGGUCACAGGUGAGGUUCUUGGCAGCCUGGCGUCUGGCC
0.5259667080231597	G83C_C85U	UGCCAGUCUCUAGGUCCCUGAGACCCUUUAACCUGUGAGGACAUCCAGGGUCACAGGUGAGGUUCUUGGGAGCCUGGCGUCUCGUC
1.0253272842181294	U9A_C78U	UGCCAGUCACUAGGUCCCUGAGACCCUUUAACCUGUGAGGACAUCCAGGGUCACAGGUGAGGUUCUUGGGAGCCUGGUGUCUGGCC
0.8499594753905101	A23G_C24A	UGCCAGUCUCUAGGUCCCUGAGGACCUUUAACCUGUGAGGACAUCCAGGGUCACAGGUGAGGUUCUUGGGAGCCUGGCGUCUGGCC
0.25151862026862065	U11G_U75C	UGCCAGUCUCGAGGUCCCUGAGACCCUUUAACCUGUGAGGACAUCCAGGGUCACAGGUGAGGUUCUUGGGAGCCCGGCGUCUGGCC
1.4908259773013868	C74U_G76A	UGCCAGUCUCUAGGUCCCUGAGACCCUUUAACCUGUGAGGACAUCCAGGGUCACAGGUGAGGUUCUUGGGAGCUUAGCGUCUGGCC
0.8575442226549823	G68C	UGCCAGUCUCUAGGUCCCUGAGACCCUUUAACCUGUGAGGACAUCCAGGGUCACAGGUGAGGUUCUUCGGAGCCUGGCGUCUGGCC
0.16885840874811459	G13C_G76U	UGCCAGUCUCUACGUCCCUGAGACCCUUUAACCUGUGAGGACAUCCAGGGUCACAGGUGAGGUUCUUGGGAGCCUUGCGUCUGGCC
0.5216023156430134	A23G_U64G	UGCCAGUCUCUAGGUCCCUGAGGCCCUUUAACCUGUGAGGACAUCCAGGGUCACAGGUGAGGUGCUUGGGAGCCUGGCGUCUGGCC
0.9939238230904899	A5G_U82C	UGCCGGUCUCUAGGUCCCUGAGACCCUUUAACCUGUGAGGACAUCCAGGGUCACAGGUGAGGUUCUUGGGAGCCUGGCGUCCGGCC
0.8409624413145538	G62A	UGCCAGUCUCUAGGUCCCUGAGACCCUUUAACCUGUGAGGACAUCCAGGGUCACAGGUGAGAUUCUUGGGAGCCUGGCGUCUGGCC
0.6156505728314239	C65G	UGCCAGUCUCUAGGUCCCUGAGACCCUUUAACCUGUGAGGACAUCCAGGGUCACAGGUGAGGUUGUUGGGAGCCUGGCGUCUGGCC
1.292542662855163	A12G_G76A	UGCCAGUCUCUGGGUCCCUGAGACCCUUUAACCUGUGAGGACAUCCAGGGUCACAGGUGAGGUUCUUGGGAGCCUAGCGUCUGGCC
0.4003853121516165	C17A_U19C	UGCCAGUCUCUAGGUCACCGAGACCCUUUAACCUGUGAGGACAUCCAGGGUCACAGGUGAGGUUCUUGGGAGCCUGGCGUCUGGCC
0.9093297663358149	U15C_A71U	UGCCAGUCUCUAGGCCCCUGAGACCCUUUAACCUGUGAGGACAUCCAGGGUCACAGGUGAGGUUCUUGGGUGCCUGGCGUCUGGCC
