# Supplementary material for: Sequence-sensitive elastic network captures dynamical features necessary for miR-125a maturation
Source: PLoS Comput Biol. 2022 Dec 14;18(12):e1010777. doi: 10.1371/journal.pcbi.1010777 (PMC9797095; doi:10.1371/journal.pcbi.1010777)
Supplement: S4 File — (CSV) [file pcbi.1010777.s005.csv]

maturation_score	variant	sequence
1.4567394578313253	A12U_U75A_G76A	UGCCAGUCUCUUGGUCCCUGAGACCCUUUAACCUGUGAGGACAUCCAGGGUCACAGGUGAGGUUCUUGGGAGCCAAGCGUCUGGCC
0.4423883120968997	G2U_C3U_C4G_G84A_C85U	UUUGAGUCUCUAGGUCCCUGAGACCCUUUAACCUGUGAGGACAUCCAGGGUCACAGGUGAGGUUCUUGGGAGCCUGGCGUCUGAUC
0.2044422295184492	C8G_U9G_C10A_G79C	UGCCAGUGGAUAGGUCCCUGAGACCCUUUAACCUGUGAGGACAUCCAGGGUCACAGGUGAGGUUCUUGGGAGCCUGGCCUCUGGCC
0.19036563765182243	U11A_A12G_G13C_C74U_U75C	UGCCAGUCUCAGCGUCCCUGAGACCCUUUAACCUGUGAGGACAUCCAGGGUCACAGGUGAGGUUCUUGGGAGCUCGGCGUCUGGCC
0.3678364452892057	G2U_C3U_C4U_G83C_C85A	UUUUAGUCUCUAGGUCCCUGAGACCCUUUAACCUGUGAGGACAUCCAGGGUCACAGGUGAGGUUCUUGGGAGCCUGGCGUCUCGAC
0.1931126165501169	G14C_U15A_G72A_C73A	UGCCAGUCUCUAGCACCCUGAGACCCUUUAACCUGUGAGGACAUCCAGGGUCACAGGUGAGGUUCUUGGGAAACUGGCGUCUGGCC
0.25486883059137455	A21G_G22A_C65U	UGCCAGUCUCUAGGUCCCUGGAACCCUUUAACCUGUGAGGACAUCCAGGGUCACAGGUGAGGUUUUUGGGAGCCUGGCGUCUGGCC
0.02989493248368992	C8U_U9G_C10U_G77U_C78A_G79C	UGCCAGUUGUUAGGUCCCUGAGACCCUUUAACCUGUGAGGACAUCCAGGGUCACAGGUGAGGUUCUUGGGAGCCUGUACUCUGGCC
0.1219507073386382	G20A_G22A_C65G_U66G	UGCCAGUCUCUAGGUCCCUAAAACCCUUUAACCUGUGAGGACAUCCAGGGUCACAGGUGAGGUUGGUGGGAGCCUGGCGUCUGGCC
0.28905430155430184	G2A_C3A_C4G_G84U_C85G	UAAGAGUCUCUAGGUCCCUGAGACCCUUUAACCUGUGAGGACAUCCAGGGUCACAGGUGAGGUUCUUGGGAGCCUGGCGUCUGUGC
0.30878888292982	A5G_G6A_C81G_U82G	UGCCGAUCUCUAGGUCCCUGAGACCCUUUAACCUGUGAGGACAUCCAGGGUCACAGGUGAGGUUCUUGGGAGCCUGGCGUGGGGCC
0.9802719061241788	A5G_G6C_U80A_C81U_U82C	UGCCGCUCUCUAGGUCCCUGAGACCCUUUAACCUGUGAGGACAUCCAGGGUCACAGGUGAGGUUCUUGGGAGCCUGGCGAUCGGCC
0.63744560994561	G14C_U15G_C16U_A71U_G72U_C73A	UGCCAGUCUCUAGCGUCCUGAGACCCUUUAACCUGUGAGGACAUCCAGGGUCACAGGUGAGGUUCUUGGGUUACUGGCGUCUGGCC
0.7249318312284729	C24G_C25U_U63C_U64C	UGCCAGUCUCUAGGUCCCUGAGAGUCUUUAACCUGUGAGGACAUCCAGGGUCACAGGUGAGGCCCUUGGGAGCCUGGCGUCUGGCC
0.03402184235517578	G20A_G22U_U66C_U67C	UGCCAGUCUCUAGGUCCCUAAUACCCUUUAACCUGUGAGGACAUCCAGGGUCACAGGUGAGGUUCCCGGGAGCCUGGCGUCUGGCC
0.5616377508361203	G14C_U15C_A71C_C73U	UGCCAGUCUCUAGCCCCCUGAGACCCUUUAACCUGUGAGGACAUCCAGGGUCACAGGUGAGGUUCUUGGGCGUCUGGCGUCUGGCC
0.4182000674763828	G13C_C74A_U75A_G76A	UGCCAGUCUCUACGUCCCUGAGACCCUUUAACCUGUGAGGACAUCCAGGGUCACAGGUGAGGUUCUUGGGAGCAAAGCGUCUGGCC
0.06475021688837496	C8A_C10U_G77C_C78U_G79U	UGCCAGUAUUUAGGUCCCUGAGACCCUUUAACCUGUGAGGACAUCCAGGGUCACAGGUGAGGUUCUUGGGAGCCUGCUUUCUGGCC
0.016210407239819015	C8A_U9A_C10U_G77C_C78G_G79C	UGCCAGUAAUUAGGUCCCUGAGACCCUUUAACCUGUGAGGACAUCCAGGGUCACAGGUGAGGUUCUUGGGAGCCUGCGCUCUGGCC
0.6927381330790422	G2A_C3U_C4A_G83U_G84A_C85G	UAUAAGUCUCUAGGUCCCUGAGACCCUUUAACCUGUGAGGACAUCCAGGGUCACAGGUGAGGUUCUUGGGAGCCUGGCGUCUUAGC
0.8014541387024608	G14C_C16U_A71U_G72A_C73A	UGCCAGUCUCUAGCUUCCUGAGACCCUUUAACCUGUGAGGACAUCCAGGGUCACAGGUGAGGUUCUUGGGUAACUGGCGUCUGGCC
0.8394255653766522	G13A_C74U_G76U	UGCCAGUCUCUAAGUCCCUGAGACCCUUUAACCUGUGAGGACAUCCAGGGUCACAGGUGAGGUUCUUGGGAGCUUUGCGUCUGGCC
0.0673965301003344	C17G_U19G_G68U_G69C_G70U	UGCCAGUCUCUAGGUCGCGGAGACCCUUUAACCUGUGAGGACAUCCAGGGUCACAGGUGAGGUUCUUUCUAGCCUGGCGUCUGGCC
0.22081484220907335	C8U_U9A_C10U_G77A	UGCCAGUUAUUAGGUCCCUGAGACCCUUUAACCUGUGAGGACAUCCAGGGUCACAGGUGAGGUUCUUGGGAGCCUGACGUCUGGCC
1.2108682983682986	G14C_A71G_G72A_C73G	UGCCAGUCUCUAGCUCCCUGAGACCCUUUAACCUGUGAGGACAUCCAGGGUCACAGGUGAGGUUCUUGGGGAGCUGGCGUCUGGCC
0.02482674982674973	G20U_A21C_G22U_U67C	UGCCAGUCUCUAGGUCCCUUCUACCCUUUAACCUGUGAGGACAUCCAGGGUCACAGGUGAGGUUCUCGGGAGCCUGGCGUCUGGCC
0.3936813186813195	G2A_C3G_C4G_G83C_G84A_C85G	UAGGAGUCUCUAGGUCCCUGAGACCCUUUAACCUGUGAGGACAUCCAGGGUCACAGGUGAGGUUCUUGGGAGCCUGGCGUCUCAGC
0.7109632946961711	G14U_U15C_C16U_G72C_C73U	UGCCAGUCUCUAGUCUCCUGAGACCCUUUAACCUGUGAGGACAUCCAGGGUCACAGGUGAGGUUCUUGGGACUCUGGCGUCUGGCC
0.7987736900780377	A23C_C25A_G62U_U63C	UGCCAGUCUCUAGGUCCCUGAGCCACUUUAACCUGUGAGGACAUCCAGGGUCACAGGUGAGUCUCUUGGGAGCCUGGCGUCUGGCC
0.18926986475063404	U19C_G69U_G70A	UGCCAGUCUCUAGGUCCCCGAGACCCUUUAACCUGUGAGGACAUCCAGGGUCACAGGUGAGGUUCUUGUAAGCCUGGCGUCUGGCC
0.6202443567828182	U11G_A12C_G13A_C74G_G76C	UGCCAGUCUCGCAGUCCCUGAGACCCUUUAACCUGUGAGGACAUCCAGGGUCACAGGUGAGGUUCUUGGGAGCGUCGCGUCUGGCC
0.6365227842809364	G14U_U15C_C16G_A71G_G72A_C73A	UGCCAGUCUCUAGUCGCCUGAGACCCUUUAACCUGUGAGGACAUCCAGGGUCACAGGUGAGGUUCUUGGGGAACUGGCGUCUGGCC
0.03328223708658496	U11C_A12G_G13A_C74A_U75G_G76A	UGCCAGUCUCCGAGUCCCUGAGACCCUUUAACCUGUGAGGACAUCCAGGGUCACAGGUGAGGUUCUUGGGAGCAGAGCGUCUGGCC
0.5236466258100874	C17G_C18G_U19G_G68C_G69A_G70C	UGCCAGUCUCUAGGUCGGGGAGACCCUUUAACCUGUGAGGACAUCCAGGGUCACAGGUGAGGUUCUUCACAGCCUGGCGUCUGGCC
0.06453595826314805	C18U_G68C_G69U_G70U	UGCCAGUCUCUAGGUCCUUGAGACCCUUUAACCUGUGAGGACAUCCAGGGUCACAGGUGAGGUUCUUCUUAGCCUGGCGUCUGGCC
0.24160168598524737	A5G_G6U_U7C_U80G_C81U_U82G	UGCCGUCCUCUAGGUCCCUGAGACCCUUUAACCUGUGAGGACAUCCAGGGUCACAGGUGAGGUUCUUGGGAGCCUGGCGGUGGGCC
0.8232170379711362	G2A_C4A_G83U_C85G	UACAAGUCUCUAGGUCCCUGAGACCCUUUAACCUGUGAGGACAUCCAGGGUCACAGGUGAGGUUCUUGGGAGCCUGGCGUCUUGGC
0.5380311355311355	U15C_A71U_G72C	UGCCAGUCUCUAGGCCCCUGAGACCCUUUAACCUGUGAGGACAUCCAGGGUCACAGGUGAGGUUCUUGGGUCCCUGGCGUCUGGCC
0.042337236785560756	C18G_U19G_G68U_G69U_G70U	UGCCAGUCUCUAGGUCCGGGAGACCCUUUAACCUGUGAGGACAUCCAGGGUCACAGGUGAGGUUCUUUUUAGCCUGGCGUCUGGCC
0.0668876026885738	C8U_U9G_C10A_G77A_C78A	UGCCAGUUGAUAGGUCCCUGAGACCCUUUAACCUGUGAGGACAUCCAGGGUCACAGGUGAGGUUCUUGGGAGCCUGAAGUCUGGCC
0.3487238841405508	A23G_G62C_U64A	UGCCAGUCUCUAGGUCCCUGAGGCCCUUUAACCUGUGAGGACAUCCAGGGUCACAGGUGAGCUACUUGGGAGCCUGGCGUCUGGCC
0.08390964003944783	U9G_C10G_C78A	UGCCAGUCGGUAGGUCCCUGAGACCCUUUAACCUGUGAGGACAUCCAGGGUCACAGGUGAGGUUCUUGGGAGCCUGGAGUCUGGCC
1.038108855209227	G14U_A71G_G72U_C73G	UGCCAGUCUCUAGUUCCCUGAGACCCUUUAACCUGUGAGGACAUCCAGGGUCACAGGUGAGGUUCUUGGGGUGCUGGCGUCUGGCC
0.570316479877738	C24U_C25A_G62A_U64G	UGCCAGUCUCUAGGUCCCUGAGAUACUUUAACCUGUGAGGACAUCCAGGGUCACAGGUGAGAUGCUUGGGAGCCUGGCGUCUGGCC
0.21519410077102413	A21U_G22A_C65A_U66G_U67C	UGCCAGUCUCUAGGUCCCUGUAACCCUUUAACCUGUGAGGACAUCCAGGGUCACAGGUGAGGUUAGCGGGAGCCUGGCGUCUGGCC
0.17250511616708808	C18U_U19A_G68C	UGCCAGUCUCUAGGUCCUAGAGACCCUUUAACCUGUGAGGACAUCCAGGGUCACAGGUGAGGUUCUUCGGAGCCUGGCGUCUGGCC
0.4660492081447949	G2A_C3A_G83U_G84U_C85U	UAACAGUCUCUAGGUCCCUGAGACCCUUUAACCUGUGAGGACAUCCAGGGUCACAGGUGAGGUUCUUGGGAGCCUGGCGUCUUUUC
0.19279044001266227	C17G_C18U_U19A_G68U_G69U_G70U	UGCCAGUCUCUAGGUCGUAGAGACCCUUUAACCUGUGAGGACAUCCAGGGUCACAGGUGAGGUUCUUUUUAGCCUGGCGUCUGGCC
0.6564258565917858	U11G_A12G_C74U_U75A_G76C	UGCCAGUCUCGGGGUCCCUGAGACCCUUUAACCUGUGAGGACAUCCAGGGUCACAGGUGAGGUUCUUGGGAGCUACGCGUCUGGCC
0.2155535499398314	A5U_G6C_U7A_U80A_C81U	UGCCUCACUCUAGGUCCCUGAGACCCUUUAACCUGUGAGGACAUCCAGGGUCACAGGUGAGGUUCUUGGGAGCCUGGCGAUUGGCC
0.2936240604509845	G2U_C3G_C4U_G84A_C85G	UUGUAGUCUCUAGGUCCCUGAGACCCUUUAACCUGUGAGGACAUCCAGGGUCACAGGUGAGGUUCUUGGGAGCCUGGCGUCUGAGC
0.30068244784876175	C18G_G68A_G69U_G70U	UGCCAGUCUCUAGGUCCGUGAGACCCUUUAACCUGUGAGGACAUCCAGGGUCACAGGUGAGGUUCUUAUUAGCCUGGCGUCUGGCC
0.20929892891918148	G20U_A21G_G22A_C65G_U67G	UGCCAGUCUCUAGGUCCCUUGAACCCUUUAACCUGUGAGGACAUCCAGGGUCACAGGUGAGGUUGUGGGGAGCCUGGCGUCUGGCC
0.5379241569119285	U11A_A12G_C74G_G76U	UGCCAGUCUCAGGGUCCCUGAGACCCUUUAACCUGUGAGGACAUCCAGGGUCACAGGUGAGGUUCUUGGGAGCGUUGCGUCUGGCC
0.49119034900284764	A5U_G6C_U7C_U82A	UGCCUCCCUCUAGGUCCCUGAGACCCUUUAACCUGUGAGGACAUCCAGGGUCACAGGUGAGGUUCUUGGGAGCCUGGCGUCAGGCC
0.3131555944055952	U11G_A12C_G13C_C74G_G76A	UGCCAGUCUCGCCGUCCCUGAGACCCUUUAACCUGUGAGGACAUCCAGGGUCACAGGUGAGGUUCUUGGGAGCGUAGCGUCUGGCC
0.9550757848070931	G20A_A21G_G22C_C65G_U66G	UGCCAGUCUCUAGGUCCCUAGCACCCUUUAACCUGUGAGGACAUCCAGGGUCACAGGUGAGGUUGGUGGGAGCCUGGCGUCUGGCC
0.611715736328568	G2A_C3U_C4A_G83U_G84U_C85U	UAUAAGUCUCUAGGUCCCUGAGACCCUUUAACCUGUGAGGACAUCCAGGGUCACAGGUGAGGUUCUUGGGAGCCUGGCGUCUUUUC
0.37499391431353557	A5U_U7A_U80C_C81U	UGCCUGACUCUAGGUCCCUGAGACCCUUUAACCUGUGAGGACAUCCAGGGUCACAGGUGAGGUUCUUGGGAGCCUGGCGCUUGGCC
0.028705929487179597	C10U_G77C_G79U	UGCCAGUCUUUAGGUCCCUGAGACCCUUUAACCUGUGAGGACAUCCAGGGUCACAGGUGAGGUUCUUGGGAGCCUGCCUUCUGGCC
0.8628764603246852	A23C_C24A_C25A_G62U_U63A_U64A	UGCCAGUCUCUAGGUCCCUGAGCAACUUUAACCUGUGAGGACAUCCAGGGUCACAGGUGAGUAACUUGGGAGCCUGGCGUCUGGCC
0.057411858974359194	U9G_C10G_G77C_C78G_G79U	UGCCAGUCGGUAGGUCCCUGAGACCCUUUAACCUGUGAGGACAUCCAGGGUCACAGGUGAGGUUCUUGGGAGCCUGCGUUCUGGCC
0.02251445449974859	C8A_U9G_C10U_G77C_C78A	UGCCAGUAGUUAGGUCCCUGAGACCCUUUAACCUGUGAGGACAUCCAGGGUCACAGGUGAGGUUCUUGGGAGCCUGCAGUCUGGCC
0.061696326061997486	G20A_G22A_C65G_U66A_U67C	UGCCAGUCUCUAGGUCCCUAAAACCCUUUAACCUGUGAGGACAUCCAGGGUCACAGGUGAGGUUGACGGGAGCCUGGCGUCUGGCC
1.0020390935355723	A12U_C74U_G76A	UGCCAGUCUCUUGGUCCCUGAGACCCUUUAACCUGUGAGGACAUCCAGGGUCACAGGUGAGGUUCUUGGGAGCUUAGCGUCUGGCC
0.35490967365967435	A5U_G6U_U7G_U80G_C81A	UGCCUUGCUCUAGGUCCCUGAGACCCUUUAACCUGUGAGGACAUCCAGGGUCACAGGUGAGGUUCUUGGGAGCCUGGCGGAUGGCC
0.18872017009393183	G14U_U15C_A71C_G72U	UGCCAGUCUCUAGUCCCCUGAGACCCUUUAACCUGUGAGGACAUCCAGGGUCACAGGUGAGGUUCUUGGGCUCCUGGCGUCUGGCC
0.12318835965359137	G2C_C3U_C4A_G83C_G84C_C85G	UCUAAGUCUCUAGGUCCCUGAGACCCUUUAACCUGUGAGGACAUCCAGGGUCACAGGUGAGGUUCUUGGGAGCCUGGCGUCUCCGC
0.013274418259967365	C17G_C18G_U19C_G68C_G69U_G70A	UGCCAGUCUCUAGGUCGGCGAGACCCUUUAACCUGUGAGGACAUCCAGGGUCACAGGUGAGGUUCUUCUAAGCCUGGCGUCUGGCC
0.011676988265971314	U11C_A12G_G13U_C74G_U75A_G76U	UGCCAGUCUCCGUGUCCCUGAGACCCUUUAACCUGUGAGGACAUCCAGGGUCACAGGUGAGGUUCUUGGGAGCGAUGCGUCUGGCC
0.02724630595393311	U11C_C74A_U75C_G76C	UGCCAGUCUCCAGGUCCCUGAGACCCUUUAACCUGUGAGGACAUCCAGGGUCACAGGUGAGGUUCUUGGGAGCACCGCGUCUGGCC
0.32327292899408216	A5C_U7A_C81G_U82A	UGCCCGACUCUAGGUCCCUGAGACCCUUUAACCUGUGAGGACAUCCAGGGUCACAGGUGAGGUUCUUGGGAGCCUGGCGUGAGGCC
0.3883129370629379	G2A_C3G_C4G_G83C_C85A	UAGGAGUCUCUAGGUCCCUGAGACCCUUUAACCUGUGAGGACAUCCAGGGUCACAGGUGAGGUUCUUGGGAGCCUGGCGUCUCGAC
0.5794345026115859	G14U_U15C_C16U_A71U	UGCCAGUCUCUAGUCUCCUGAGACCCUUUAACCUGUGAGGACAUCCAGGGUCACAGGUGAGGUUCUUGGGUGCCUGGCGUCUGGCC
0.46087320468763815	A5U_G6U_U7C_U82G	UGCCUUCCUCUAGGUCCCUGAGACCCUUUAACCUGUGAGGACAUCCAGGGUCACAGGUGAGGUUCUUGGGAGCCUGGCGUCGGGCC
0.45369371482176485	G14A_U15C_C16G_G72U_C73G	UGCCAGUCUCUAGACGCCUGAGACCCUUUAACCUGUGAGGACAUCCAGGGUCACAGGUGAGGUUCUUGGGAUGCUGGCGUCUGGCC
0.5577152014652014	A23G_C25A_G62U_U63C_U64G	UGCCAGUCUCUAGGUCCCUGAGGCACUUUAACCUGUGAGGACAUCCAGGGUCACAGGUGAGUCGCUUGGGAGCCUGGCGUCUGGCC
0.047280354449472095	C8U_U9C_G77U_G79C	UGCCAGUUCCUAGGUCCCUGAGACCCUUUAACCUGUGAGGACAUCCAGGGUCACAGGUGAGGUUCUUGGGAGCCUGUCCUCUGGCC
0.24331692612942568	G2C_C3U_C4U_G83A_G84C_C85G	UCUUAGUCUCUAGGUCCCUGAGACCCUUUAACCUGUGAGGACAUCCAGGGUCACAGGUGAGGUUCUUGGGAGCCUGGCGUCUACGC
1.0275250657462196	A23C_C24U_U63A	UGCCAGUCUCUAGGUCCCUGAGCUCCUUUAACCUGUGAGGACAUCCAGGGUCACAGGUGAGGAUCUUGGGAGCCUGGCGUCUGGCC
0.9023026913984362	A23G_C24G_C25U_U63C_U64C	UGCCAGUCUCUAGGUCCCUGAGGGUCUUUAACCUGUGAGGACAUCCAGGGUCACAGGUGAGGCCCUUGGGAGCCUGGCGUCUGGCC
0.0653611932938856	G20U_A21G_G22C_C65A_U67A	UGCCAGUCUCUAGGUCCCUUGCACCCUUUAACCUGUGAGGACAUCCAGGGUCACAGGUGAGGUUAUAGGGAGCCUGGCGUCUGGCC
0.08812052772808585	C8U_U9C_G77A_C78G	UGCCAGUUCCUAGGUCCCUGAGACCCUUUAACCUGUGAGGACAUCCAGGGUCACAGGUGAGGUUCUUGGGAGCCUGAGGUCUGGCC
1.1922791534949067	G6U_U7G_U80C_C81A	UGCCAUGCUCUAGGUCCCUGAGACCCUUUAACCUGUGAGGACAUCCAGGGUCACAGGUGAGGUUCUUGGGAGCCUGGCGCAUGGCC
0.14106913919413955	G20U_A21G_G22C_C65A_U67G	UGCCAGUCUCUAGGUCCCUUGCACCCUUUAACCUGUGAGGACAUCCAGGGUCACAGGUGAGGUUAUGGGGAGCCUGGCGUCUGGCC
0.7301610782380014	A23C_C25G_G62U_U63A	UGCCAGUCUCUAGGUCCCUGAGCCGCUUUAACCUGUGAGGACAUCCAGGGUCACAGGUGAGUAUCUUGGGAGCCUGGCGUCUGGCC
0.018173538092602786	C8A_C10A_C78G_G79C	UGCCAGUAUAUAGGUCCCUGAGACCCUUUAACCUGUGAGGACAUCCAGGGUCACAGGUGAGGUUCUUGGGAGCCUGGGCUCUGGCC
0.39623913515862763	A5G_G6U_U7C_C81A_U82G	UGCCGUCCUCUAGGUCCCUGAGACCCUUUAACCUGUGAGGACAUCCAGGGUCACAGGUGAGGUUCUUGGGAGCCUGGCGUAGGGCC
0.15376393534002217	G14U_U15C_C16A_A71C_G72C_C73A	UGCCAGUCUCUAGUCACCUGAGACCCUUUAACCUGUGAGGACAUCCAGGGUCACAGGUGAGGUUCUUGGGCCACUGGCGUCUGGCC
0.33421903617216153	G20A_A21G_G22C_C65U_U66G_U67G	UGCCAGUCUCUAGGUCCCUAGCACCCUUUAACCUGUGAGGACAUCCAGGGUCACAGGUGAGGUUUGGGGGAGCCUGGCGUCUGGCC
0.5295797662512065	G6U_U80G_C81U	UGCCAUUCUCUAGGUCCCUGAGACCCUUUAACCUGUGAGGACAUCCAGGGUCACAGGUGAGGUUCUUGGGAGCCUGGCGGUUGGCC
0.5787115384615386	G14U_U15C_C16G_G72A_C73G	UGCCAGUCUCUAGUCGCCUGAGACCCUUUAACCUGUGAGGACAUCCAGGGUCACAGGUGAGGUUCUUGGGAAGCUGGCGUCUGGCC
0.17561274509803948	G20A_A21G_G22A_C65A_U66G	UGCCAGUCUCUAGGUCCCUAGAACCCUUUAACCUGUGAGGACAUCCAGGGUCACAGGUGAGGUUAGUGGGAGCCUGGCGUCUGGCC
0.3349025106837595	G2A_C3U_G83C_G84U_C85U	UAUCAGUCUCUAGGUCCCUGAGACCCUUUAACCUGUGAGGACAUCCAGGGUCACAGGUGAGGUUCUUGGGAGCCUGGCGUCUCUUC
0.13566863905325405	A12G_C74U_U75G	UGCCAGUCUCUGGGUCCCUGAGACCCUUUAACCUGUGAGGACAUCCAGGGUCACAGGUGAGGUUCUUGGGAGCUGGGCGUCUGGCC
0.2778926955397536	G2C_C3U_C4U_G83C_C85G	UCUUAGUCUCUAGGUCCCUGAGACCCUUUAACCUGUGAGGACAUCCAGGGUCACAGGUGAGGUUCUUGGGAGCCUGGCGUCUCGGC
0.4435347536450491	A23C_C24A_G62U_U63A	UGCCAGUCUCUAGGUCCCUGAGCACCUUUAACCUGUGAGGACAUCCAGGGUCACAGGUGAGUAUCUUGGGAGCCUGGCGUCUGGCC
0.8318043753726894	G14C_C16A_A71U_G72C_C73G	UGCCAGUCUCUAGCUACCUGAGACCCUUUAACCUGUGAGGACAUCCAGGGUCACAGGUGAGGUUCUUGGGUCGCUGGCGUCUGGCC
0.1015447845804992	G20A_A21U_G22U_C65G_U66C_U67C	UGCCAGUCUCUAGGUCCCUAUUACCCUUUAACCUGUGAGGACAUCCAGGGUCACAGGUGAGGUUGCCGGGAGCCUGGCGUCUGGCC
0.2560436928971404	U11A_A12C_G13U_C74A_U75A_G76A	UGCCAGUCUCACUGUCCCUGAGACCCUUUAACCUGUGAGGACAUCCAGGGUCACAGGUGAGGUUCUUGGGAGCAAAGCGUCUGGCC
0.09297920575359576	A12G_G13A_C74A_G76U	UGCCAGUCUCUGAGUCCCUGAGACCCUUUAACCUGUGAGGACAUCCAGGGUCACAGGUGAGGUUCUUGGGAGCAUUGCGUCUGGCC
0.005990802675585301	U19G_G68A_G69A_G70U	UGCCAGUCUCUAGGUCCCGGAGACCCUUUAACCUGUGAGGACAUCCAGGGUCACAGGUGAGGUUCUUAAUAGCCUGGCGUCUGGCC
0.6051027676027675	C24A_C25A_U63C_U64G	UGCCAGUCUCUAGGUCCCUGAGAAACUUUAACCUGUGAGGACAUCCAGGGUCACAGGUGAGGCGCUUGGGAGCCUGGCGUCUGGCC
0.3683927617521367	G2C_C3G_G83U_G84U_C85U	UCGCAGUCUCUAGGUCCCUGAGACCCUUUAACCUGUGAGGACAUCCAGGGUCACAGGUGAGGUUCUUGGGAGCCUGGCGUCUUUUC
0.13066147214854146	G14A_U15C_C16U_A71C_G72U_C73A	UGCCAGUCUCUAGACUCCUGAGACCCUUUAACCUGUGAGGACAUCCAGGGUCACAGGUGAGGUUCUUGGGCUACUGGCGUCUGGCC
0.9084475855374912	A5U_G6U_U7G_U80C_C81U_U82A	UGCCUUGCUCUAGGUCCCUGAGACCCUUUAACCUGUGAGGACAUCCAGGGUCACAGGUGAGGUUCUUGGGAGCCUGGCGCUAGGCC
0.22400697255960442	G2A_C3A_C4A	UAAAAGUCUCUAGGUCCCUGAGACCCUUUAACCUGUGAGGACAUCCAGGGUCACAGGUGAGGUUCUUGGGAGCCUGGCGUCUGGCC
0.715256076388889	A5G_U80A_C81G_U82C	UGCCGGUCUCUAGGUCCCUGAGACCCUUUAACCUGUGAGGACAUCCAGGGUCACAGGUGAGGUUCUUGGGAGCCUGGCGAGCGGCC
1.1124724148802017	C24U_C25A_G62U_U63C	UGCCAGUCUCUAGGUCCCUGAGAUACUUUAACCUGUGAGGACAUCCAGGGUCACAGGUGAGUCUCUUGGGAGCCUGGCGUCUGGCC
0.025997822931785156	U11A_A12C_G13A_C74G_U75A_G76A	UGCCAGUCUCACAGUCCCUGAGACCCUUUAACCUGUGAGGACAUCCAGGGUCACAGGUGAGGUUCUUGGGAGCGAAGCGUCUGGCC
0.1405305204745507	G6U_U80C_U82A	UGCCAUUCUCUAGGUCCCUGAGACCCUUUAACCUGUGAGGACAUCCAGGGUCACAGGUGAGGUUCUUGGGAGCCUGGCGCCAGGCC
0.9805580993080993	A23U_C24U_G62C_U63A_U64C	UGCCAGUCUCUAGGUCCCUGAGUUCCUUUAACCUGUGAGGACAUCCAGGGUCACAGGUGAGCACCUUGGGAGCCUGGCGUCUGGCC
0.28068019943019945	A5C_U7G_U80C_C81A_U82C	UGCCCGGCUCUAGGUCCCUGAGACCCUUUAACCUGUGAGGACAUCCAGGGUCACAGGUGAGGUUCUUGGGAGCCUGGCGCACGGCC
0.3917515082956266	U19A_G68U_G69C	UGCCAGUCUCUAGGUCCCAGAGACCCUUUAACCUGUGAGGACAUCCAGGGUCACAGGUGAGGUUCUUUCGAGCCUGGCGUCUGGCC
0.6352344396195202	A5C_G6A_U7A_C81G_U82A	UGCCCAACUCUAGGUCCCUGAGACCCUUUAACCUGUGAGGACAUCCAGGGUCACAGGUGAGGUUCUUGGGAGCCUGGCGUGAGGCC
0.6997407764649146	G2U_C3A_C4G_G83C_G84U_C85G	UUAGAGUCUCUAGGUCCCUGAGACCCUUUAACCUGUGAGGACAUCCAGGGUCACAGGUGAGGUUCUUGGGAGCCUGGCGUCUCUGC
0.03827457264957268	C17A_U19A_G68A_G69A_G70C	UGCCAGUCUCUAGGUCACAGAGACCCUUUAACCUGUGAGGACAUCCAGGGUCACAGGUGAGGUUCUUAACAGCCUGGCGUCUGGCC
0.7179068491568492	G14A_U15G_C73U	UGCCAGUCUCUAGAGCCCUGAGACCCUUUAACCUGUGAGGACAUCCAGGGUCACAGGUGAGGUUCUUGGGAGUCUGGCGUCUGGCC
0.41945807169021365	U15G_C16G_G72A_C73A	UGCCAGUCUCUAGGGGCCUGAGACCCUUUAACCUGUGAGGACAUCCAGGGUCACAGGUGAGGUUCUUGGGAAACUGGCGUCUGGCC
0.4651333659278567	A23G_C24U_C25U_G62U_U63C	UGCCAGUCUCUAGGUCCCUGAGGUUCUUUAACCUGUGAGGACAUCCAGGGUCACAGGUGAGUCUCUUGGGAGCCUGGCGUCUGGCC
0.5244352502465484	G14A_U15G_C16U_A71G	UGCCAGUCUCUAGAGUCCUGAGACCCUUUAACCUGUGAGGACAUCCAGGGUCACAGGUGAGGUUCUUGGGGGCCUGGCGUCUGGCC
0.3191888673253353	U11A_A12G_G13U_C74A_U75G	UGCCAGUCUCAGUGUCCCUGAGACCCUUUAACCUGUGAGGACAUCCAGGGUCACAGGUGAGGUUCUUGGGAGCAGGGCGUCUGGCC
0.06773773289061052	G20U_A21C_G22C_C65A_U67A	UGCCAGUCUCUAGGUCCCUUCCACCCUUUAACCUGUGAGGACAUCCAGGGUCACAGGUGAGGUUAUAGGGAGCCUGGCGUCUGGCC
0.6070680044593086	U11G_C74G_U75C_G76C	UGCCAGUCUCGAGGUCCCUGAGACCCUUUAACCUGUGAGGACAUCCAGGGUCACAGGUGAGGUUCUUGGGAGCGCCGCGUCUGGCC
0.7581132221192463	A5C_U80A_U82C	UGCCCGUCUCUAGGUCCCUGAGACCCUUUAACCUGUGAGGACAUCCAGGGUCACAGGUGAGGUUCUUGGGAGCCUGGCGACCGGCC
1.0444239550403935	C24U_G62U_U63A	UGCCAGUCUCUAGGUCCCUGAGAUCCUUUAACCUGUGAGGACAUCCAGGGUCACAGGUGAGUAUCUUGGGAGCCUGGCGUCUGGCC
0.0291102383531962	A12C_G13A_U75C_G76C	UGCCAGUCUCUCAGUCCCUGAGACCCUUUAACCUGUGAGGACAUCCAGGGUCACAGGUGAGGUUCUUGGGAGCCCCGCGUCUGGCC
0.21112748138957796	A5G_G6C_U7C_U80G_C81U_U82A	UGCCGCCCUCUAGGUCCCUGAGACCCUUUAACCUGUGAGGACAUCCAGGGUCACAGGUGAGGUUCUUGGGAGCCUGGCGGUAGGCC
0.02343341182626899	C8A_U9C_C10U_G77U_C78G_G79C	UGCCAGUACUUAGGUCCCUGAGACCCUUUAACCUGUGAGGACAUCCAGGGUCACAGGUGAGGUUCUUGGGAGCCUGUGCUCUGGCC
0.5491200681237581	C17U_U19G_G70A	UGCCAGUCUCUAGGUCUCGGAGACCCUUUAACCUGUGAGGACAUCCAGGGUCACAGGUGAGGUUCUUGGAAGCCUGGCGUCUGGCC
0.016096782890007228	U11C_A12U_G13A_C74G_U75G_G76U	UGCCAGUCUCCUAGUCCCUGAGACCCUUUAACCUGUGAGGACAUCCAGGGUCACAGGUGAGGUUCUUGGGAGCGGUGCGUCUGGCC
1.0073171620046621	U15A_C16G_A71U_G72C	UGCCAGUCUCUAGGAGCCUGAGACCCUUUAACCUGUGAGGACAUCCAGGGUCACAGGUGAGGUUCUUGGGUCCCUGGCGUCUGGCC
0.3650185560053991	A23C_C24A_G62U_U63A_U64A	UGCCAGUCUCUAGGUCCCUGAGCACCUUUAACCUGUGAGGACAUCCAGGGUCACAGGUGAGUAACUUGGGAGCCUGGCGUCUGGCC
0.96000157629256	A23C_C24A_C25G_G62U_U64A	UGCCAGUCUCUAGGUCCCUGAGCAGCUUUAACCUGUGAGGACAUCCAGGGUCACAGGUGAGUUACUUGGGAGCCUGGCGUCUGGCC
0.9493672349986784	U15G_A71G_G72A	UGCCAGUCUCUAGGGCCCUGAGACCCUUUAACCUGUGAGGACAUCCAGGGUCACAGGUGAGGUUCUUGGGGACCUGGCGUCUGGCC
0.31869440083725886	G14C_C16G_A71G_G72U	UGCCAGUCUCUAGCUGCCUGAGACCCUUUAACCUGUGAGGACAUCCAGGGUCACAGGUGAGGUUCUUGGGGUCCUGGCGUCUGGCC
0.658478872318158	A23U_C24U_U64C	UGCCAGUCUCUAGGUCCCUGAGUUCCUUUAACCUGUGAGGACAUCCAGGGUCACAGGUGAGGUCCUUGGGAGCCUGGCGUCUGGCC
0.13638685746960422	C17A_C18A_G68A_G69A_G70U	UGCCAGUCUCUAGGUCAAUGAGACCCUUUAACCUGUGAGGACAUCCAGGGUCACAGGUGAGGUUCUUAAUAGCCUGGCGUCUGGCC
0.8002280399339223	U11A_A12U_G13A_C74U_U75G_G76U	UGCCAGUCUCAUAGUCCCUGAGACCCUUUAACCUGUGAGGACAUCCAGGGUCACAGGUGAGGUUCUUGGGAGCUGUGCGUCUGGCC
0.14132149901380642	A12C_C74U_U75A_G76U	UGCCAGUCUCUCGGUCCCUGAGACCCUUUAACCUGUGAGGACAUCCAGGGUCACAGGUGAGGUUCUUGGGAGCUAUGCGUCUGGCC
0.016885840874811493	U11A_A12C_G13C	UGCCAGUCUCACCGUCCCUGAGACCCUUUAACCUGUGAGGACAUCCAGGGUCACAGGUGAGGUUCUUGGGAGCCUGGCGUCUGGCC
0.21787064431295255	G2A_G83C_G84U_C85U	UACCAGUCUCUAGGUCCCUGAGACCCUUUAACCUGUGAGGACAUCCAGGGUCACAGGUGAGGUUCUUGGGAGCCUGGCGUCUCUUC
0.06023539302227833	G20C_A21C_G22A_C65U_U66C_U67A	UGCCAGUCUCUAGGUCCCUCCAACCCUUUAACCUGUGAGGACAUCCAGGGUCACAGGUGAGGUUUCAGGGAGCCUGGCGUCUGGCC
0.8742041047188108	G20A_A21C_G22C_C65A_U66G	UGCCAGUCUCUAGGUCCCUACCACCCUUUAACCUGUGAGGACAUCCAGGGUCACAGGUGAGGUUAGUGGGAGCCUGGCGUCUGGCC
0.3739391876560018	G20C_A21G_G22U_C65G_U66C_U67C	UGCCAGUCUCUAGGUCCCUCGUACCCUUUAACCUGUGAGGACAUCCAGGGUCACAGGUGAGGUUGCCGGGAGCCUGGCGUCUGGCC
0.5474647307177428	G2U_C3U_C4U_G84A_C85G	UUUUAGUCUCUAGGUCCCUGAGACCCUUUAACCUGUGAGGACAUCCAGGGUCACAGGUGAGGUUCUUGGGAGCCUGGCGUCUGAGC
0.048065742397137776	C8A_C10G_G77U_C78G_G79C	UGCCAGUAUGUAGGUCCCUGAGACCCUUUAACCUGUGAGGACAUCCAGGGUCACAGGUGAGGUUCUUGGGAGCCUGUGCUCUGGCC
0.720617816091954	G14C_U15A_C16U_A71G_G72A_C73A	UGCCAGUCUCUAGCAUCCUGAGACCCUUUAACCUGUGAGGACAUCCAGGGUCACAGGUGAGGUUCUUGGGGAACUGGCGUCUGGCC
0.6611062548562546	G2U_G83U_C85G	UUCCAGUCUCUAGGUCCCUGAGACCCUUUAACCUGUGAGGACAUCCAGGGUCACAGGUGAGGUUCUUGGGAGCCUGGCGUCUUGGC
0.9129194365305475	A23G_C24A_G62U_U64C	UGCCAGUCUCUAGGUCCCUGAGGACCUUUAACCUGUGAGGACAUCCAGGGUCACAGGUGAGUUCCUUGGGAGCCUGGCGUCUGGCC
0.35193936314363156	C8U_C78G_G79U	UGCCAGUUUCUAGGUCCCUGAGACCCUUUAACCUGUGAGGACAUCCAGGGUCACAGGUGAGGUUCUUGGGAGCCUGGGUUCUGGCC
1.2363846801346798	G14U_A71G_G72U_C73A	UGCCAGUCUCUAGUUCCCUGAGACCCUUUAACCUGUGAGGACAUCCAGGGUCACAGGUGAGGUUCUUGGGGUACUGGCGUCUGGCC
0.21488438644688665	G20U_A21G_G22A_C65U_U66G	UGCCAGUCUCUAGGUCCCUUGAACCCUUUAACCUGUGAGGACAUCCAGGGUCACAGGUGAGGUUUGUGGGAGCCUGGCGUCUGGCC
0.057411858974359194	C8A_U9C_C10A_G77C_C78A_G79C	UGCCAGUACAUAGGUCCCUGAGACCCUUUAACCUGUGAGGACAUCCAGGGUCACAGGUGAGGUUCUUGGGAGCCUGCACUCUGGCC
0.015058848255569583	C8G_U9G_C10A_C78U	UGCCAGUGGAUAGGUCCCUGAGACCCUUUAACCUGUGAGGACAUCCAGGGUCACAGGUGAGGUUCUUGGGAGCCUGGUGUCUGGCC
0.07503332063975608	C17G_U19A_G68C_G69C_G70C	UGCCAGUCUCUAGGUCGCAGAGACCCUUUAACCUGUGAGGACAUCCAGGGUCACAGGUGAGGUUCUUCCCAGCCUGGCGUCUGGCC
0.05990802675585291	U11A_A12U_G13A_U75C	UGCCAGUCUCAUAGUCCCUGAGACCCUUUAACCUGUGAGGACAUCCAGGGUCACAGGUGAGGUUCUUGGGAGCCCGGCGUCUGGCC
0.02539879475363343	C17A_C18A_U19A_G68A_G69A	UGCCAGUCUCUAGGUCAAAGAGACCCUUUAACCUGUGAGGACAUCCAGGGUCACAGGUGAGGUUCUUAAGAGCCUGGCGUCUGGCC
0.63078484015984	C16U_A71C_G72C	UGCCAGUCUCUAGGUUCCUGAGACCCUUUAACCUGUGAGGACAUCCAGGGUCACAGGUGAGGUUCUUGGGCCCCUGGCGUCUGGCC
0.308179719675834	C4U_G84A_C85U	UGCUAGUCUCUAGGUCCCUGAGACCCUUUAACCUGUGAGGACAUCCAGGGUCACAGGUGAGGUUCUUGGGAGCCUGGCGUCUGAUC
0.4739532187670501	A23C_C25A_G62C_U63C_U64C	UGCCAGUCUCUAGGUCCCUGAGCCACUUUAACCUGUGAGGACAUCCAGGGUCACAGGUGAGCCCCUUGGGAGCCUGGCGUCUGGCC
0.27861637443438886	G2A_C3U_C4U_G83U_G84C_C85U	UAUUAGUCUCUAGGUCCCUGAGACCCUUUAACCUGUGAGGACAUCCAGGGUCACAGGUGAGGUUCUUGGGAGCCUGGCGUCUUCUC
0.303084827322632	G2C_C3G_C4G_G83C_C85G	UCGGAGUCUCUAGGUCCCUGAGACCCUUUAACCUGUGAGGACAUCCAGGGUCACAGGUGAGGUUCUUGGGAGCCUGGCGUCUCGGC
0.06277029914529925	G20A_C65U_U66A_U67C	UGCCAGUCUCUAGGUCCCUAAGACCCUUUAACCUGUGAGGACAUCCAGGGUCACAGGUGAGGUUUACGGGAGCCUGGCGUCUGGCC
0.10915341088952188	U11C_G13A_C74G_G76U	UGCCAGUCUCCAAGUCCCUGAGACCCUUUAACCUGUGAGGACAUCCAGGGUCACAGGUGAGGUUCUUGGGAGCGUUGCGUCUGGCC
0.03427573670110973	C17A_C18U_G68C_G70C	UGCCAGUCUCUAGGUCAUUGAGACCCUUUAACCUGUGAGGACAUCCAGGGUCACAGGUGAGGUUCUUCGCAGCCUGGCGUCUGGCC
0.017665187376725802	U9C_C10U_G77C_G79A	UGCCAGUCCUUAGGUCCCUGAGACCCUUUAACCUGUGAGGACAUCCAGGGUCACAGGUGAGGUUCUUGGGAGCCUGCCAUCUGGCC
0.30487676834659505	U11A_A12C_G13U_C74A_U75C_G76C	UGCCAGUCUCACUGUCCCUGAGACCCUUUAACCUGUGAGGACAUCCAGGGUCACAGGUGAGGUUCUUGGGAGCACCGCGUCUGGCC
0.1645505249343837	U19A_G68A_G69A	UGCCAGUCUCUAGGUCCCAGAGACCCUUUAACCUGUGAGGACAUCCAGGGUCACAGGUGAGGUUCUUAAGAGCCUGGCGUCUGGCC
0.6367497086247086	A23U_C24U_C25U_G62C_U64G	UGCCAGUCUCUAGGUCCCUGAGUUUCUUUAACCUGUGAGGACAUCCAGGGUCACAGGUGAGCUGCUUGGGAGCCUGGCGUCUGGCC
0.40188301282051303	A21G_G22A_U66C_U67C	UGCCAGUCUCUAGGUCCCUGGAACCCUUUAACCUGUGAGGACAUCCAGGGUCACAGGUGAGGUUCCCGGGAGCCUGGCGUCUGGCC
0.029088675213675218	C17U_C18U_U19G_G68A_G69A_G70C	UGCCAGUCUCUAGGUCUUGGAGACCCUUUAACCUGUGAGGACAUCCAGGGUCACAGGUGAGGUUCUUAACAGCCUGGCGUCUGGCC
0.8781588569880827	A23G_C24U_C25A_G62U	UGCCAGUCUCUAGGUCCCUGAGGUACUUUAACCUGUGAGGACAUCCAGGGUCACAGGUGAGUUUCUUGGGAGCCUGGCGUCUGGCC
1.036338906581741	G14U_C16A_A71U_G72U_C73G	UGCCAGUCUCUAGUUACCUGAGACCCUUUAACCUGUGAGGACAUCCAGGGUCACAGGUGAGGUUCUUGGGUUGCUGGCGUCUGGCC
1.1254793254793252	A23G_C25G_G62C_U63G_U64C	UGCCAGUCUCUAGGUCCCUGAGGCGCUUUAACCUGUGAGGACAUCCAGGGUCACAGGUGAGCGCCUUGGGAGCCUGGCGUCUGGCC
0.5480613370420102	G2A_C4U_C85G	UACUAGUCUCUAGGUCCCUGAGACCCUUUAACCUGUGAGGACAUCCAGGGUCACAGGUGAGGUUCUUGGGAGCCUGGCGUCUGGGC
0.013377520537714686	G20C_A21U_G22U_U66C	UGCCAGUCUCUAGGUCCCUCUUACCCUUUAACCUGUGAGGACAUCCAGGGUCACAGGUGAGGUUCCUGGGAGCCUGGCGUCUGGCC
0.015146958537915978	C17G_C18G_U19G_G68A	UGCCAGUCUCUAGGUCGGGGAGACCCUUUAACCUGUGAGGACAUCCAGGGUCACAGGUGAGGUUCUUAGGAGCCUGGCGUCUGGCC
0.21362552176505673	G14A_U15C_A71U_G72U	UGCCAGUCUCUAGACCCCUGAGACCCUUUAACCUGUGAGGACAUCCAGGGUCACAGGUGAGGUUCUUGGGUUCCUGGCGUCUGGCC
0.09568643162393153	C8G_C10G_G77C_C78U	UGCCAGUGUGUAGGUCCCUGAGACCCUUUAACCUGUGAGGACAUCCAGGGUCACAGGUGAGGUUCUUGGGAGCCUGCUGUCUGGCC
0.059419266630805274	C8G_C10A_G77U_C78G_G79A	UGCCAGUGUAUAGGUCCCUGAGACCCUUUAACCUGUGAGGACAUCCAGGGUCACAGGUGAGGUUCUUGGGAGCCUGUGAUCUGGCC
0.1080693815987937	C10A_G77C_C78U_G79C	UGCCAGUCUAUAGGUCCCUGAGACCCUUUAACCUGUGAGGACAUCCAGGGUCACAGGUGAGGUUCUUGGGAGCCUGCUCUCUGGCC
1.0060744810744813	G14C_C16U_A71U_G72C_C73G	UGCCAGUCUCUAGCUUCCUGAGACCCUUUAACCUGUGAGGACAUCCAGGGUCACAGGUGAGGUUCUUGGGUCGCUGGCGUCUGGCC
0.09948895431387321	G6U_U7G_U80A_C81A_U82A	UGCCAUGCUCUAGGUCCCUGAGACCCUUUAACCUGUGAGGACAUCCAGGGUCACAGGUGAGGUUCUUGGGAGCCUGGCGAAAGGCC
0.013508672699849216	C8G_U9C_C10G_G79C	UGCCAGUGCGUAGGUCCCUGAGACCCUUUAACCUGUGAGGACAUCCAGGGUCACAGGUGAGGUUCUUGGGAGCCUGGCCUCUGGCC
0.07654914529914536	U9C_C10U_G77A_C78A_G79A	UGCCAGUCCUUAGGUCCCUGAGACCCUUUAACCUGUGAGGACAUCCAGGGUCACAGGUGAGGUUCUUGGGAGCCUGAAAUCUGGCC
0.48525119117791427	C17A_C18U_U19G_G68U_G69A_G70U	UGCCAGUCUCUAGGUCAUGGAGACCCUUUAACCUGUGAGGACAUCCAGGGUCACAGGUGAGGUUCUUUAUAGCCUGGCGUCUGGCC
0.567583906608297	C18U_U19C_G68C_G69A	UGCCAGUCUCUAGGUCCUCGAGACCCUUUAACCUGUGAGGACAUCCAGGGUCACAGGUGAGGUUCUUCAGAGCCUGGCGUCUGGCC
0.046510873093151515	C8A_U9G_G77U_C78U_G79U	UGCCAGUAGCUAGGUCCCUGAGACCCUUUAACCUGUGAGGACAUCCAGGGUCACAGGUGAGGUUCUUGGGAGCCUGUUUUCUGGCC
0.11032082704876842	C8G_C78G_G79A	UGCCAGUGUCUAGGUCCCUGAGACCCUUUAACCUGUGAGGACAUCCAGGGUCACAGGUGAGGUUCUUGGGAGCCUGGGAUCUGGCC
0.355441572758452	A5C_U7G_U80G_U82G	UGCCCGGCUCUAGGUCCCUGAGACCCUUUAACCUGUGAGGACAUCCAGGGUCACAGGUGAGGUUCUUGGGAGCCUGGCGGCGGGCC
0.6749007484954229	G2U_C3U_C4G_G83U_G84A_C85G	UUUGAGUCUCUAGGUCCCUGAGACCCUUUAACCUGUGAGGACAUCCAGGGUCACAGGUGAGGUUCUUGGGAGCCUGGCGUCUUAGC
0.24801923076923094	G6U_U7G_U80A	UGCCAUGCUCUAGGUCCCUGAGACCCUUUAACCUGUGAGGACAUCCAGGGUCACAGGUGAGGUUCUUGGGAGCCUGGCGACUGGCC
0.49531799899446993	A5U_U7C_U80A_C81G_U82A	UGCCUGCCUCUAGGUCCCUGAGACCCUUUAACCUGUGAGGACAUCCAGGGUCACAGGUGAGGUUCUUGGGAGCCUGGCGAGAGGCC
0.35888222775874656	C17U_U19G_G68C_G69U_G70U	UGCCAGUCUCUAGGUCUCGGAGACCCUUUAACCUGUGAGGACAUCCAGGGUCACAGGUGAGGUUCUUCUUAGCCUGGCGUCUGGCC
0.05103276353276345	C8U_U9G_G77A_C78A_G79U	UGCCAGUUGCUAGGUCCCUGAGACCCUUUAACCUGUGAGGACAUCCAGGGUCACAGGUGAGGUUCUUGGGAGCCUGAAUUCUGGCC
1.0665847578347578	A23C_C24U_C25A_G62A_U63A_U64G	UGCCAGUCUCUAGGUCCCUGAGCUACUUUAACCUGUGAGGACAUCCAGGGUCACAGGUGAGAAGCUUGGGAGCCUGGCGUCUGGCC
0.8977127039627042	A23C_G62C_U63A_U64G	UGCCAGUCUCUAGGUCCCUGAGCCCCUUUAACCUGUGAGGACAUCCAGGGUCACAGGUGAGCAGCUUGGGAGCCUGGCGUCUGGCC
0.9799610411140585	A23C_C24A_C25G_G62U	UGCCAGUCUCUAGGUCCCUGAGCAGCUUUAACCUGUGAGGACAUCCAGGGUCACAGGUGAGUUUCUUGGGAGCCUGGCGUCUGGCC
0.03444711538461542	U9C_G77U_C78A_G79C	UGCCAGUCCCUAGGUCCCUGAGACCCUUUAACCUGUGAGGACAUCCAGGGUCACAGGUGAGGUUCUUGGGAGCCUGUACUCUGGCC
0.4988041080783022	G2A_C3U_C4A_G83U_G84A	UAUAAGUCUCUAGGUCCCUGAGACCCUUUAACCUGUGAGGACAUCCAGGGUCACAGGUGAGGUUCUUGGGAGCCUGGCGUCUUACC
0.06395245050308346	C10U_G77U_C78U_G79A	UGCCAGUCUUUAGGUCCCUGAGACCCUUUAACCUGUGAGGACAUCCAGGGUCACAGGUGAGGUUCUUGGGAGCCUGUUAUCUGGCC
0.6061624180083482	A5G_U7G_U80C_C81G_U82C	UGCCGGGCUCUAGGUCCCUGAGACCCUUUAACCUGUGAGGACAUCCAGGGUCACAGGUGAGGUUCUUGGGAGCCUGGCGCGCGGCC
0.4575283530571978	C24A_U63G_U64A	UGCCAGUCUCUAGGUCCCUGAGAACCUUUAACCUGUGAGGACAUCCAGGGUCACAGGUGAGGGACUUGGGAGCCUGGCGUCUGGCC
1.0820563622256707	G6U_U7A_C81A	UGCCAUACUCUAGGUCCCUGAGACCCUUUAACCUGUGAGGACAUCCAGGGUCACAGGUGAGGUUCUUGGGAGCCUGGCGUAUGGCC
0.1451545113691342	U15A_C16U_A71C_G72C_C73G	UGCCAGUCUCUAGGAUCCUGAGACCCUUUAACCUGUGAGGACAUCCAGGGUCACAGGUGAGGUUCUUGGGCCGCUGGCGUCUGGCC
0.9834519964768057	A12U_G13A_U75G_G76A	UGCCAGUCUCUUAGUCCCUGAGACCCUUUAACCUGUGAGGACAUCCAGGGUCACAGGUGAGGUUCUUGGGAGCCGAGCGUCUGGCC
0.07335959757834781	C8A_U9A_C10A_G77C_C78U_G79C	UGCCAGUAAAUAGGUCCCUGAGACCCUUUAACCUGUGAGGACAUCCAGGGUCACAGGUGAGGUUCUUGGGAGCCUGCUCUCUGGCC
0.06240419453734685	A5G_U7C_U80C_C81U_U82G	UGCCGGCCUCUAGGUCCCUGAGACCCUUUAACCUGUGAGGACAUCCAGGGUCACAGGUGAGGUUCUUGGGAGCCUGGCGCUGGGCC
0.8698766511266514	A5G_G6U_U7C_U80C_C81G_U82C	UGCCGUCCUCUAGGUCCCUGAGACCCUUUAACCUGUGAGGACAUCCAGGGUCACAGGUGAGGUUCUUGGGAGCCUGGCGCGCGGCC
0.07195619658119651	A12G_G13A_U75G_G76U	UGCCAGUCUCUGAGUCCCUGAGACCCUUUAACCUGUGAGGACAUCCAGGGUCACAGGUGAGGUUCUUGGGAGCCGUGCGUCUGGCC
0.4793100152905208	G14A_C16U_A71U_G72U_C73G	UGCCAGUCUCUAGAUUCCUGAGACCCUUUAACCUGUGAGGACAUCCAGGGUCACAGGUGAGGUUCUUGGGUUGCUGGCGUCUGGCC
0.03131555944055936	C10U_G77C_G79A	UGCCAGUCUUUAGGUCCCUGAGACCCUUUAACCUGUGAGGACAUCCAGGGUCACAGGUGAGGUUCUUGGGAGCCUGCCAUCUGGCC
0.5031207183401841	G6C_U7C_U80G_C81A_U82A	UGCCACCCUCUAGGUCCCUGAGACCCUUUAACCUGUGAGGACAUCCAGGGUCACAGGUGAGGUUCUUGGGAGCCUGGCGGAAGGCC
0.2635953177257519	A5C_G6A_U7A_U80A_C81G_U82A	UGCCCAACUCUAGGUCCCUGAGACCCUUUAACCUGUGAGGACAUCCAGGGUCACAGGUGAGGUUCUUGGGAGCCUGGCGAGAGGCC
0.03249727866473139	C10A_C78U_G79C	UGCCAGUCUAUAGGUCCCUGAGACCCUUUAACCUGUGAGGACAUCCAGGGUCACAGGUGAGGUUCUUGGGAGCCUGGUCUCUGGCC
0.0558601871101872	C17U_U19A_G70U	UGCCAGUCUCUAGGUCUCAGAGACCCUUUAACCUGUGAGGACAUCCAGGGUCACAGGUGAGGUUCUUGGUAGCCUGGCGUCUGGCC
0.28414004780530183	G14U_U15A_A71C_C73G	UGCCAGUCUCUAGUACCCUGAGACCCUUUAACCUGUGAGGACAUCCAGGGUCACAGGUGAGGUUCUUGGGCGGCUGGCGUCUGGCC
0.3122544272274488	G20U_A21C_G22A_C65U_U67G	UGCCAGUCUCUAGGUCCCUUCAACCCUUUAACCUGUGAGGACAUCCAGGGUCACAGGUGAGGUUUUGGGGAGCCUGGCGUCUGGCC
0.042527302943969655	C8G_U9A_C10U_G77C	UGCCAGUGAUUAGGUCCCUGAGACCCUUUAACCUGUGAGGACAUCCAGGGUCACAGGUGAGGUUCUUGGGAGCCUGCCGUCUGGCC
0.033938044713906844	C8A_U9G_C10U_C78U	UGCCAGUAGUUAGGUCCCUGAGACCCUUUAACCUGUGAGGACAUCCAGGGUCACAGGUGAGGUUCUUGGGAGCCUGGUGUCUGGCC
0.13074817518248208	C18A_G68A_G69C_G70A	UGCCAGUCUCUAGGUCCAUGAGACCCUUUAACCUGUGAGGACAUCCAGGGUCACAGGUGAGGUUCUUACAAGCCUGGCGUCUGGCC
0.24032871198568848	C8G_U9C_C10A_G77C_C78G_G79U	UGCCAGUGCAUAGGUCCCUGAGACCCUUUAACCUGUGAGGACAUCCAGGGUCACAGGUGAGGUUCUUGGGAGCCUGCGUUCUGGCC
0.4513969441052779	G2U_C3A_C4G_G83U_G84A_C85G	UUAGAGUCUCUAGGUCCCUGAGACCCUUUAACCUGUGAGGACAUCCAGGGUCACAGGUGAGGUUCUUGGGAGCCUGGCGUCUUAGC
0.2682436436112909	A71U_G72U_C73A	UGCCAGUCUCUAGGUCCCUGAGACCCUUUAACCUGUGAGGACAUCCAGGGUCACAGGUGAGGUUCUUGGGUUACUGGCGUCUGGCC
0.20676441737384815	C8U_C10U_C78A_G79U	UGCCAGUUUUUAGGUCCCUGAGACCCUUUAACCUGUGAGGACAUCCAGGGUCACAGGUGAGGUUCUUGGGAGCCUGGAUUCUGGCC
0.11988374619730531	C17A_C18G_U19G_G68U_G69U	UGCCAGUCUCUAGGUCAGGGAGACCCUUUAACCUGUGAGGACAUCCAGGGUCACAGGUGAGGUUCUUUUGAGCCUGGCGUCUGGCC
0.22964743589743514	U9C_C10A_G77C_C78U	UGCCAGUCCAUAGGUCCCUGAGACCCUUUAACCUGUGAGGACAUCCAGGGUCACAGGUGAGGUUCUUGGGAGCCUGCUGUCUGGCC
0.4899145299145311	U9A_C78U_G79A	UGCCAGUCACUAGGUCCCUGAGACCCUUUAACCUGUGAGGACAUCCAGGGUCACAGGUGAGGUUCUUGGGAGCCUGGUAUCUGGCC
0.26026709401709475	G20A_C65U_U66C	UGCCAGUCUCUAGGUCCCUAAGACCCUUUAACCUGUGAGGACAUCCAGGGUCACAGGUGAGGUUUCUGGGAGCCUGGCGUCUGGCC
0.33664226398601355	C3A_C4G_G83A_G84U	UGAGAGUCUCUAGGUCCCUGAGACCCUUUAACCUGUGAGGACAUCCAGGGUCACAGGUGAGGUUCUUGGGAGCCUGGCGUCUAUCC
0.4688635149572659	A23G_G62U_U64A	UGCCAGUCUCUAGGUCCCUGAGGCCCUUUAACCUGUGAGGACAUCCAGGGUCACAGGUGAGUUACUUGGGAGCCUGGCGUCUGGCC
0.12828580901856804	A5C_G6C_U7A_U80A_C81U	UGCCCCACUCUAGGUCCCUGAGACCCUUUAACCUGUGAGGACAUCCAGGGUCACAGGUGAGGUUCUUGGGAGCCUGGCGAUUGGCC
0.3238346331088272	G14U_U15G_A71U_G72A_C73G	UGCCAGUCUCUAGUGCCCUGAGACCCUUUAACCUGUGAGGACAUCCAGGGUCACAGGUGAGGUUCUUGGGUAGCUGGCGUCUGGCC
0.9513965201465202	G20U_A21C_G22C_U66G_U67A	UGCCAGUCUCUAGGUCCCUUCCACCCUUUAACCUGUGAGGACAUCCAGGGUCACAGGUGAGGUUCGAGGGAGCCUGGCGUCUGGCC
0.5265087554721699	A21C_G22U_C65G_U67C	UGCCAGUCUCUAGGUCCCUGCUACCCUUUAACCUGUGAGGACAUCCAGGGUCACAGGUGAGGUUGUCGGGAGCCUGGCGUCUGGCC
0.246658357075024	G6U_U7G_C81G_U82C	UGCCAUGCUCUAGGUCCCUGAGACCCUUUAACCUGUGAGGACAUCCAGGGUCACAGGUGAGGUUCUUGGGAGCCUGGCGUGCGGCC
0.7446144133644131	A23C_C24U_C25U_G62C_U64G	UGCCAGUCUCUAGGUCCCUGAGCUUCUUUAACCUGUGAGGACAUCCAGGGUCACAGGUGAGCUGCUUGGGAGCCUGGCGUCUGGCC
0.41572074293228006	A23U_C24U_C25G_U64G	UGCCAGUCUCUAGGUCCCUGAGUUGCUUUAACCUGUGAGGACAUCCAGGGUCACAGGUGAGGUGCUUGGGAGCCUGGCGUCUGGCC
0.7689853973827004	G14U_A71U_G72U_C73G	UGCCAGUCUCUAGUUCCCUGAGACCCUUUAACCUGUGAGGACAUCCAGGGUCACAGGUGAGGUUCUUGGGUUGCUGGCGUCUGGCC
0.640425243770314	A5C_G6A_U82G	UGCCCAUCUCUAGGUCCCUGAGACCCUUUAACCUGUGAGGACAUCCAGGGUCACAGGUGAGGUUCUUGGGAGCCUGGCGUCGGGCC
0.2048206860706863	G6A_U7C_U80A_U82C	UGCCAACCUCUAGGUCCCUGAGACCCUUUAACCUGUGAGGACAUCCAGGGUCACAGGUGAGGUUCUUGGGAGCCUGGCGACCGGCC
0.18746729461015185	G2A_C3U_G83C_G84C_C85U	UAUCAGUCUCUAGGUCCCUGAGACCCUUUAACCUGUGAGGACAUCCAGGGUCACAGGUGAGGUUCUUGGGAGCCUGGCGUCUCCUC
0.2264798850574713	U7A_U80C_U82G	UGCCAGACUCUAGGUCCCUGAGACCCUUUAACCUGUGAGGACAUCCAGGGUCACAGGUGAGGUUCUUGGGAGCCUGGCGCCGGGCC
0.1064219824890559	C17A_C18U_U19C_G68C_G69A	UGCCAGUCUCUAGGUCAUCGAGACCCUUUAACCUGUGAGGACAUCCAGGGUCACAGGUGAGGUUCUUCAGAGCCUGGCGUCUGGCC
0.5680752361673415	U11C_G13U_C74A_G76C	UGCCAGUCUCCAUGUCCCUGAGACCCUUUAACCUGUGAGGACAUCCAGGGUCACAGGUGAGGUUCUUGGGAGCAUCGCGUCUGGCC
0.34635350987809965	G14U_U15A_C16U_A71U_G72C	UGCCAGUCUCUAGUAUCCUGAGACCCUUUAACCUGUGAGGACAUCCAGGGUCACAGGUGAGGUUCUUGGGUCCCUGGCGUCUGGCC
0.1350867269984919	U11A_G13U_C74G_U75A	UGCCAGUCUCAAUGUCCCUGAGACCCUUUAACCUGUGAGGACAUCCAGGGUCACAGGUGAGGUUCUUGGGAGCGAGGCGUCUGGCC
0.027017345399698432	C8A_U9C_C10A_G77A_C78A_G79C	UGCCAGUACAUAGGUCCCUGAGACCCUUUAACCUGUGAGGACAUCCAGGGUCACAGGUGAGGUUCUUGGGAGCCUGAACUCUGGCC
0.07027462519265815	G20U_A21U_C65G_U66A_U67G	UGCCAGUCUCUAGGUCCCUUUGACCCUUUAACCUGUGAGGACAUCCAGGGUCACAGGUGAGGUUGAGGGGAGCCUGGCGUCUGGCC
0.15070612980769277	A5C_G6A_U7C_U80A_C81A_U82A	UGCCCACCUCUAGGUCCCUGAGACCCUUUAACCUGUGAGGACAUCCAGGGUCACAGGUGAGGUUCUUGGGAGCCUGGCGAAAGGCC
0.3050708584715936	G20U_A21U_G22U_C65G_U66A_U67G	UGCCAGUCUCUAGGUCCCUUUUACCCUUUAACCUGUGAGGACAUCCAGGGUCACAGGUGAGGUUGAGGGGAGCCUGGCGUCUGGCC
0.8252954727564101	A23C_C24G_G62U_U64G	UGCCAGUCUCUAGGUCCCUGAGCGCCUUUAACCUGUGAGGACAUCCAGGGUCACAGGUGAGUUGCUUGGGAGCCUGGCGUCUGGCC
0.5623417981591057	U11C_A12U_G13C_C74U	UGCCAGUCUCCUCGUCCCUGAGACCCUUUAACCUGUGAGGACAUCCAGGGUCACAGGUGAGGUUCUUGGGAGCUUGGCGUCUGGCC
0.8049746963562752	A23C_C25A_G62U_U63G_U64A	UGCCAGUCUCUAGGUCCCUGAGCCACUUUAACCUGUGAGGACAUCCAGGGUCACAGGUGAGUGACUUGGGAGCCUGGCGUCUGGCC
0.24058302808302776	G14C_U15C_C16A_A71C_G72U_C73A	UGCCAGUCUCUAGCCACCUGAGACCCUUUAACCUGUGAGGACAUCCAGGGUCACAGGUGAGGUUCUUGGGCUACUGGCGUCUGGCC
0.9172467761283547	G14U_U15G_C16A_A71U_G72A_C73A	UGCCAGUCUCUAGUGACCUGAGACCCUUUAACCUGUGAGGACAUCCAGGGUCACAGGUGAGGUUCUUGGGUAACUGGCGUCUGGCC
0.013334367245657567	C8A_G77U_C78G	UGCCAGUAUCUAGGUCCCUGAGACCCUUUAACCUGUGAGGACAUCCAGGGUCACAGGUGAGGUUCUUGGGAGCCUGUGGUCUGGCC
0.5619607843137253	G20C_A21G_G22C_C65U_U67G	UGCCAGUCUCUAGGUCCCUCGCACCCUUUAACCUGUGAGGACAUCCAGGGUCACAGGUGAGGUUUUGGGGAGCCUGGCGUCUGGCC
0.4434571175950496	G2U_C4U_G83A_G84A_C85A	UUCUAGUCUCUAGGUCCCUGAGACCCUUUAACCUGUGAGGACAUCCAGGGUCACAGGUGAGGUUCUUGGGAGCCUGGCGUCUAAAC
0.44924779647435864	A5C_U7A_U80C_C81A_U82G	UGCCCGACUCUAGGUCCCUGAGACCCUUUAACCUGUGAGGACAUCCAGGGUCACAGGUGAGGUUCUUGGGAGCCUGGCGCAGGGCC
0.04193561872909699	C8A_U9A_C10U_G77C_C78U_G79C	UGCCAGUAAUUAGGUCCCUGAGACCCUUUAACCUGUGAGGACAUCCAGGGUCACAGGUGAGGUUCUUGGGAGCCUGCUCUCUGGCC
0.11300111925111897	G14A_U15A_C16G_G72A	UGCCAGUCUCUAGAAGCCUGAGACCCUUUAACCUGUGAGGACAUCCAGGGUCACAGGUGAGGUUCUUGGGAACCUGGCGUCUGGCC
0.2179704476314649	C17U_C18G_U19G_G68A_G69C_G70A	UGCCAGUCUCUAGGUCUGGGAGACCCUUUAACCUGUGAGGACAUCCAGGGUCACAGGUGAGGUUCUUACAAGCCUGGCGUCUGGCC
0.1176242964352719	G2C_C3U_C4U_G83C_G84U_C85U	UCUUAGUCUCUAGGUCCCUGAGACCCUUUAACCUGUGAGGACAUCCAGGGUCACAGGUGAGGUUCUUGGGAGCCUGGCGUCUCUUC
0.1546605180533752	G20U_G22C_U67C	UGCCAGUCUCUAGGUCCCUUACACCCUUUAACCUGUGAGGACAUCCAGGGUCACAGGUGAGGUUCUCGGGAGCCUGGCGUCUGGCC
0.5310596955128206	A23U_C24U_G62U_U64C	UGCCAGUCUCUAGGUCCCUGAGUUCCUUUAACCUGUGAGGACAUCCAGGGUCACAGGUGAGUUCCUUGGGAGCCUGGCGUCUGGCC
0.07896394483539572	C8U_G77U_C78U_G79U	UGCCAGUUUCUAGGUCCCUGAGACCCUUUAACCUGUGAGGACAUCCAGGGUCACAGGUGAGGUUCUUGGGAGCCUGUUUUCUGGCC
0.7235277649057772	U15G_C16A_A71U_G72U_C73A	UGCCAGUCUCUAGGGACCUGAGACCCUUUAACCUGUGAGGACAUCCAGGGUCACAGGUGAGGUUCUUGGGUUACUGGCGUCUGGCC
0.2640945512820521	C17U_C18A_G68A_G69C_G70A	UGCCAGUCUCUAGGUCUAUGAGACCCUUUAACCUGUGAGGACAUCCAGGGUCACAGGUGAGGUUCUUACAAGCCUGGCGUCUGGCC
0.020668269230769195	U11A_A12G_C74A_U75G_G76C	UGCCAGUCUCAGGGUCCCUGAGACCCUUUAACCUGUGAGGACAUCCAGGGUCACAGGUGAGGUUCUUGGGAGCAGCGCGUCUGGCC
0.003111753873948993	C17G_C18G_U19A_G70C	UGCCAGUCUCUAGGUCGGAGAGACCCUUUAACCUGUGAGGACAUCCAGGGUCACAGGUGAGGUUCUUGGCAGCCUGGCGUCUGGCC
1.2229417670682732	G14C_U15C_C16G_A71C_G72A_C73G	UGCCAGUCUCUAGCCGCCUGAGACCCUUUAACCUGUGAGGACAUCCAGGGUCACAGGUGAGGUUCUUGGGCAGCUGGCGUCUGGCC
0.04315522285320952	G6C_U7G_U80G_C81A_U82C	UGCCACGCUCUAGGUCCCUGAGACCCUUUAACCUGUGAGGACAUCCAGGGUCACAGGUGAGGUUCUUGGGAGCCUGGCGGACGGCC
0.556056431864016	A23U_C24G_G62A_U63A_U64A	UGCCAGUCUCUAGGUCCCUGAGUGCCUUUAACCUGUGAGGACAUCCAGGGUCACAGGUGAGAAACUUGGGAGCCUGGCGUCUGGCC
0.32447250238346026	A5C_G6A_U7G_U80G_C81G_U82G	UGCCCAGCUCUAGGUCCCUGAGACCCUUUAACCUGUGAGGACAUCCAGGGUCACAGGUGAGGUUCUUGGGAGCCUGGCGGGGGGCC
0.17357073643410836	C8A_U9C_C10A_G77U_C78G_G79C	UGCCAGUACAUAGGUCCCUGAGACCCUUUAACCUGUGAGGACAUCCAGGGUCACAGGUGAGGUUCUUGGGAGCCUGUGCUCUGGCC
0.794933431952663	U11A_A12C_G13C_C74G_G76U	UGCCAGUCUCACCGUCCCUGAGACCCUUUAACCUGUGAGGACAUCCAGGGUCACAGGUGAGGUUCUUGGGAGCGUUGCGUCUGGCC
0.06206687456687469	U7G_U80A_C81U	UGCCAGGCUCUAGGUCCCUGAGACCCUUUAACCUGUGAGGACAUCCAGGGUCACAGGUGAGGUUCUUGGGAGCCUGGCGAUUGGCC
0.7322720125786163	A5U_U7A_U82C	UGCCUGACUCUAGGUCCCUGAGACCCUUUAACCUGUGAGGACAUCCAGGGUCACAGGUGAGGUUCUUGGGAGCCUGGCGUCCGGCC
0.0045929487179487164	C8A_U9A_C10A_G77A_C78G_G79C	UGCCAGUAAAUAGGUCCCUGAGACCCUUUAACCUGUGAGGACAUCCAGGGUCACAGGUGAGGUUCUUGGGAGCCUGAGCUCUGGCC
0.0037039909015715456	C8U_U9C_C10A_G77A_G79C	UGCCAGUUCAUAGGUCCCUGAGACCCUUUAACCUGUGAGGACAUCCAGGGUCACAGGUGAGGUUCUUGGGAGCCUGACCUCUGGCC
1.2576664945792462	U7C_U80G_C81U	UGCCAGCCUCUAGGUCCCUGAGACCCUUUAACCUGUGAGGACAUCCAGGGUCACAGGUGAGGUUCUUGGGAGCCUGGCGGUUGGCC
0.40710227272727384	U9A_C10G_G77C	UGCCAGUCAGUAGGUCCCUGAGACCCUUUAACCUGUGAGGACAUCCAGGGUCACAGGUGAGGUUCUUGGGAGCCUGCCGUCUGGCC
0.07369283390738612	U11C_A12U_G13U_C74G_U75C_G76A	UGCCAGUCUCCUUGUCCCUGAGACCCUUUAACCUGUGAGGACAUCCAGGGUCACAGGUGAGGUUCUUGGGAGCGCAGCGUCUGGCC
1.3241135084427764	A21U_G22U_C65A_U66A_U67C	UGCCAGUCUCUAGGUCCCUGUUACCCUUUAACCUGUGAGGACAUCCAGGGUCACAGGUGAGGUUAACGGGAGCCUGGCGUCUGGCC
0.6111173433048431	G14U_U15G_C16U	UGCCAGUCUCUAGUGUCCUGAGACCCUUUAACCUGUGAGGACAUCCAGGGUCACAGGUGAGGUUCUUGGGAGCCUGGCGUCUGGCC
0.33958503818876273	G14U_U15A_C16A_A71C_G72A_C73A	UGCCAGUCUCUAGUAACCUGAGACCCUUUAACCUGUGAGGACAUCCAGGGUCACAGGUGAGGUUCUUGGGCAACUGGCGUCUGGCC
0.03131555944055936	G2C_C4U_G83C_G84C_C85U	UCCUAGUCUCUAGGUCCCUGAGACCCUUUAACCUGUGAGGACAUCCAGGGUCACAGGUGAGGUUCUUGGGAGCCUGGCGUCUCCUC
0.13938799591784642	G20A_G22A_C65A_U67C	UGCCAGUCUCUAGGUCCCUAAAACCCUUUAACCUGUGAGGACAUCCAGGGUCACAGGUGAGGUUAUCGGGAGCCUGGCGUCUGGCC
0.3739972527472527	G20A_C65U_U67C	UGCCAGUCUCUAGGUCCCUAAGACCCUUUAACCUGUGAGGACAUCCAGGGUCACAGGUGAGGUUUUCGGGAGCCUGGCGUCUGGCC
0.011578862314156451	U11C_G13A_C74G_U75G_G76A	UGCCAGUCUCCAAGUCCCUGAGACCCUUUAACCUGUGAGGACAUCCAGGGUCACAGGUGAGGUUCUUGGGAGCGGAGCGUCUGGCC
1.0856060606060607	G14C_U15A_C16A_A71U_G72U_C73A	UGCCAGUCUCUAGCAACCUGAGACCCUUUAACCUGUGAGGACAUCCAGGGUCACAGGUGAGGUUCUUGGGUUACUGGCGUCUGGCC
0.19509870660313094	A5C_G6U_U7G_U80A_C81G_U82C	UGCCCUGCUCUAGGUCCCUGAGACCCUUUAACCUGUGAGGACAUCCAGGGUCACAGGUGAGGUUCUUGGGAGCCUGGCGAGCGGCC
0.03790297485685846	G13U_C74G_U75G_G76C	UGCCAGUCUCUAUGUCCCUGAGACCCUUUAACCUGUGAGGACAUCCAGGGUCACAGGUGAGGUUCUUGGGAGCGGCGCGUCUGGCC
0.37384466308884823	G14U_U15C_C16U_A71C_G72U_C73G	UGCCAGUCUCUAGUCUCCUGAGACCCUUUAACCUGUGAGGACAUCCAGGGUCACAGGUGAGGUUCUUGGGCUGCUGGCGUCUGGCC
0.10525507478632506	G2A_G83C_G84C_C85U	UACCAGUCUCUAGGUCCCUGAGACCCUUUAACCUGUGAGGACAUCCAGGGUCACAGGUGAGGUUCUUGGGAGCCUGGCGUCUCCUC
0.31069947209653126	C8U_U9A_C10G_G77A_C78U_G79A	UGCCAGUUAGUAGGUCCCUGAGACCCUUUAACCUGUGAGGACAUCCAGGGUCACAGGUGAGGUUCUUGGGAGCCUGAUAUCUGGCC
0.0279300935550936	C8A_U9A_C10A_G79A	UGCCAGUAAAUAGGUCCCUGAGACCCUUUAACCUGUGAGGACAUCCAGGGUCACAGGUGAGGUUCUUGGGAGCCUGGCAUCUGGCC
0.39715497737556626	G2A_C3G_C4G_G83A_G84A_C85A	UAGGAGUCUCUAGGUCCCUGAGACCCUUUAACCUGUGAGGACAUCCAGGGUCACAGGUGAGGUUCUUGGGAGCCUGGCGUCUAAAC
0.4160558148267349	G20U_G22U_C65A_U66C_U67A	UGCCAGUCUCUAGGUCCCUUAUACCCUUUAACCUGUGAGGACAUCCAGGGUCACAGGUGAGGUUACAGGGAGCCUGGCGUCUGGCC
0.8322979797979797	C10G_G77U_C78U	UGCCAGUCUGUAGGUCCCUGAGACCCUUUAACCUGUGAGGACAUCCAGGGUCACAGGUGAGGUUCUUGGGAGCCUGUUGUCUGGCC
0.1360873694207031	G20A_A21C_G22C_U66G_U67C	UGCCAGUCUCUAGGUCCCUACCACCCUUUAACCUGUGAGGACAUCCAGGGUCACAGGUGAGGUUCGCGGGAGCCUGGCGUCUGGCC
0.02050423534798531	U11A_A12C_G13U_C74U_U75A_G76A	UGCCAGUCUCACUGUCCCUGAGACCCUUUAACCUGUGAGGACAUCCAGGGUCACAGGUGAGGUUCUUGGGAGCUAAGCGUCUGGCC
1.3319551282051285	U11C_G13U_C74A_U75C	UGCCAGUCUCCAUGUCCCUGAGACCCUUUAACCUGUGAGGACAUCCAGGGUCACAGGUGAGGUUCUUGGGAGCACGGCGUCUGGCC
0.9586200305810397	A23C_C24A_C25U_G62C	UGCCAGUCUCUAGGUCCCUGAGCAUCUUUAACCUGUGAGGACAUCCAGGGUCACAGGUGAGCUUCUUGGGAGCCUGGCGUCUGGCC
0.15079259345072635	A5U_G6U_U7A_U80G	UGCCUUACUCUAGGUCCCUGAGACCCUUUAACCUGUGAGGACAUCCAGGGUCACAGGUGAGGUUCUUGGGAGCCUGGCGGCUGGCC
0.08800859818823874	C8U_G77U_C78U_G79C	UGCCAGUUUCUAGGUCCCUGAGACCCUUUAACCUGUGAGGACAUCCAGGGUCACAGGUGAGGUUCUUGGGAGCCUGUUCUCUGGCC
0.02482674982674973	C8A_C10G_G77A_C78A_G79C	UGCCAGUAUGUAGGUCCCUGAGACCCUUUAACCUGUGAGGACAUCCAGGGUCACAGGUGAGGUUCUUGGGAGCCUGAACUCUGGCC
0.35490967365967435	U15C_C16U_A71G_G72U_C73G	UGCCAGUCUCUAGGCUCCUGAGACCCUUUAACCUGUGAGGACAUCCAGGGUCACAGGUGAGGUUCUUGGGGUGCUGGCGUCUGGCC
0.9426226147883126	A23C_C24G_C25A_G62U_U63G	UGCCAGUCUCUAGGUCCCUGAGCGACUUUAACCUGUGAGGACAUCCAGGGUCACAGGUGAGUGUCUUGGGAGCCUGGCGUCUGGCC
0.10862688237688255	G6A_U7A_U80A_C81U_U82A	UGCCAAACUCUAGGUCCCUGAGACCCUUUAACCUGUGAGGACAUCCAGGGUCACAGGUGAGGUUCUUGGGAGCCUGGCGAUAGGCC
1.360998774509804	A23U_C25G_G62C_U63A_U64C	UGCCAGUCUCUAGGUCCCUGAGUCGCUUUAACCUGUGAGGACAUCCAGGGUCACAGGUGAGCACCUUGGGAGCCUGGCGUCUGGCC
0.6400385573330777	G2C_C3U_C4U_G83A_C85G	UCUUAGUCUCUAGGUCCCUGAGACCCUUUAACCUGUGAGGACAUCCAGGGUCACAGGUGAGGUUCUUGGGAGCCUGGCGUCUAGGC
0.914793918203009	G14C_C16U_G72A_C73U	UGCCAGUCUCUAGCUUCCUGAGACCCUUUAACCUGUGAGGACAUCCAGGGUCACAGGUGAGGUUCUUGGGAAUCUGGCGUCUGGCC
0.7759299728049727	G14A_U15A_C16A_A71C_G72C_C73U	UGCCAGUCUCUAGAAACCUGAGACCCUUUAACCUGUGAGGACAUCCAGGGUCACAGGUGAGGUUCUUGGGCCUCUGGCGUCUGGCC
0.8995881826998848	G6U_U80A_C81G	UGCCAUUCUCUAGGUCCCUGAGACCCUUUAACCUGUGAGGACAUCCAGGGUCACAGGUGAGGUUCUUGGGAGCCUGGCGAGUGGCC
0.21840595302133686	G14A_C16A_A71G_G72U_C73A	UGCCAGUCUCUAGAUACCUGAGACCCUUUAACCUGUGAGGACAUCCAGGGUCACAGGUGAGGUUCUUGGGGUACUGGCGUCUGGCC
1.1788568376068378	A23U_G62C_U63G_U64A	UGCCAGUCUCUAGGUCCCUGAGUCCCUUUAACCUGUGAGGACAUCCAGGGUCACAGGUGAGCGACUUGGGAGCCUGGCGUCUGGCC
0.1215780542986427	C8G_U9A_G77A_C78A_G79C	UGCCAGUGACUAGGUCCCUGAGACCCUUUAACCUGUGAGGACAUCCAGGGUCACAGGUGAGGUUCUUGGGAGCCUGAACUCUGGCC
0.015464473797807118	C17A_C18A_U19A_G69A_G70U	UGCCAGUCUCUAGGUCAAAGAGACCCUUUAACCUGUGAGGACAUCCAGGGUCACAGGUGAGGUUCUUGAUAGCCUGGCGUCUGGCC
0.22839253187613862	C17U_U19C_G68A_G70C	UGCCAGUCUCUAGGUCUCCGAGACCCUUUAACCUGUGAGGACAUCCAGGGUCACAGGUGAGGUUCUUAGCAGCCUGGCGUCUGGCC
0.019969342251950923	U11C_A12G_G13C_C74A_U75A_G76U	UGCCAGUCUCCGCGUCCCUGAGACCCUUUAACCUGUGAGGACAUCCAGGGUCACAGGUGAGGUUCUUGGGAGCAAUGCGUCUGGCC
0.43578765394710256	U11G_G13U_C74A_U75C_G76A	UGCCAGUCUCGAUGUCCCUGAGACCCUUUAACCUGUGAGGACAUCCAGGGUCACAGGUGAGGUUCUUGGGAGCACAGCGUCUGGCC
0.12707763251241502	C17U_C18A_U19A_G68C_G69U_G70A	UGCCAGUCUCUAGGUCUAAGAGACCCUUUAACCUGUGAGGACAUCCAGGGUCACAGGUGAGGUUCUUCUAAGCCUGGCGUCUGGCC
0.0596031513016244	C8G_U9G_C10A_C78U_G79U	UGCCAGUGGAUAGGUCCCUGAGACCCUUUAACCUGUGAGGACAUCCAGGGUCACAGGUGAGGUUCUUGGGAGCCUGGUUUCUGGCC
0.5358440170940171	G2U_C3U_C4G_G83U_G84C_C85U	UUUGAGUCUCUAGGUCCCUGAGACCCUUUAACCUGUGAGGACAUCCAGGGUCACAGGUGAGGUUCUUGGGAGCCUGGCGUCUUCUC
0.08002865190365165	C8A_U9C_C10U_G77A_C78A_G79C	UGCCAGUACUUAGGUCCCUGAGACCCUUUAACCUGUGAGGACAUCCAGGGUCACAGGUGAGGUUCUUGGGAGCCUGAACUCUGGCC
0.013778846153846192	C8G_U9G_C10A_G77C_C78G_G79A	UGCCAGUGGAUAGGUCCCUGAGACCCUUUAACCUGUGAGGACAUCCAGGGUCACAGGUGAGGUUCUUGGGAGCCUGCGAUCUGGCC
0.6224089384136116	G14A_U15G_C16A_A71U_G72U_C73A	UGCCAGUCUCUAGAGACCUGAGACCCUUUAACCUGUGAGGACAUCCAGGGUCACAGGUGAGGUUCUUGGGUUACUGGCGUCUGGCC
0.9933162901912901	C16U_A71G_G72U	UGCCAGUCUCUAGGUUCCUGAGACCCUUUAACCUGUGAGGACAUCCAGGGUCACAGGUGAGGUUCUUGGGGUCCUGGCGUCUGGCC
0.44363709207459223	G14U_U15C_G72A_C73U	UGCCAGUCUCUAGUCCCCUGAGACCCUUUAACCUGUGAGGACAUCCAGGGUCACAGGUGAGGUUCUUGGGAAUCUGGCGUCUGGCC
0.03959438549955776	U9G_G77C_G79A	UGCCAGUCGCUAGGUCCCUGAGACCCUUUAACCUGUGAGGACAUCCAGGGUCACAGGUGAGGUUCUUGGGAGCCUGCCAUCUGGCC
0.07390951959917473	G20C_A21U_G22A_C65U_U66C_U67C	UGCCAGUCUCUAGGUCCCUCUAACCCUUUAACCUGUGAGGACAUCCAGGGUCACAGGUGAGGUUUCCGGGAGCCUGGCGUCUGGCC
0.2465332767722469	C8A_C10G_G77C_C78G_G79U	UGCCAGUAUGUAGGUCCCUGAGACCCUUUAACCUGUGAGGACAUCCAGGGUCACAGGUGAGGUUCUUGGGAGCCUGCGUUCUGGCC
0.1717183529683525	G6A_U7C_U80A_C81A_U82C	UGCCAACCUCUAGGUCCCUGAGACCCUUUAACCUGUGAGGACAUCCAGGGUCACAGGUGAGGUUCUUGGGAGCCUGGCGAACGGCC
0.04388817663817676	C17U_C18A_G69C_G70C	UGCCAGUCUCUAGGUCUAUGAGACCCUUUAACCUGUGAGGACAUCCAGGGUCACAGGUGAGGUUCUUGCCAGCCUGGCGUCUGGCC
0.1767384678230271	A5U_G6C_U7C_C81A	UGCCUCCCUCUAGGUCCCUGAGACCCUUUAACCUGUGAGGACAUCCAGGGUCACAGGUGAGGUUCUUGGGAGCCUGGCGUAUGGCC
0.38245130670611566	G6U_U7A_C81G_U82C	UGCCAUACUCUAGGUCCCUGAGACCCUUUAACCUGUGAGGACAUCCAGGGUCACAGGUGAGGUUCUUGGGAGCCUGGCGUGCGGCC
0.4357009571478761	G14A_U15C_C16A_A71U_G72A_C73G	UGCCAGUCUCUAGACACCUGAGACCCUUUAACCUGUGAGGACAUCCAGGGUCACAGGUGAGGUUCUUGGGUAGCUGGCGUCUGGCC
0.653240815556992	C17A_C18A_U19C_G68A_G69U_G70U	UGCCAGUCUCUAGGUCAACGAGACCCUUUAACCUGUGAGGACAUCCAGGGUCACAGGUGAGGUUCUUAUUAGCCUGGCGUCUGGCC
1.2920689946018895	G14C_U15G_C16A_A71U_C73G	UGCCAGUCUCUAGCGACCUGAGACCCUUUAACCUGUGAGGACAUCCAGGGUCACAGGUGAGGUUCUUGGGUGGCUGGCGUCUGGCC
0.13061197916666678	G2C_C3A_C4G_G84U	UCAGAGUCUCUAGGUCCCUGAGACCCUUUAACCUGUGAGGACAUCCAGGGUCACAGGUGAGGUUCUUGGGAGCCUGGCGUCUGUCC
0.43550256987757135	A23G_C24G_C25G_G62C_U63G_U64G	UGCCAGUCUCUAGGUCCCUGAGGGGCUUUAACCUGUGAGGACAUCCAGGGUCACAGGUGAGCGGCUUGGGAGCCUGGCGUCUGGCC
0.18821619746233112	G20C_A21U_G22U_C65A	UGCCAGUCUCUAGGUCCCUCUUACCCUUUAACCUGUGAGGACAUCCAGGGUCACAGGUGAGGUUAUUGGGAGCCUGGCGUCUGGCC
1.0841858538287115	U11G_G13A_C74U_G76C	UGCCAGUCUCGAAGUCCCUGAGACCCUUUAACCUGUGAGGACAUCCAGGGUCACAGGUGAGGUUCUUGGGAGCUUCGCGUCUGGCC
0.016687183923343136	C17U_C18G_U19G_G69A_G70A	UGCCAGUCUCUAGGUCUGGGAGACCCUUUAACCUGUGAGGACAUCCAGGGUCACAGGUGAGGUUCUUGAAAGCCUGGCGUCUGGCC
0.00569373808010173	C18U_U19A_G69C_G70C	UGCCAGUCUCUAGGUCCUAGAGACCCUUUAACCUGUGAGGACAUCCAGGGUCACAGGUGAGGUUCUUGCCAGCCUGGCGUCUGGCC
1.0403724747474747	A23U_C25U_G62U_U63G_U64A	UGCCAGUCUCUAGGUCCCUGAGUCUCUUUAACCUGUGAGGACAUCCAGGGUCACAGGUGAGUGACUUGGGAGCCUGGCGUCUGGCC
0.08850200187409459	C17U_C18U_U19A_G68C_G69A_G70A	UGCCAGUCUCUAGGUCUUAGAGACCCUUUAACCUGUGAGGACAUCCAGGGUCACAGGUGAGGUUCUUCAAAGCCUGGCGUCUGGCC
0.9278997747747746	A5G_U7C_U80A_U82C	UGCCGGCCUCUAGGUCCCUGAGACCCUUUAACCUGUGAGGACAUCCAGGGUCACAGGUGAGGUUCUUGGGAGCCUGGCGACCGGCC
0.013334367245657567	C8G_U9C_C10U_G77C_C78G	UGCCAGUGCUUAGGUCCCUGAGACCCUUUAACCUGUGAGGACAUCCAGGGUCACAGGUGAGGUUCUUGGGAGCCUGCGGUCUGGCC
0.4106138485170734	A5G_G6U_U7A_U80G_U82C	UGCCGUACUCUAGGUCCCUGAGACCCUUUAACCUGUGAGGACAUCCAGGGUCACAGGUGAGGUUCUUGGGAGCCUGGCGGCCGGCC
0.3256582283065335	G22U_C65A_U66G	UGCCAGUCUCUAGGUCCCUGAUACCCUUUAACCUGUGAGGACAUCCAGGGUCACAGGUGAGGUUAGUGGGAGCCUGGCGUCUGGCC
0.6118521790341579	G14U_C16U_A71C_G72U_C73G	UGCCAGUCUCUAGUUUCCUGAGACCCUUUAACCUGUGAGGACAUCCAGGGUCACAGGUGAGGUUCUUGGGCUGCUGGCGUCUGGCC
0.04734998678297648	U9A_C10G_G77U_G79U	UGCCAGUCAGUAGGUCCCUGAGACCCUUUAACCUGUGAGGACAUCCAGGGUCACAGGUGAGGUUCUUGGGAGCCUGUCUUCUGGCC
0.347705624774286	G14A_C16G_A71U_G72C_C73A	UGCCAGUCUCUAGAUGCCUGAGACCCUUUAACCUGUGAGGACAUCCAGGGUCACAGGUGAGGUUCUUGGGUCACUGGCGUCUGGCC
0.026245421245421265	U9A_G77C_C78G_G79A	UGCCAGUCACUAGGUCCCUGAGACCCUUUAACCUGUGAGGACAUCCAGGGUCACAGGUGAGGUUCUUGGGAGCCUGCGAUCUGGCC
0.6403308066629234	G14C_U15A_A71G_G72C_C73U	UGCCAGUCUCUAGCACCCUGAGACCCUUUAACCUGUGAGGACAUCCAGGGUCACAGGUGAGGUUCUUGGGGCUCUGGCGUCUGGCC
0.39901241987179487	G2A_C4U_G83A_G84A_C85U	UACUAGUCUCUAGGUCCCUGAGACCCUUUAACCUGUGAGGACAUCCAGGGUCACAGGUGAGGUUCUUGGGAGCCUGGCGUCUAAUC
0.013642421934501176	C17U_U19A_G68A_G69A_G70C	UGCCAGUCUCUAGGUCUCAGAGACCCUUUAACCUGUGAGGACAUCCAGGGUCACAGGUGAGGUUCUUAACAGCCUGGCGUCUGGCC
0.0253754072814846	C18G_U19G_G68A_G69U	UGCCAGUCUCUAGGUCCGGGAGACCCUUUAACCUGUGAGGACAUCCAGGGUCACAGGUGAGGUUCUUAUGAGCCUGGCGUCUGGCC
0.3879179660429654	A5U_U7C_U80C	UGCCUGCCUCUAGGUCCCUGAGACCCUUUAACCUGUGAGGACAUCCAGGGUCACAGGUGAGGUUCUUGGGAGCCUGGCGCCUGGCC
0.11147933781428918	A5C_G6C_U7G_U80A_C81G_U82A	UGCCCCGCUCUAGGUCCCUGAGACCCUUUAACCUGUGAGGACAUCCAGGGUCACAGGUGAGGUUCUUGGGAGCCUGGCGAGAGGCC
0.18639818404407232	C17G_C18G_G68A_G69A_G70U	UGCCAGUCUCUAGGUCGGUGAGACCCUUUAACCUGUGAGGACAUCCAGGGUCACAGGUGAGGUUCUUAAUAGCCUGGCGUCUGGCC
0.7417348216917183	A23C_C25U_U63C_U64G	UGCCAGUCUCUAGGUCCCUGAGCCUCUUUAACCUGUGAGGACAUCCAGGGUCACAGGUGAGGCGCUUGGGAGCCUGGCGUCUGGCC
0.023297565960609435	C17U_U19A_G68C_G69C_G70A	UGCCAGUCUCUAGGUCUCAGAGACCCUUUAACCUGUGAGGACAUCCAGGGUCACAGGUGAGGUUCUUCCAAGCCUGGCGUCUGGCC
0.25444935897435966	G6U_U7C_U80C_C81A_U82G	UGCCAUCCUCUAGGUCCCUGAGACCCUUUAACCUGUGAGGACAUCCAGGGUCACAGGUGAGGUUCUUGGGAGCCUGGCGCAGGGCC
0.1562549563838223	A5C_G6U_U7A_U80C	UGCCCUACUCUAGGUCCCUGAGACCCUUUAACCUGUGAGGACAUCCAGGGUCACAGGUGAGGUUCUUGGGAGCCUGGCGCCUGGCC
0.03071717295443413	G22U_C65G_U66A_U67G	UGCCAGUCUCUAGGUCCCUGAUACCCUUUAACCUGUGAGGACAUCCAGGGUCACAGGUGAGGUUGAGGGGAGCCUGGCGUCUGGCC
0.1252622377622374	G20U_A21U_G22U_C65G_U66G_U67A	UGCCAGUCUCUAGGUCCCUUUUACCCUUUAACCUGUGAGGACAUCCAGGGUCACAGGUGAGGUUGGAGGGAGCCUGGCGUCUGGCC
0.09373364730507593	A5U_G6C_U7A_U80C_C81A_U82C	UGCCUCACUCUAGGUCCCUGAGACCCUUUAACCUGUGAGGACAUCCAGGGUCACAGGUGAGGUUCUUGGGAGCCUGGCGCACGGCC
0.2725387857926777	U11A_A12C_G13U_C74U_G76U	UGCCAGUCUCACUGUCCCUGAGACCCUUUAACCUGUGAGGACAUCCAGGGUCACAGGUGAGGUUCUUGGGAGCUUUGCGUCUGGCC
0.08319115356805167	A5G_U7A_U80G_U82G	UGCCGGACUCUAGGUCCCUGAGACCCUUUAACCUGUGAGGACAUCCAGGGUCACAGGUGAGGUUCUUGGGAGCCUGGCGGCGGGCC
0.38753004807692215	G14A_U15A_C16G_A71U_G72C_C73A	UGCCAGUCUCUAGAAGCCUGAGACCCUUUAACCUGUGAGGACAUCCAGGGUCACAGGUGAGGUUCUUGGGUCACUGGCGUCUGGCC
0.10822465369879161	G2C_C3U_G83C	UCUCAGUCUCUAGGUCCCUGAGACCCUUUAACCUGUGAGGACAUCCAGGGUCACAGGUGAGGUUCUUGGGAGCCUGGCGUCUCGCC
0.03709689349112423	C10G_C78U_G79C	UGCCAGUCUGUAGGUCCCUGAGACCCUUUAACCUGUGAGGACAUCCAGGGUCACAGGUGAGGUUCUUGGGAGCCUGGUCUCUGGCC
0.046445548833189285	C8G_C10A_G77C_C78A_G79A	UGCCAGUGUAUAGGUCCCUGAGACCCUUUAACCUGUGAGGACAUCCAGGGUCACAGGUGAGGUUCUUGGGAGCCUGCAAUCUGGCC
0.31576522435897386	A23G_C24G_C25A_G62C_U63A_U64G	UGCCAGUCUCUAGGUCCCUGAGGGACUUUAACCUGUGAGGACAUCCAGGGUCACAGGUGAGCAGCUUGGGAGCCUGGCGUCUGGCC
0.03626012145749	G2C_C4U_G83U_G84C	UCCUAGUCUCUAGGUCCCUGAGACCCUUUAACCUGUGAGGACAUCCAGGGUCACAGGUGAGGUUCUUGGGAGCCUGGCGUCUUCCC
0.07735492577597855	G14A_U15C_A71U_G72C_C73A	UGCCAGUCUCUAGACCCCUGAGACCCUUUAACCUGUGAGGACAUCCAGGGUCACAGGUGAGGUUCUUGGGUCACUGGCGUCUGGCC
0.6573072017268443	G2U_C4U_G83A_G84U_C85A	UUCUAGUCUCUAGGUCCCUGAGACCCUUUAACCUGUGAGGACAUCCAGGGUCACAGGUGAGGUUCUUGGGAGCCUGGCGUCUAUAC
0.37430723803755184	A23U_C24G_G62A_U63A	UGCCAGUCUCUAGGUCCCUGAGUGCCUUUAACCUGUGAGGACAUCCAGGGUCACAGGUGAGAAUCUUGGGAGCCUGGCGUCUGGCC
0.6169447331947332	G14A_U15G_C16G_A71C_C73G	UGCCAGUCUCUAGAGGCCUGAGACCCUUUAACCUGUGAGGACAUCCAGGGUCACAGGUGAGGUUCUUGGGCGGCUGGCGUCUGGCC
0.1135189029720283	C16U_A71C_G72C_C73G	UGCCAGUCUCUAGGUUCCUGAGACCCUUUAACCUGUGAGGACAUCCAGGGUCACAGGUGAGGUUCUUGGGCCGCUGGCGUCUGGCC
0.06006163708086785	C17U_C18U_U19A_G68U_G70C	UGCCAGUCUCUAGGUCUUAGAGACCCUUUAACCUGUGAGGACAUCCAGGGUCACAGGUGAGGUUCUUUGCAGCCUGGCGUCUGGCC
0.08913946524966258	C8G_C10A_G77U	UGCCAGUGUAUAGGUCCCUGAGACCCUUUAACCUGUGAGGACAUCCAGGGUCACAGGUGAGGUUCUUGGGAGCCUGUCGUCUGGCC
0.2632543777360853	C8U_U9G_C10A_G79U	UGCCAGUUGAUAGGUCCCUGAGACCCUUUAACCUGUGAGGACAUCCAGGGUCACAGGUGAGGUUCUUGGGAGCCUGGCUUCUGGCC
1.0334134615384616	G14C_U15G_C16G_G72A_C73G	UGCCAGUCUCUAGCGGCCUGAGACCCUUUAACCUGUGAGGACAUCCAGGGUCACAGGUGAGGUUCUUGGGAAGCUGGCGUCUGGCC
0.6724076923076922	A23G_C24U_C25A_G62C_U64C	UGCCAGUCUCUAGGUCCCUGAGGUACUUUAACCUGUGAGGACAUCCAGGGUCACAGGUGAGCUCCUUGGGAGCCUGGCGUCUGGCC
1.1373015873015875	G14C_U15C_C16G_C73G	UGCCAGUCUCUAGCCGCCUGAGACCCUUUAACCUGUGAGGACAUCCAGGGUCACAGGUGAGGUUCUUGGGAGGCUGGCGUCUGGCC
0.32231219073324435	G14C_U15C_C16G_G72C_C73A	UGCCAGUCUCUAGCCGCCUGAGACCCUUUAACCUGUGAGGACAUCCAGGGUCACAGGUGAGGUUCUUGGGACACUGGCGUCUGGCC
0.18820218859050233	G2C_C4G_G84A_C85G	UCCGAGUCUCUAGGUCCCUGAGACCCUUUAACCUGUGAGGACAUCCAGGGUCACAGGUGAGGUUCUUGGGAGCCUGGCGUCUGAGC
0.8993186300878608	G14U_U15G_C16A_A71C_G72C_C73A	UGCCAGUCUCUAGUGACCUGAGACCCUUUAACCUGUGAGGACAUCCAGGGUCACAGGUGAGGUUCUUGGGCCACUGGCGUCUGGCC
0.04794836573682715	C17A_U19C_G68A	UGCCAGUCUCUAGGUCACCGAGACCCUUUAACCUGUGAGGACAUCCAGGGUCACAGGUGAGGUUCUUAGGAGCCUGGCGUCUGGCC
0.6604146759038062	U11C_G13U_U75G	UGCCAGUCUCCAUGUCCCUGAGACCCUUUAACCUGUGAGGACAUCCAGGGUCACAGGUGAGGUUCUUGGGAGCCGGGCGUCUGGCC
0.4208995591684876	C17A_C18U_U19A_G68U_G69A_G70C	UGCCAGUCUCUAGGUCAUAGAGACCCUUUAACCUGUGAGGACAUCCAGGGUCACAGGUGAGGUUCUUUACAGCCUGGCGUCUGGCC
0.6416280118541426	A23G_C24G_C25G_G62A_U63A_U64C	UGCCAGUCUCUAGGUCCCUGAGGGGCUUUAACCUGUGAGGACAUCCAGGGUCACAGGUGAGAACCUUGGGAGCCUGGCGUCUGGCC
0.9484140859140859	G20C_A21U_G22A_C65U_U66A	UGCCAGUCUCUAGGUCCCUCUAACCCUUUAACCUGUGAGGACAUCCAGGGUCACAGGUGAGGUUUAUGGGAGCCUGGCGUCUGGCC
0.3636084401709391	G14C_C16U_A71G_G72C	UGCCAGUCUCUAGCUUCCUGAGACCCUUUAACCUGUGAGGACAUCCAGGGUCACAGGUGAGGUUCUUGGGGCCCUGGCGUCUGGCC
0.2704736467236468	U15A_C16A_A71U_C73G	UGCCAGUCUCUAGGAACCUGAGACCCUUUAACCUGUGAGGACAUCCAGGGUCACAGGUGAGGUUCUUGGGUGGCUGGCGUCUGGCC
0.7594639612356149	C8U_U9C_C78U_G79A	UGCCAGUUCCUAGGUCCCUGAGACCCUUUAACCUGUGAGGACAUCCAGGGUCACAGGUGAGGUUCUUGGGAGCCUGGUAUCUGGCC
0.088435658544354	G20A_A21U_G22U_C65G_U66C_U67G	UGCCAGUCUCUAGGUCCCUAUUACCCUUUAACCUGUGAGGACAUCCAGGGUCACAGGUGAGGUUGCGGGGAGCCUGGCGUCUGGCC
0.3611249755333717	U11G_G13U_C74A_U75G_G76A	UGCCAGUCUCGAUGUCCCUGAGACCCUUUAACCUGUGAGGACAUCCAGGGUCACAGGUGAGGUUCUUGGGAGCAGAGCGUCUGGCC
0.08381293280928301	U19A_G68A_G70A	UGCCAGUCUCUAGGUCCCAGAGACCCUUUAACCUGUGAGGACAUCCAGGGUCACAGGUGAGGUUCUUAGAAGCCUGGCGUCUGGCC
0.9626055021367521	A23C_C24A_C25G_G62C_U64G	UGCCAGUCUCUAGGUCCCUGAGCAGCUUUAACCUGUGAGGACAUCCAGGGUCACAGGUGAGCUGCUUGGGAGCCUGGCGUCUGGCC
0.012758190883190863	C8U_U9C_C10A_G79A	UGCCAGUUCAUAGGUCCCUGAGACCCUUUAACCUGUGAGGACAUCCAGGGUCACAGGUGAGGUUCUUGGGAGCCUGGCAUCUGGCC
0.6131586538461538	C24U_G62U_U63A_U64G	UGCCAGUCUCUAGGUCCCUGAGAUCCUUUAACCUGUGAGGACAUCCAGGGUCACAGGUGAGUAGCUUGGGAGCCUGGCGUCUGGCC
0.475201187701189	G2C_C3A_C85U	UCACAGUCUCUAGGUCCCUGAGACCCUUUAACCUGUGAGGACAUCCAGGGUCACAGGUGAGGUUCUUGGGAGCCUGGCGUCUGGUC
0.5949956293706292	G14A_U15A_C16U_A71C_G72U	UGCCAGUCUCUAGAAUCCUGAGACCCUUUAACCUGUGAGGACAUCCAGGGUCACAGGUGAGGUUCUUGGGCUCCUGGCGUCUGGCC
0.3232075023741686	G14U_C16A_A71G_C73U	UGCCAGUCUCUAGUUACCUGAGACCCUUUAACCUGUGAGGACAUCCAGGGUCACAGGUGAGGUUCUUGGGGGUCUGGCGUCUGGCC
0.01913728632478634	C17U_C18A_U19G_G70U	UGCCAGUCUCUAGGUCUAGGAGACCCUUUAACCUGUGAGGACAUCCAGGGUCACAGGUGAGGUUCUUGGUAGCCUGGCGUCUGGCC
0.12617990983375568	G20C_A21C_G22U_C65G_U66A_U67C	UGCCAGUCUCUAGGUCCCUCCUACCCUUUAACCUGUGAGGACAUCCAGGGUCACAGGUGAGGUUGACGGGAGCCUGGCGUCUGGCC
0.9562368642286675	U15A_C16A_A71C_G72U	UGCCAGUCUCUAGGAACCUGAGACCCUUUAACCUGUGAGGACAUCCAGGGUCACAGGUGAGGUUCUUGGGCUCCUGGCGUCUGGCC
0.7894130608974361	G20A_A21G_G22C_C65G_U66C_U67C	UGCCAGUCUCUAGGUCCCUAGCACCCUUUAACCUGUGAGGACAUCCAGGGUCACAGGUGAGGUUGCCGGGAGCCUGGCGUCUGGCC
1.0165726495726495	U11A_A12G_G13C_U75C_G76U	UGCCAGUCUCAGCGUCCCUGAGACCCUUUAACCUGUGAGGACAUCCAGGGUCACAGGUGAGGUUCUUGGGAGCCCUGCGUCUGGCC
0.2981712675765102	A23U_C24A_C25A_U63C	UGCCAGUCUCUAGGUCCCUGAGUAACUUUAACCUGUGAGGACAUCCAGGGUCACAGGUGAGGCUCUUGGGAGCCUGGCGUCUGGCC
0.41943870523415916	A5G_G6A_U7G_U80C_C81G	UGCCGAGCUCUAGGUCCCUGAGACCCUUUAACCUGUGAGGACAUCCAGGGUCACAGGUGAGGUUCUUGGGAGCCUGGCGCGUGGCC
0.7673360107095046	A5U_G6U_U80G_C81A	UGCCUUUCUCUAGGUCCCUGAGACCCUUUAACCUGUGAGGACAUCCAGGGUCACAGGUGAGGUUCUUGGGAGCCUGGCGGAUGGCC
0.03444711538461542	C8A_U9A_C10G_G77C_C78A_G79A	UGCCAGUAAGUAGGUCCCUGAGACCCUUUAACCUGUGAGGACAUCCAGGGUCACAGGUGAGGUUCUUGGGAGCCUGCAAUCUGGCC
0.7910078347578349	A23U_C24U_C25U_G62C_U63A	UGCCAGUCUCUAGGUCCCUGAGUUUCUUUAACCUGUGAGGACAUCCAGGGUCACAGGUGAGCAUCUUGGGAGCCUGGCGUCUGGCC
0.7504818166582872	U15C_C16U_A71U_G72C_C73U	UGCCAGUCUCUAGGCUCCUGAGACCCUUUAACCUGUGAGGACAUCCAGGGUCACAGGUGAGGUUCUUGGGUCUCUGGCGUCUGGCC
1.067375406283857	G14C_U15A_G72U_C73U	UGCCAGUCUCUAGCACCCUGAGACCCUUUAACCUGUGAGGACAUCCAGGGUCACAGGUGAGGUUCUUGGGAUUCUGGCGUCUGGCC
0.32095304294099425	A5C_C81U_U82A	UGCCCGUCUCUAGGUCCCUGAGACCCUUUAACCUGUGAGGACAUCCAGGGUCACAGGUGAGGUUCUUGGGAGCCUGGCGUUAGGCC
0.668529202279202	C17G_U19C_G70U	UGCCAGUCUCUAGGUCGCCGAGACCCUUUAACCUGUGAGGACAUCCAGGGUCACAGGUGAGGUUCUUGGUAGCCUGGCGUCUGGCC
0.06035605687047994	U11C_A12G_G13A_C74G_G76U	UGCCAGUCUCCGAGUCCCUGAGACCCUUUAACCUGUGAGGACAUCCAGGGUCACAGGUGAGGUUCUUGGGAGCGUUGCGUCUGGCC
0.5339302884615384	G14U_U15G_C16A_G72C_C73U	UGCCAGUCUCUAGUGACCUGAGACCCUUUAACCUGUGAGGACAUCCAGGGUCACAGGUGAGGUUCUUGGGACUCUGGCGUCUGGCC
0.21452095808383218	C17A_C18A_U19G_G68U_G69U	UGCCAGUCUCUAGGUCAAGGAGACCCUUUAACCUGUGAGGACAUCCAGGGUCACAGGUGAGGUUCUUUUGAGCCUGGCGUCUGGCC
0.7439730296585135	A23U_C24A_C25U_G62A_U64G	UGCCAGUCUCUAGGUCCCUGAGUAUCUUUAACCUGUGAGGACAUCCAGGGUCACAGGUGAGAUGCUUGGGAGCCUGGCGUCUGGCC
0.04724803705066861	A5U_U7C_U80G_C81G_U82C	UGCCUGCCUCUAGGUCCCUGAGACCCUUUAACCUGUGAGGACAUCCAGGGUCACAGGUGAGGUUCUUGGGAGCCUGGCGGGCGGCC
0.0756485671191555	U9G_C10A_C78U_G79U	UGCCAGUCGAUAGGUCCCUGAGACCCUUUAACCUGUGAGGACAUCCAGGGUCACAGGUGAGGUUCUUGGGAGCCUGGUUUCUGGCC
0.9407487067026541	G14U_U15G_C16A_A71C_G72C_C73U	UGCCAGUCUCUAGUGACCUGAGACCCUUUAACCUGUGAGGACAUCCAGGGUCACAGGUGAGGUUCUUGGGCCUCUGGCGUCUGGCC
0.11482371794871835	C8G_U9C_C10A_G77U_G79C	UGCCAGUGCAUAGGUCCCUGAGACCCUUUAACCUGUGAGGACAUCCAGGGUCACAGGUGAGGUUCUUGGGAGCCUGUCCUCUGGCC
0.08274062028657594	U11C_A12U_C74A_U75A_G76U	UGCCAGUCUCCUGGUCCCUGAGACCCUUUAACCUGUGAGGACAUCCAGGGUCACAGGUGAGGUUCUUGGGAGCAAUGCGUCUGGCC
0.0440737503237503	C8A_U9A_C10U_G79A	UGCCAGUAAUUAGGUCCCUGAGACCCUUUAACCUGUGAGGACAUCCAGGGUCACAGGUGAGGUUCUUGGGAGCCUGGCAUCUGGCC
0.2863505064893944	G14C_U15C_A71U_G72U	UGCCAGUCUCUAGCCCCCUGAGACCCUUUAACCUGUGAGGACAUCCAGGGUCACAGGUGAGGUUCUUGGGUUCCUGGCGUCUGGCC
0.04906996493534938	G22U_U66A_U67C	UGCCAGUCUCUAGGUCCCUGAUACCCUUUAACCUGUGAGGACAUCCAGGGUCACAGGUGAGGUUCACGGGAGCCUGGCGUCUGGCC
0.037442516722408004	U11C_A12C_G13U_C74U_U75A_G76A	UGCCAGUCUCCCUGUCCCUGAGACCCUUUAACCUGUGAGGACAUCCAGGGUCACAGGUGAGGUUCUUGGGAGCUAAGCGUCUGGCC
0.4983258589236838	C16U_A71U_G72A_C73G	UGCCAGUCUCUAGGUUCCUGAGACCCUUUAACCUGUGAGGACAUCCAGGGUCACAGGUGAGGUUCUUGGGUAGCUGGCGUCUGGCC
0.1308743451888611	C8U_U9C_C10G_G77U_G79A	UGCCAGUUCGUAGGUCCCUGAGACCCUUUAACCUGUGAGGACAUCCAGGGUCACAGGUGAGGUUCUUGGGAGCCUGUCAUCUGGCC
0.8503161815661816	G14C_U15A_C16U_A71C_G72U_C73A	UGCCAGUCUCUAGCAUCCUGAGACCCUUUAACCUGUGAGGACAUCCAGGGUCACAGGUGAGGUUCUUGGGCUACUGGCGUCUGGCC
0.21112748138957796	C8A_U9A_C10A_G77U_C78U_G79C	UGCCAGUAAAUAGGUCCCUGAGACCCUUUAACCUGUGAGGACAUCCAGGGUCACAGGUGAGGUUCUUGGGAGCCUGUUCUCUGGCC
0.00514136050516648	C17G_C18G_U19A_G69A_G70A	UGCCAGUCUCUAGGUCGGAGAGACCCUUUAACCUGUGAGGACAUCCAGGGUCACAGGUGAGGUUCUUGAAAGCCUGGCGUCUGGCC
0.6370864350703062	A23G_C24A_U63A	UGCCAGUCUCUAGGUCCCUGAGGACCUUUAACCUGUGAGGACAUCCAGGGUCACAGGUGAGGAUCUUGGGAGCCUGGCGUCUGGCC
0.4438822922044412	C18A_U19G_G68A_G69U	UGCCAGUCUCUAGGUCCAGGAGACCCUUUAACCUGUGAGGACAUCCAGGGUCACAGGUGAGGUUCUUAUGAGCCUGGCGUCUGGCC
0.09021863553113565	A21C_C65A_U66C_U67C	UGCCAGUCUCUAGGUCCCUGCGACCCUUUAACCUGUGAGGACAUCCAGGGUCACAGGUGAGGUUACCGGGAGCCUGGCGUCUGGCC
0.051670673076922906	G2C_C3U_G83C_G84C	UCUCAGUCUCUAGGUCCCUGAGACCCUUUAACCUGUGAGGACAUCCAGGGUCACAGGUGAGGUUCUUGGGAGCCUGGCGUCUCCCC
1.1736449809056189	U11C_A12U_G13U_C74U_U75A	UGCCAGUCUCCUUGUCCCUGAGACCCUUUAACCUGUGAGGACAUCCAGGGUCACAGGUGAGGUUCUUGGGAGCUAGGCGUCUGGCC
0.8346043956043959	G14U_U15G_C16G_G72U_C73A	UGCCAGUCUCUAGUGGCCUGAGACCCUUUAACCUGUGAGGACAUCCAGGGUCACAGGUGAGGUUCUUGGGAUACUGGCGUCUGGCC
0.8585550078094495	A5G_G6U_U80G_C81A_U82G	UGCCGUUCUCUAGGUCCCUGAGACCCUUUAACCUGUGAGGACAUCCAGGGUCACAGGUGAGGUUCUUGGGAGCCUGGCGGAGGGCC
0.2272799365582865	C3G_C4U_G83U_G84C_C85U	UGGUAGUCUCUAGGUCCCUGAGACCCUUUAACCUGUGAGGACAUCCAGGGUCACAGGUGAGGUUCUUGGGAGCCUGGCGUCUUCUC
0.04523358585858574	C8G_U9G_C10U_C78G_G79C	UGCCAGUGGUUAGGUCCCUGAGACCCUUUAACCUGUGAGGACAUCCAGGGUCACAGGUGAGGUUCUUGGGAGCCUGGGCUCUGGCC
0.07519429316995704	G20A_A21U_G22A_U66C	UGCCAGUCUCUAGGUCCCUAUAACCCUUUAACCUGUGAGGACAUCCAGGGUCACAGGUGAGGUUCCUGGGAGCCUGGCGUCUGGCC
0.5285674823697636	G6U_U80A_C81U_U82G	UGCCAUUCUCUAGGUCCCUGAGACCCUUUAACCUGUGAGGACAUCCAGGGUCACAGGUGAGGUUCUUGGGAGCCUGGCGAUGGGCC
0.34999152490138064	G14U_C16U_A71C_G72C_C73G	UGCCAGUCUCUAGUUUCCUGAGACCCUUUAACCUGUGAGGACAUCCAGGGUCACAGGUGAGGUUCUUGGGCCGCUGGCGUCUGGCC
0.5040867865364769	A5G_G6U_U7C_U80G_C81G_U82A	UGCCGUCCUCUAGGUCCCUGAGACCCUUUAACCUGUGAGGACAUCCAGGGUCACAGGUGAGGUUCUUGGGAGCCUGGCGGGAGGCC
0.11265723270440266	U15A_C16A_A71G_G72C_C73A	UGCCAGUCUCUAGGAACCUGAGACCCUUUAACCUGUGAGGACAUCCAGGGUCACAGGUGAGGUUCUUGGGGCACUGGCGUCUGGCC
0.8950361604207757	U11G_A12U_G13C_C74G_U75C_G76U	UGCCAGUCUCGUCGUCCCUGAGACCCUUUAACCUGUGAGGACAUCCAGGGUCACAGGUGAGGUUCUUGGGAGCGCUGCGUCUGGCC
0.27716069849690556	G20A_A21C_G22A_C65A_U66G_U67A	UGCCAGUCUCUAGGUCCCUACAACCCUUUAACCUGUGAGGACAUCCAGGGUCACAGGUGAGGUUAGAGGGAGCCUGGCGUCUGGCC
0.9765815203315203	A23G_C24G_C25G_G62C_U64C	UGCCAGUCUCUAGGUCCCUGAGGGGCUUUAACCUGUGAGGACAUCCAGGGUCACAGGUGAGCUCCUUGGGAGCCUGGCGUCUGGCC
0.5868767806267804	A23G_C25U_G62A_U63A_U64A	UGCCAGUCUCUAGGUCCCUGAGGCUCUUUAACCUGUGAGGACAUCCAGGGUCACAGGUGAGAAACUUGGGAGCCUGGCGUCUGGCC
0.19196534889259334	G2C_C3A_C4U_G83U_C85G	UCAUAGUCUCUAGGUCCCUGAGACCCUUUAACCUGUGAGGACAUCCAGGGUCACAGGUGAGGUUCUUGGGAGCCUGGCGUCUUGGC
0.8098808981945076	A23U_C24A_C25G_G62A_U64C	UGCCAGUCUCUAGGUCCCUGAGUAGCUUUAACCUGUGAGGACAUCCAGGGUCACAGGUGAGAUCCUUGGGAGCCUGGCGUCUGGCC
0.07390951959917473	U11C_A12G_G13U_C74U_U75A_G76A	UGCCAGUCUCCGUGUCCCUGAGACCCUUUAACCUGUGAGGACAUCCAGGGUCACAGGUGAGGUUCUUGGGAGCUAAGCGUCUGGCC
0.3317129629629619	G20A_G22C_C65U_U67C	UGCCAGUCUCUAGGUCCCUAACACCCUUUAACCUGUGAGGACAUCCAGGGUCACAGGUGAGGUUUUCGGGAGCCUGGCGUCUGGCC
0.2645690294553929	G2C_C3G_C4U_G83U_C85G	UCGUAGUCUCUAGGUCCCUGAGACCCUUUAACCUGUGAGGACAUCCAGGGUCACAGGUGAGGUUCUUGGGAGCCUGGCGUCUUGGC
0.03204382826475842	U9C_C10A_G77A_C78A_G79A	UGCCAGUCCAUAGGUCCCUGAGACCCUUUAACCUGUGAGGACAUCCAGGGUCACAGGUGAGGUUCUUGGGAGCCUGAAAUCUGGCC
0.03871962581991654	C18A_G68C_G69U_G70C	UGCCAGUCUCUAGGUCCAUGAGACCCUUUAACCUGUGAGGACAUCCAGGGUCACAGGUGAGGUUCUUCUCAGCCUGGCGUCUGGCC
0.1271342530114457	C17U_C18U_G68U_G69C	UGCCAGUCUCUAGGUCUUUGAGACCCUUUAACCUGUGAGGACAUCCAGGGUCACAGGUGAGGUUCUUUCGAGCCUGGCGUCUGGCC
0.5072809031764255	A5U_G6C_U80A_C81U_U82C	UGCCUCUCUCUAGGUCCCUGAGACCCUUUAACCUGUGAGGACAUCCAGGGUCACAGGUGAGGUUCUUGGGAGCCUGGCGAUCGGCC
0.12868175287356343	A5G_G6A_U7A_U80A	UGCCGAACUCUAGGUCCCUGAGACCCUUUAACCUGUGAGGACAUCCAGGGUCACAGGUGAGGUUCUUGGGAGCCUGGCGACUGGCC
0.8447744963369962	A23U_C25G_G62C_U63C	UGCCAGUCUCUAGGUCCCUGAGUCGCUUUAACCUGUGAGGACAUCCAGGGUCACAGGUGAGCCUCUUGGGAGCCUGGCGUCUGGCC
0.7065173665620091	A23G_C24G_C25U_G62A_U64A	UGCCAGUCUCUAGGUCCCUGAGGGUCUUUAACCUGUGAGGACAUCCAGGGUCACAGGUGAGAUACUUGGGAGCCUGGCGUCUGGCC
0.5410632770007769	A5U_G6A_U7G_U80C_C81A_U82C	UGCCUAGCUCUAGGUCCCUGAGACCCUUUAACCUGUGAGGACAUCCAGGGUCACAGGUGAGGUUCUUGGGAGCCUGGCGCACGGCC
1.1924001479289943	G14A_U15G_C16U_A71G_G72C	UGCCAGUCUCUAGAGUCCUGAGACCCUUUAACCUGUGAGGACAUCCAGGGUCACAGGUGAGGUUCUUGGGGCCCUGGCGUCUGGCC
0.20336937109325112	C3A_C4U_G84A	UGAUAGUCUCUAGGUCCCUGAGACCCUUUAACCUGUGAGGACAUCCAGGGUCACAGGUGAGGUUCUUGGGAGCCUGGCGUCUGACC
0.6441034943508558	G14U_U15A_C16U_A71G_C73G	UGCCAGUCUCUAGUAUCCUGAGACCCUUUAACCUGUGAGGACAUCCAGGGUCACAGGUGAGGUUCUUGGGGGGCUGGCGUCUGGCC
0.13556280356941125	G20A_U66G_U67G	UGCCAGUCUCUAGGUCCCUAAGACCCUUUAACCUGUGAGGACAUCCAGGGUCACAGGUGAGGUUCGGGGGAGCCUGGCGUCUGGCC
0.6499718337218336	G20U_C65G_U67A	UGCCAGUCUCUAGGUCCCUUAGACCCUUUAACCUGUGAGGACAUCCAGGGUCACAGGUGAGGUUGUAGGGAGCCUGGCGUCUGGCC
0.7612969792764313	A23U_C24A_C25G_G62C_U63G	UGCCAGUCUCUAGGUCCCUGAGUAGCUUUAACCUGUGAGGACAUCCAGGGUCACAGGUGAGCGUCUUGGGAGCCUGGCGUCUGGCC
0.17408757237386305	A5C_G6C_U7C_C81G_U82C	UGCCCCCCUCUAGGUCCCUGAGACCCUUUAACCUGUGAGGACAUCCAGGGUCACAGGUGAGGUUCUUGGGAGCCUGGCGUGCGGCC
0.05514830897895415	C18A_U19A_G68U_G69A_G70U	UGCCAGUCUCUAGGUCCAAGAGACCCUUUAACCUGUGAGGACAUCCAGGGUCACAGGUGAGGUUCUUUAUAGCCUGGCGUCUGGCC
0.10094392786700472	G6C_U7A_U80C_U82C	UGCCACACUCUAGGUCCCUGAGACCCUUUAACCUGUGAGGACAUCCAGGGUCACAGGUGAGGUUCUUGGGAGCCUGGCGCCCGGCC
0.02643001180405278	A5C_G6C_U7G_U80G_C81U_U82G	UGCCCCGCUCUAGGUCCCUGAGACCCUUUAACCUGUGAGGACAUCCAGGGUCACAGGUGAGGUUCUUGGGAGCCUGGCGGUGGGCC
0.4148469809760121	G6C_U7A_U82C	UGCCACACUCUAGGUCCCUGAGACCCUUUAACCUGUGAGGACAUCCAGGGUCACAGGUGAGGUUCUUGGGAGCCUGGCGUCCGGCC
0.17223557692307676	C8U_U9C_C10U_C78G_G79C	UGCCAGUUCUUAGGUCCCUGAGACCCUUUAACCUGUGAGGACAUCCAGGGUCACAGGUGAGGUUCUUGGGAGCCUGGGCUCUGGCC
0.3070494964645378	G6A_U7G_U80C_C81G_U82G	UGCCAAGCUCUAGGUCCCUGAGACCCUUUAACCUGUGAGGACAUCCAGGGUCACAGGUGAGGUUCUUGGGAGCCUGGCGCGGGGCC
0.08115360516676291	G2C_C4U_G83C_G84U_C85G	UCCUAGUCUCUAGGUCCCUGAGACCCUUUAACCUGUGAGGACAUCCAGGGUCACAGGUGAGGUUCUUGGGAGCCUGGCGUCUCUGC
0.05454126602564111	C8U_U9G_C10A_G77C_C78U_G79C	UGCCAGUUGAUAGGUCCCUGAGACCCUUUAACCUGUGAGGACAUCCAGGGUCACAGGUGAGGUUCUUGGGAGCCUGCUCUCUGGCC
0.10142761752136784	C8G_U9A_C10U_C78A_G79C	UGCCAGUGAUUAGGUCCCUGAGACCCUUUAACCUGUGAGGACAUCCAGGGUCACAGGUGAGGUUCUUGGGAGCCUGGACUCUGGCC
0.6635869125616757	U7C_U80G_C81A_U82G	UGCCAGCCUCUAGGUCCCUGAGACCCUUUAACCUGUGAGGACAUCCAGGGUCACAGGUGAGGUUCUUGGGAGCCUGGCGGAGGGCC
0.8046701494044013	G14A_U15G_A71G_G72U	UGCCAGUCUCUAGAGCCCUGAGACCCUUUAACCUGUGAGGACAUCCAGGGUCACAGGUGAGGUUCUUGGGGUCCUGGCGUCUGGCC
0.073249613174182	U11A_G13C_C74U_U75C_G76A	UGCCAGUCUCAACGUCCCUGAGACCCUUUAACCUGUGAGGACAUCCAGGGUCACAGGUGAGGUUCUUGGGAGCUCAGCGUCUGGCC
0.5362903677954699	C17G_U19A_G68U	UGCCAGUCUCUAGGUCGCAGAGACCCUUUAACCUGUGAGGACAUCCAGGGUCACAGGUGAGGUUCUUUGGAGCCUGGCGUCUGGCC
0.03280677655677653	G77A_C78U_G79C	UGCCAGUCUCUAGGUCCCUGAGACCCUUUAACCUGUGAGGACAUCCAGGGUCACAGGUGAGGUUCUUGGGAGCCUGAUCUCUGGCC
0.38051071495414474	G14C_U15G_C16U_A71G_G72A_C73A	UGCCAGUCUCUAGCGUCCUGAGACCCUUUAACCUGUGAGGACAUCCAGGGUCACAGGUGAGGUUCUUGGGGAACUGGCGUCUGGCC
0.10356649069884347	G14C_U15A_G72A	UGCCAGUCUCUAGCACCCUGAGACCCUUUAACCUGUGAGGACAUCCAGGGUCACAGGUGAGGUUCUUGGGAACCUGGCGUCUGGCC
0.0582204767063924	G22U_C65A_U66A_U67A	UGCCAGUCUCUAGGUCCCUGAUACCCUUUAACCUGUGAGGACAUCCAGGGUCACAGGUGAGGUUAAAGGGAGCCUGGCGUCUGGCC
0.08812052772808585	G20A_A21G_G22U_C65U_U66C_U67A	UGCCAGUCUCUAGGUCCCUAGUACCCUUUAACCUGUGAGGACAUCCAGGGUCACAGGUGAGGUUUCAGGGAGCCUGGCGUCUGGCC
0.2113569321533924	G2U_C4A_G83C_G84A_C85G	UUCAAGUCUCUAGGUCCCUGAGACCCUUUAACCUGUGAGGACAUCCAGGGUCACAGGUGAGGUUCUUGGGAGCCUGGCGUCUCAGC
0.018823560319461946	C10U_G77U_C78G_G79A	UGCCAGUCUUUAGGUCCCUGAGACCCUUUAACCUGUGAGGACAUCCAGGGUCACAGGUGAGGUUCUUGGGAGCCUGUGAUCUGGCC
0.42648809523809433	C16G_A71U_G72C_C73G	UGCCAGUCUCUAGGUGCCUGAGACCCUUUAACCUGUGAGGACAUCCAGGGUCACAGGUGAGGUUCUUGGGUCGCUGGCGUCUGGCC
0.1844557718051696	G6U_U7C_U80A_C81U_U82A	UGCCAUCCUCUAGGUCCCUGAGACCCUUUAACCUGUGAGGACAUCCAGGGUCACAGGUGAGGUUCUUGGGAGCCUGGCGAUAGGCC
0.18673352110852084	C17A_C18U_U19C_G68A_G69C_G70U	UGCCAGUCUCUAGGUCAUCGAGACCCUUUAACCUGUGAGGACAUCCAGGGUCACAGGUGAGGUUCUUACUAGCCUGGCGUCUGGCC
1.1326149049363339	G14U_C16G_A71C	UGCCAGUCUCUAGUUGCCUGAGACCCUUUAACCUGUGAGGACAUCCAGGGUCACAGGUGAGGUUCUUGGGCGCCUGGCGUCUGGCC
0.8763751414027147	G14C_U15G_C16A_A71U_G72U_C73U	UGCCAGUCUCUAGCGACCUGAGACCCUUUAACCUGUGAGGACAUCCAGGGUCACAGGUGAGGUUCUUGGGUUUCUGGCGUCUGGCC
0.7878039841324592	A23U_C24U_C25A_G62U_U64A	UGCCAGUCUCUAGGUCCCUGAGUUACUUUAACCUGUGAGGACAUCCAGGGUCACAGGUGAGUUACUUGGGAGCCUGGCGUCUGGCC
0.5792131574341471	U11A_A12U_C74U_U75G_G76U	UGCCAGUCUCAUGGUCCCUGAGACCCUUUAACCUGUGAGGACAUCCAGGGUCACAGGUGAGGUUCUUGGGAGCUGUGCGUCUGGCC
0.07918877099911609	C3G_G83U_G84C_C85A	UGGCAGUCUCUAGGUCCCUGAGACCCUUUAACCUGUGAGGACAUCCAGGGUCACAGGUGAGGUUCUUGGGAGCCUGGCGUCUUCAC
0.16403388278388242	A5G_G6U_U7G_U80A	UGCCGUGCUCUAGGUCCCUGAGACCCUUUAACCUGUGAGGACAUCCAGGGUCACAGGUGAGGUUCUUGGGAGCCUGGCGACUGGCC
0.5199874084249085	A12G_G13U_C74A	UGCCAGUCUCUGUGUCCCUGAGACCCUUUAACCUGUGAGGACAUCCAGGGUCACAGGUGAGGUUCUUGGGAGCAUGGCGUCUGGCC
0.26747171945701304	A5C_U7G_C81U_U82C	UGCCCGGCUCUAGGUCCCUGAGACCCUUUAACCUGUGAGGACAUCCAGGGUCACAGGUGAGGUUCUUGGGAGCCUGGCGUUCGGCC
0.016953837549475128	C17U_U19C_G68U_G69U_G70C	UGCCAGUCUCUAGGUCUCCGAGACCCUUUAACCUGUGAGGACAUCCAGGGUCACAGGUGAGGUUCUUUUCAGCCUGGCGUCUGGCC
0.5723520710059171	G13C_C74G_U75G_G76C	UGCCAGUCUCUACGUCCCUGAGACCCUUUAACCUGUGAGGACAUCCAGGGUCACAGGUGAGGUUCUUGGGAGCGGCGCGUCUGGCC
0.23435815253122894	U7A_C81G_U82G	UGCCAGACUCUAGGUCCCUGAGACCCUUUAACCUGUGAGGACAUCCAGGGUCACAGGUGAGGUUCUUGGGAGCCUGGCGUGGGGCC
0.9002845131921218	G14A_U15A_C16U_A71U_G72U	UGCCAGUCUCUAGAAUCCUGAGACCCUUUAACCUGUGAGGACAUCCAGGGUCACAGGUGAGGUUCUUGGGUUCCUGGCGUCUGGCC
0.03934519006634381	C18U_U19G_G68A_G70U	UGCCAGUCUCUAGGUCCUGGAGACCCUUUAACCUGUGAGGACAUCCAGGGUCACAGGUGAGGUUCUUAGUAGCCUGGCGUCUGGCC
0.04592948717948709	C17G_C18G_G68U_G69A	UGCCAGUCUCUAGGUCGGUGAGACCCUUUAACCUGUGAGGACAUCCAGGGUCACAGGUGAGGUUCUUUAGAGCCUGGCGUCUGGCC
0.5173376303183996	G14C_C16U_A71G_G72C_C73A	UGCCAGUCUCUAGCUUCCUGAGACCCUUUAACCUGUGAGGACAUCCAGGGUCACAGGUGAGGUUCUUGGGGCACUGGCGUCUGGCC
0.8605469850662157	U11C_A12G_C74A_U75C	UGCCAGUCUCCGGGUCCCUGAGACCCUUUAACCUGUGAGGACAUCCAGGGUCACAGGUGAGGUUCUUGGGAGCACGGCGUCUGGCC
0.7032952724358973	U11G_A12G_G13U_U75C_G76C	UGCCAGUCUCGGUGUCCCUGAGACCCUUUAACCUGUGAGGACAUCCAGGGUCACAGGUGAGGUUCUUGGGAGCCCCGCGUCUGGCC
0.3045324693422523	A5G_G6A_U7C_U82A	UGCCGACCUCUAGGUCCCUGAGACCCUUUAACCUGUGAGGACAUCCAGGGUCACAGGUGAGGUUCUUGGGAGCCUGGCGUCAGGCC
0.23770524066576623	C8A_C10G_G77A_C78A_G79U	UGCCAGUAUGUAGGUCCCUGAGACCCUUUAACCUGUGAGGACAUCCAGGGUCACAGGUGAGGUUCUUGGGAGCCUGAAUUCUGGCC
0.8592768296824588	U11G_G13U_C74A_G76A	UGCCAGUCUCGAUGUCCCUGAGACCCUUUAACCUGUGAGGACAUCCAGGGUCACAGGUGAGGUUCUUGGGAGCAUAGCGUCUGGCC
0.3783963432400927	A12U_C74G_U75C_G76A	UGCCAGUCUCUUGGUCCCUGAGACCCUUUAACCUGUGAGGACAUCCAGGGUCACAGGUGAGGUUCUUGGGAGCGCAGCGUCUGGCC
0.5214910523504273	G62C_U63G_U64A	UGCCAGUCUCUAGGUCCCUGAGACCCUUUAACCUGUGAGGACAUCCAGGGUCACAGGUGAGCGACUUGGGAGCCUGGCGUCUGGCC
0.723686015706311	C17G_C18U_G68A_G69A_G70C	UGCCAGUCUCUAGGUCGUUGAGACCCUUUAACCUGUGAGGACAUCCAGGGUCACAGGUGAGGUUCUUAACAGCCUGGCGUCUGGCC
0.46832595073465927	C24U_C25U_U63G_U64C	UGCCAGUCUCUAGGUCCCUGAGAUUCUUUAACCUGUGAGGACAUCCAGGGUCACAGGUGAGGGCCUUGGGAGCCUGGCGUCUGGCC
0.18130060728744962	G20C_G22A_U67C	UGCCAGUCUCUAGGUCCCUCAAACCCUUUAACCUGUGAGGACAUCCAGGGUCACAGGUGAGGUUCUCGGGAGCCUGGCGUCUGGCC
0.3211171773142113	A71U_G72A_C73A	UGCCAGUCUCUAGGUCCCUGAGACCCUUUAACCUGUGAGGACAUCCAGGGUCACAGGUGAGGUUCUUGGGUAACUGGCGUCUGGCC
0.017397533022532975	C8G_U9C_C10U_G77U	UGCCAGUGCUUAGGUCCCUGAGACCCUUUAACCUGUGAGGACAUCCAGGGUCACAGGUGAGGUUCUUGGGAGCCUGUCGUCUGGCC
0.2121837525592273	A5G_G6U_U7C_U80A_C81U	UGCCGUCCUCUAGGUCCCUGAGACCCUUUAACCUGUGAGGACAUCCAGGGUCACAGGUGAGGUUCUUGGGAGCCUGGCGAUUGGCC
0.4607391952910824	G14A_U15C_C16A_A71C_C73G	UGCCAGUCUCUAGACACCUGAGACCCUUUAACCUGUGAGGACAUCCAGGGUCACAGGUGAGGUUCUUGGGCGGCUGGCGUCUGGCC
0.31126911492122394	A5C_U80A_C81G	UGCCCGUCUCUAGGUCCCUGAGACCCUUUAACCUGUGAGGACAUCCAGGGUCACAGGUGAGGUUCUUGGGAGCCUGGCGAGUGGCC
0.9721741452991453	A12U_G13U_U75A_G76A	UGCCAGUCUCUUUGUCCCUGAGACCCUUUAACCUGUGAGGACAUCCAGGGUCACAGGUGAGGUUCUUGGGAGCCAAGCGUCUGGCC
0.3827457264957262	C8G_U9G_C10U_G77A_G79U	UGCCAGUGGUUAGGUCCCUGAGACCCUUUAACCUGUGAGGACAUCCAGGGUCACAGGUGAGGUUCUUGGGAGCCUGACUUCUGGCC
0.3730031080031076	G20A_A21C_G22U_C65A_U66G_U67A	UGCCAGUCUCUAGGUCCCUACUACCCUUUAACCUGUGAGGACAUCCAGGGUCACAGGUGAGGUUAGAGGGAGCCUGGCGUCUGGCC
0.9707823426573428	C24U_G62C_U63C	UGCCAGUCUCUAGGUCCCUGAGAUCCUUUAACCUGUGAGGACAUCCAGGGUCACAGGUGAGCCUCUUGGGAGCCUGGCGUCUGGCC
0.06675797555158013	A12C_G13C_C74A_G76C	UGCCAGUCUCUCCGUCCCUGAGACCCUUUAACCUGUGAGGACAUCCAGGGUCACAGGUGAGGUUCUUGGGAGCAUCGCGUCUGGCC
0.30313461538461456	G14A_U15G_C16A_A71G_G72A	UGCCAGUCUCUAGAGACCUGAGACCCUUUAACCUGUGAGGACAUCCAGGGUCACAGGUGAGGUUCUUGGGGACCUGGCGUCUGGCC
0.07066074950690321	U11C_G13C_C74A_U75G_G76A	UGCCAGUCUCCACGUCCCUGAGACCCUUUAACCUGUGAGGACAUCCAGGGUCACAGGUGAGGUUCUUGGGAGCAGAGCGUCUGGCC
1.0005296737691103	G14U_C16A_A71U_G72C_C73A	UGCCAGUCUCUAGUUACCUGAGACCCUUUAACCUGUGAGGACAUCCAGGGUCACAGGUGAGGUUCUUGGGUCACUGGCGUCUGGCC
0.9428482755507402	U11G_A12G_G13U_C74A_U75C	UGCCAGUCUCGGUGUCCCUGAGACCCUUUAACCUGUGAGGACAUCCAGGGUCACAGGUGAGGUUCUUGGGAGCACGGCGUCUGGCC
0.2850795755968179	G20U_A21C_U67C	UGCCAGUCUCUAGGUCCCUUCGACCCUUUAACCUGUGAGGACAUCCAGGGUCACAGGUGAGGUUCUCGGGAGCCUGGCGUCUGGCC
0.3961690363349142	A5U_G6A_U80G_U82C	UGCCUAUCUCUAGGUCCCUGAGACCCUUUAACCUGUGAGGACAUCCAGGGUCACAGGUGAGGUUCUUGGGAGCCUGGCGGCCGGCC
0.75592280982906	A23G_G62U_U63A	UGCCAGUCUCUAGGUCCCUGAGGCCCUUUAACCUGUGAGGACAUCCAGGGUCACAGGUGAGUAUCUUGGGAGCCUGGCGUCUGGCC
0.29088675213675175	G2C_C3G_C4G_G84C_C85G	UCGGAGUCUCUAGGUCCCUGAGACCCUUUAACCUGUGAGGACAUCCAGGGUCACAGGUGAGGUUCUUGGGAGCCUGGCGUCUGCGC
0.11593851132686095	U11C_A12U_G13A_U75G_G76C	UGCCAGUCUCCUAGUCCCUGAGACCCUUUAACCUGUGAGGACAUCCAGGGUCACAGGUGAGGUUCUUGGGAGCCGCGCGUCUGGCC
0.12178273115773132	C8U_U9G_C10G_G77U_C78A	UGCCAGUUGGUAGGUCCCUGAGACCCUUUAACCUGUGAGGACAUCCAGGGUCACAGGUGAGGUUCUUGGGAGCCUGUAGUCUGGCC
0.5886857778415615	U11C_A12G_G13C_C74G_U75G	UGCCAGUCUCCGCGUCCCUGAGACCCUUUAACCUGUGAGGACAUCCAGGGUCACAGGUGAGGUUCUUGGGAGCGGGGCGUCUGGCC
0.08788975941753747	C8U_C10A_G77A_C78A	UGCCAGUUUAUAGGUCCCUGAGACCCUUUAACCUGUGAGGACAUCCAGGGUCACAGGUGAGGUUCUUGGGAGCCUGAAGUCUGGCC
0.02443057828696127	C8U_U9C_C10A_C78A_G79C	UGCCAGUUCAUAGGUCCCUGAGACCCUUUAACCUGUGAGGACAUCCAGGGUCACAGGUGAGGUUCUUGGGAGCCUGGACUCUGGCC
0.13862863508442766	C18G_G68C_G69C_G70U	UGCCAGUCUCUAGGUCCGUGAGACCCUUUAACCUGUGAGGACAUCCAGGGUCACAGGUGAGGUUCUUCCUAGCCUGGCGUCUGGCC
0.6587865837865836	C3U_C4G_G83C_G84A_C85A	UGUGAGUCUCUAGGUCCCUGAGACCCUUUAACCUGUGAGGACAUCCAGGGUCACAGGUGAGGUUCUUGGGAGCCUGGCGUCUCAAC
0.6409251165501166	A5G_U7C_U82C	UGCCGGCCUCUAGGUCCCUGAGACCCUUUAACCUGUGAGGACAUCCAGGGUCACAGGUGAGGUUCUUGGGAGCCUGGCGUCCGGCC
0.4685869645768488	A23G_C24U_C25U_U64A	UGCCAGUCUCUAGGUCCCUGAGGUUCUUUAACCUGUGAGGACAUCCAGGGUCACAGGUGAGGUACUUGGGAGCCUGGCGUCUGGCC
0.29030902273826836	C3G_C4G_G84A_C85U	UGGGAGUCUCUAGGUCCCUGAGACCCUUUAACCUGUGAGGACAUCCAGGGUCACAGGUGAGGUUCUUGGGAGCCUGGCGUCUGAUC
0.8795008183306053	A23C_C24U_C25U_G62A_U63G	UGCCAGUCUCUAGGUCCCUGAGCUUCUUUAACCUGUGAGGACAUCCAGGGUCACAGGUGAGAGUCUUGGGAGCCUGGCGUCUGGCC
0.03890202466022144	A21G_G22U_C65G_U66A_U67A	UGCCAGUCUCUAGGUCCCUGGUACCCUUUAACCUGUGAGGACAUCCAGGGUCACAGGUGAGGUUGAAGGGAGCCUGGCGUCUGGCC
0.5188980230964966	G14U_U15A_C16A_A71C_C73U	UGCCAGUCUCUAGUAACCUGAGACCCUUUAACCUGUGAGGACAUCCAGGGUCACAGGUGAGGUUCUUGGGCGUCUGGCGUCUGGCC
0.9751929848320694	G2A_C3A_C4U_G83A_G84U_C85U	UAAUAGUCUCUAGGUCCCUGAGACCCUUUAACCUGUGAGGACAUCCAGGGUCACAGGUGAGGUUCUUGGGAGCCUGGCGUCUAUUC
0.24061785480973386	C17U_C18A_U19A_G68U_G69C	UGCCAGUCUCUAGGUCUAAGAGACCCUUUAACCUGUGAGGACAUCCAGGGUCACAGGUGAGGUUCUUUCGAGCCUGGCGUCUGGCC
0.49528439533103663	C25A_G62C_U64A	UGCCAGUCUCUAGGUCCCUGAGACACUUUAACCUGUGAGGACAUCCAGGGUCACAGGUGAGCUACUUGGGAGCCUGGCGUCUGGCC
0.2798003241968767	U11A_A12C_C74A_G76U	UGCCAGUCUCACGGUCCCUGAGACCCUUUAACCUGUGAGGACAUCCAGGGUCACAGGUGAGGUUCUUGGGAGCAUUGCGUCUGGCC
0.1298007246376808	G6C_U7A_U80A_U82C	UGCCACACUCUAGGUCCCUGAGACCCUUUAACCUGUGAGGACAUCCAGGGUCACAGGUGAGGUUCUUGGGAGCCUGGCGACCGGCC
0.011360650539095794	C17A_C18A_U19G_G70C	UGCCAGUCUCUAGGUCAAGGAGACCCUUUAACCUGUGAGGACAUCCAGGGUCACAGGUGAGGUUCUUGGCAGCCUGGCGUCUGGCC
0.27043423918423926	C18A_U19A_G68U	UGCCAGUCUCUAGGUCCAAGAGACCCUUUAACCUGUGAGGACAUCCAGGGUCACAGGUGAGGUUCUUUGGAGCCUGGCGUCUGGCC
0.6029605662899501	A5U_U7G_U80C_C81G_U82A	UGCCUGGCUCUAGGUCCCUGAGACCCUUUAACCUGUGAGGACAUCCAGGGUCACAGGUGAGGUUCUUGGGAGCCUGGCGCGAGGCC
0.9403572730586948	C17U_C18G_U19A_G68U_G69C_G70A	UGCCAGUCUCUAGGUCUGAGAGACCCUUUAACCUGUGAGGACAUCCAGGGUCACAGGUGAGGUUCUUUCAAGCCUGGCGUCUGGCC
0.34339803498682	A21G_G22A_C65G_U66C	UGCCAGUCUCUAGGUCCCUGGAACCCUUUAACCUGUGAGGACAUCCAGGGUCACAGGUGAGGUUGCUGGGAGCCUGGCGUCUGGCC
0.17444372534516817	U15G_C16G_A71G_G72A_C73G	UGCCAGUCUCUAGGGGCCUGAGACCCUUUAACCUGUGAGGACAUCCAGGGUCACAGGUGAGGUUCUUGGGGAGCUGGCGUCUGGCC
0.8349324633699635	G20A_A21G_G22U_C65A_U66C_U67C	UGCCAGUCUCUAGGUCCCUAGUACCCUUUAACCUGUGAGGACAUCCAGGGUCACAGGUGAGGUUACCGGGAGCCUGGCGUCUGGCC
0.9664027744075062	A5U_G6U_U7G_C81G_U82A	UGCCUUGCUCUAGGUCCCUGAGACCCUUUAACCUGUGAGGACAUCCAGGGUCACAGGUGAGGUUCUUGGGAGCCUGGCGUGAGGCC
0.12042487492182621	A21C_G22U_C65U_U66C_U67C	UGCCAGUCUCUAGGUCCCUGCUACCCUUUAACCUGUGAGGACAUCCAGGGUCACAGGUGAGGUUUCCGGGAGCCUGGCGUCUGGCC
0.12758190883190929	A5C_G6A_U7A_U80A_C81A_U82C	UGCCCAACUCUAGGUCCCUGAGACCCUUUAACCUGUGAGGACAUCCAGGGUCACAGGUGAGGUUCUUGGGAGCCUGGCGAACGGCC
0.11996507845388449	G20U_G22A_U66G_U67C	UGCCAGUCUCUAGGUCCCUUAAACCCUUUAACCUGUGAGGACAUCCAGGGUCACAGGUGAGGUUCGCGGGAGCCUGGCGUCUGGCC
0.018082475267514615	C8A_C10A_G77A_C78G	UGCCAGUAUAUAGGUCCCUGAGACCCUUUAACCUGUGAGGACAUCCAGGGUCACAGGUGAGGUUCUUGGGAGCCUGAGGUCUGGCC
0.04213714420136436	C17G_C18U_U19C_G68C_G69U_G70U	UGCCAGUCUCUAGGUCGUCGAGACCCUUUAACCUGUGAGGACAUCCAGGGUCACAGGUGAGGUUCUUCUUAGCCUGGCGUCUGGCC
0.8616371794871792	G14U_G72A_C73U	UGCCAGUCUCUAGUUCCCUGAGACCCUUUAACCUGUGAGGACAUCCAGGGUCACAGGUGAGGUUCUUGGGAAUCUGGCGUCUGGCC
0.8828668091168091	U15A_A71C_G72U_C73U	UGCCAGUCUCUAGGACCCUGAGACCCUUUAACCUGUGAGGACAUCCAGGGUCACAGGUGAGGUUCUUGGGCUUCUGGCGUCUGGCC
0.022404627892432756	U11C_A12C_G13C_G76A	UGCCAGUCUCCCCGUCCCUGAGACCCUUUAACCUGUGAGGACAUCCAGGGUCACAGGUGAGGUUCUUGGGAGCCUAGCGUCUGGCC
0.9499053030303031	A23U_U63G_U64A	UGCCAGUCUCUAGGUCCCUGAGUCCCUUUAACCUGUGAGGACAUCCAGGGUCACAGGUGAGGGACUUGGGAGCCUGGCGUCUGGCC
0.04844125600961526	C8U_U9C_C10A_C78U_G79C	UGCCAGUUCAUAGGUCCCUGAGACCCUUUAACCUGUGAGGACAUCCAGGGUCACAGGUGAGGUUCUUGGGAGCCUGGUCUCUGGCC
0.07152952921395524	U11A_G13U_U75C	UGCCAGUCUCAAUGUCCCUGAGACCCUUUAACCUGUGAGGACAUCCAGGGUCACAGGUGAGGUUCUUGGGAGCCCGGCGUCUGGCC
0.08296163914619438	A21U_C65A_U66G_U67G	UGCCAGUCUCUAGGUCCCUGUGACCCUUUAACCUGUGAGGACAUCCAGGGUCACAGGUGAGGUUAGGGGGAGCCUGGCGUCUGGCC
0.0903530895334171	C3G_G83A_G84A_C85A	UGGCAGUCUCUAGGUCCCUGAGACCCUUUAACCUGUGAGGACAUCCAGGGUCACAGGUGAGGUUCUUGGGAGCCUGGCGUCUAAAC
0.17122835132703612	U11A_A12U_G13U_C74G_U75C_G76C	UGCCAGUCUCAUUGUCCCUGAGACCCUUUAACCUGUGAGGACAUCCAGGGUCACAGGUGAGGUUCUUGGGAGCGCCGCGUCUGGCC
0.21120859067939293	G2A_C3U_C4U_G83C_G84A_C85G	UAUUAGUCUCUAGGUCCCUGAGACCCUUUAACCUGUGAGGACAUCCAGGGUCACAGGUGAGGUUCUUGGGAGCCUGGCGUCUCAGC
0.10925957302609297	G6C_U7G_U80A_C81U	UGCCACGCUCUAGGUCCCUGAGACCCUUUAACCUGUGAGGACAUCCAGGGUCACAGGUGAGGUUCUUGGGAGCCUGGCGAUUGGCC
0.5820679240631162	C17G_C18A_G69C_G70U	UGCCAGUCUCUAGGUCGAUGAGACCCUUUAACCUGUGAGGACAUCCAGGGUCACAGGUGAGGUUCUUGCUAGCCUGGCGUCUGGCC
0.6040306507218273	G2A_C3U_C4U_G83A_G84A	UAUUAGUCUCUAGGUCCCUGAGACCCUUUAACCUGUGAGGACAUCCAGGGUCACAGGUGAGGUUCUUGGGAGCCUGGCGUCUAACC
0.38923294219904436	C8A_U9C_C10U_G77A_C78G_G79U	UGCCAGUACUUAGGUCCCUGAGACCCUUUAACCUGUGAGGACAUCCAGGGUCACAGGUGAGGUUCUUGGGAGCCUGAGUUCUGGCC
0.42312992125984145	G14C_U15G_C16G_A71U_G72A	UGCCAGUCUCUAGCGGCCUGAGACCCUUUAACCUGUGAGGACAUCCAGGGUCACAGGUGAGGUUCUUGGGUACCUGGCGUCUGGCC
0.01583775419982313	U11G_A12C_G13C_G76A	UGCCAGUCUCGCCGUCCCUGAGACCCUUUAACCUGUGAGGACAUCCAGGGUCACAGGUGAGGUUCUUGGGAGCCUAGCGUCUGGCC
0.027433797737265963	C17G_C18U_U19G_G68A	UGCCAGUCUCUAGGUCGUGGAGACCCUUUAACCUGUGAGGACAUCCAGGGUCACAGGUGAGGUUCUUAGGAGCCUGGCGUCUGGCC
0.10206552706552686	C8A_U9G_C10A_G77C_G79A	UGCCAGUAGAUAGGUCCCUGAGACCCUUUAACCUGUGAGGACAUCCAGGGUCACAGGUGAGGUUCUUGGGAGCCUGCCAUCUGGCC
0.04854336043360442	U9G_C10A_C78U	UGCCAGUCGAUAGGUCCCUGAGACCCUUUAACCUGUGAGGACAUCCAGGGUCACAGGUGAGGUUCUUGGGAGCCUGGUGUCUGGCC
0.5587484857662024	U15C_C16A_A71U_G72A_C73G	UGCCAGUCUCUAGGCACCUGAGACCCUUUAACCUGUGAGGACAUCCAGGGUCACAGGUGAGGUUCUUGGGUAGCUGGCGUCUGGCC
0.012758190883190863	C8A_G77C_C78G	UGCCAGUAUCUAGGUCCCUGAGACCCUUUAACCUGUGAGGACAUCCAGGGUCACAGGUGAGGUUCUUGGGAGCCUGCGGUCUGGCC
0.03827457264957268	G20C_A21U_G22U_C65U_U66G_U67C	UGCCAGUCUCUAGGUCCCUCUUACCCUUUAACCUGUGAGGACAUCCAGGGUCACAGGUGAGGUUUGCGGGAGCCUGGCGUCUGGCC
0.28808818123334323	A5U_U7C_U80A_C81G_U82G	UGCCUGCCUCUAGGUCCCUGAGACCCUUUAACCUGUGAGGACAUCCAGGGUCACAGGUGAGGUUCUUGGGAGCCUGGCGAGGGGCC
0.5035388732063043	C8U_C10G_G77C_C78A_G79A	UGCCAGUUUGUAGGUCCCUGAGACCCUUUAACCUGUGAGGACAUCCAGGGUCACAGGUGAGGUUCUUGGGAGCCUGCAAUCUGGCC
0.12029151404151388	G6U_U7C_U82A	UGCCAUCCUCUAGGUCCCUGAGACCCUUUAACCUGUGAGGACAUCCAGGGUCACAGGUGAGGUUCUUGGGAGCCUGGCGUCAGGCC
0.16676778083028074	G13C_C74U_U75A	UGCCAGUCUCUACGUCCCUGAGACCCUUUAACCUGUGAGGACAUCCAGGGUCACAGGUGAGGUUCUUGGGAGCUAGGCGUCUGGCC
1.0617033630620587	G14U_C16U_A71G_G72A_C73G	UGCCAGUCUCUAGUUUCCUGAGACCCUUUAACCUGUGAGGACAUCCAGGGUCACAGGUGAGGUUCUUGGGGAGCUGGCGUCUGGCC
0.2642518440463649	G2U_C3G_G83A_G84C	UUGCAGUCUCUAGGUCCCUGAGACCCUUUAACCUGUGAGGACAUCCAGGGUCACAGGUGAGGUUCUUGGGAGCCUGGCGUCUACCC
0.7954454663693792	U11G_A12C_G13C_C74G_U75A_G76U	UGCCAGUCUCGCCGUCCCUGAGACCCUUUAACCUGUGAGGACAUCCAGGGUCACAGGUGAGGUUCUUGGGAGCGAUGCGUCUGGCC
1.3715055199430202	G14C_U15G_C16G_A71C_G72C_C73G	UGCCAGUCUCUAGCGGCCUGAGACCCUUUAACCUGUGAGGACAUCCAGGGUCACAGGUGAGGUUCUUGGGCCGCUGGCGUCUGGCC
0.13577695115103847	C8U_U9G_C10U_C78A_G79A	UGCCAGUUGUUAGGUCCCUGAGACCCUUUAACCUGUGAGGACAUCCAGGGUCACAGGUGAGGUUCUUGGGAGCCUGGAAUCUGGCC
0.01208670715249663	C8U_U9G_C10A_C78G_G79C	UGCCAGUUGAUAGGUCCCUGAGACCCUUUAACCUGUGAGGACAUCCAGGGUCACAGGUGAGGUUCUUGGGAGCCUGGGCUCUGGCC
0.09645192307692305	A5C_G6C_U7A_U80C_C81U_U82C	UGCCCCACUCUAGGUCCCUGAGACCCUUUAACCUGUGAGGACAUCCAGGGUCACAGGUGAGGUUCUUGGGAGCCUGGCGCUCGGCC
0.4707772435897448	U9G_C10G_G77C	UGCCAGUCGGUAGGUCCCUGAGACCCUUUAACCUGUGAGGACAUCCAGGGUCACAGGUGAGGUUCUUGGGAGCCUGCCGUCUGGCC
0.40188301282051303	C18G_U19C_G68C_G69C	UGCCAGUCUCUAGGUCCGCGAGACCCUUUAACCUGUGAGGACAUCCAGGGUCACAGGUGAGGUUCUUCCGAGCCUGGCGUCUGGCC
0.013248890532544392	G20C_A21C_G22C_U66A	UGCCAGUCUCUAGGUCCCUCCCACCCUUUAACCUGUGAGGACAUCCAGGGUCACAGGUGAGGUUCAUGGGAGCCUGGCGUCUGGCC
0.018638052768487578	C17A_C18U_U19G_G69U_G70C	UGCCAGUCUCUAGGUCAUGGAGACCCUUUAACCUGUGAGGACAUCCAGGGUCACAGGUGAGGUUCUUGUCAGCCUGGCGUCUGGCC
0.2748028305963708	G2U_C3A_G83C_C85G	UUACAGUCUCUAGGUCCCUGAGACCCUUUAACCUGUGAGGACAUCCAGGGUCACAGGUGAGGUUCUUGGGAGCCUGGCGUCUCGGC
0.7103310394670687	C17A_U19C_G70U	UGCCAGUCUCUAGGUCACCGAGACCCUUUAACCUGUGAGGACAUCCAGGGUCACAGGUGAGGUUCUUGGUAGCCUGGCGUCUGGCC
0.09885892293980561	A5G_G6U_U7A_U80G_C81A_U82A	UGCCGUACUCUAGGUCCCUGAGACCCUUUAACCUGUGAGGACAUCCAGGGUCACAGGUGAGGUUCUUGGGAGCCUGGCGGAAGGCC
0.38162000377073824	G2U_C3G_C4U_G83U_G84U_C85U	UUGUAGUCUCUAGGUCCCUGAGACCCUUUAACCUGUGAGGACAUCCAGGGUCACAGGUGAGGUUCUUGGGAGCCUGGCGUCUUUUC
0.03152023629964799	C8A_U9A_G77C_C78U_G79A	UGCCAGUAACUAGGUCCCUGAGACCCUUUAACCUGUGAGGACAUCCAGGGUCACAGGUGAGGUUCUUGGGAGCCUGCUAUCUGGCC
0.5868767806267804	A5G_G6A_C81G_U82A	UGCCGAUCUCUAGGUCCCUGAGACCCUUUAACCUGUGAGGACAUCCAGGGUCACAGGUGAGGUUCUUGGGAGCCUGGCGUGAGGCC
0.36232189991381086	A5G_G6U_U80G_C81G_U82A	UGCCGUUCUCUAGGUCCCUGAGACCCUUUAACCUGUGAGGACAUCCAGGGUCACAGGUGAGGUUCUUGGGAGCCUGGCGGGAGGCC
1.1878787011599512	C16A_A71G_G72U	UGCCAGUCUCUAGGUACCUGAGACCCUUUAACCUGUGAGGACAUCCAGGGUCACAGGUGAGGUUCUUGGGGUCCUGGCGUCUGGCC
0.9084582390648569	G20U_A21C_G22C_C65G_U67G	UGCCAGUCUCUAGGUCCCUUCCACCCUUUAACCUGUGAGGACAUCCAGGGUCACAGGUGAGGUUGUGGGGAGCCUGGCGUCUGGCC
0.11639664559185126	G20A_A21G_G22C_U66C_U67C	UGCCAGUCUCUAGGUCCCUAGCACCCUUUAACCUGUGAGGACAUCCAGGGUCACAGGUGAGGUUCCCGGGAGCCUGGCGUCUGGCC
0.3524821109123433	C3A_G83C_G84U	UGACAGUCUCUAGGUCCCUGAGACCCUUUAACCUGUGAGGACAUCCAGGGUCACAGGUGAGGUUCUUGGGAGCCUGGCGUCUCUCC
0.05446766107823814	C8A_U9C_C10G_G77U_C78U	UGCCAGUACGUAGGUCCCUGAGACCCUUUAACCUGUGAGGACAUCCAGGGUCACAGGUGAGGUUCUUGGGAGCCUGUUGUCUGGCC
0.5110651030087446	G14A_U15A_C16U_A71U_G72U_C73A	UGCCAGUCUCUAGAAUCCUGAGACCCUUUAACCUGUGAGGACAUCCAGGGUCACAGGUGAGGUUCUUGGGUUACUGGCGUCUGGCC
0.36327848695844495	G2A_C3A_C4A_G83A_G84U_C85G	UAAAAGUCUCUAGGUCCCUGAGACCCUUUAACCUGUGAGGACAUCCAGGGUCACAGGUGAGGUUCUUGGGAGCCUGGCGUCUAUGC
0.5262753739316238	C18A_U19A_G68U_G69C	UGCCAGUCUCUAGGUCCAAGAGACCCUUUAACCUGUGAGGACAUCCAGGGUCACAGGUGAGGUUCUUUCGAGCCUGGCGUCUGGCC
0.18320188706424673	C17G_U19C_G68C_G69C_G70C	UGCCAGUCUCUAGGUCGCCGAGACCCUUUAACCUGUGAGGACAUCCAGGGUCACAGGUGAGGUUCUUCCCAGCCUGGCGUCUGGCC
0.12211411273911266	A21G_C65U_U66G	UGCCAGUCUCUAGGUCCCUGGGACCCUUUAACCUGUGAGGACAUCCAGGGUCACAGGUGAGGUUUGUGGGAGCCUGGCGUCUGGCC
0.01666795905707193	C8A_U9A_C10U_G77U_C78A_G79C	UGCCAGUAAUUAGGUCCCUGAGACCCUUUAACCUGUGAGGACAUCCAGGGUCACAGGUGAGGUUCUUGGGAGCCUGUACUCUGGCC
0.35908508158508073	C17G_U19G_G69A_G70C	UGCCAGUCUCUAGGUCGCGGAGACCCUUUAACCUGUGAGGACAUCCAGGGUCACAGGUGAGGUUCUUGACAGCCUGGCGUCUGGCC
0.15438483085541868	G2C_C4A_G83C_G84A_C85G	UCCAAGUCUCUAGGUCCCUGAGACCCUUUAACCUGUGAGGACAUCCAGGGUCACAGGUGAGGUUCUUGGGAGCCUGGCGUCUCAGC
0.42792227126243665	G2U_C4G_G83C_G84A_C85G	UUCGAGUCUCUAGGUCCCUGAGACCCUUUAACCUGUGAGGACAUCCAGGGUCACAGGUGAGGUUCUUGGGAGCCUGGCGUCUCAGC
0.024344251155205193	C8U_U9G_C10G_C78G	UGCCAGUUGGUAGGUCCCUGAGACCCUUUAACCUGUGAGGACAUCCAGGGUCACAGGUGAGGUUCUUGGGAGCCUGGGGUCUGGCC
1.4613927738927737	A23G_C24G_G62C_U63C_U64C	UGCCAGUCUCUAGGUCCCUGAGGGCCUUUAACCUGUGAGGACAUCCAGGGUCACAGGUGAGCCCCUUGGGAGCCUGGCGUCUGGCC
0.9003396162336561	G14A_U15G_C16G_A71U_G72C_C73G	UGCCAGUCUCUAGAGGCCUGAGACCCUUUAACCUGUGAGGACAUCCAGGGUCACAGGUGAGGUUCUUGGGUCGCUGGCGUCUGGCC
0.3699875356125344	A21G_G22U_C65U_U67C	UGCCAGUCUCUAGGUCCCUGGUACCCUUUAACCUGUGAGGACAUCCAGGGUCACAGGUGAGGUUUUCGGGAGCCUGGCGUCUGGCC
0.4396908223889936	G14C_U15G_C16U_A71U_G72U	UGCCAGUCUCUAGCGUCCUGAGACCCUUUAACCUGUGAGGACAUCCAGGGUCACAGGUGAGGUUCUUGGGUUCCUGGCGUCUGGCC
0.14544337606837585	G14C_U15C_C16A_G72U_C73U	UGCCAGUCUCUAGCCACCUGAGACCCUUUAACCUGUGAGGACAUCCAGGGUCACAGGUGAGGUUCUUGGGAUUCUGGCGUCUGGCC
0.27147192675228005	G2U_C3A_C4A	UUAAAGUCUCUAGGUCCCUGAGACCCUUUAACCUGUGAGGACAUCCAGGGUCACAGGUGAGGUUCUUGGGAGCCUGGCGUCUGGCC
0.8797263313609465	G20C_A21G_G22U_C65U_U66C_U67G	UGCCAGUCUCUAGGUCCCUCGUACCCUUUAACCUGUGAGGACAUCCAGGGUCACAGGUGAGGUUUCGGGGAGCCUGGCGUCUGGCC
0.435121457489878	A5G_G6C_U7C_U80A_C81G_U82A	UGCCGCCCUCUAGGUCCCUGAGACCCUUUAACCUGUGAGGACAUCCAGGGUCACAGGUGAGGUUCUUGGGAGCCUGGCGAGAGGCC
0.5185587262200164	C17G_C18G_U19C_G69C_G70U	UGCCAGUCUCUAGGUCGGCGAGACCCUUUAACCUGUGAGGACAUCCAGGGUCACAGGUGAGGUUCUUGCUAGCCUGGCGUCUGGCC
0.7077658680117697	G14C_U15C_C16G_A71C_G72C_C73A	UGCCAGUCUCUAGCCGCCUGAGACCCUUUAACCUGUGAGGACAUCCAGGGUCACAGGUGAGGUUCUUGGGCCACUGGCGUCUGGCC
0.2995401337792641	U9G_C10U_C78U	UGCCAGUCGUUAGGUCCCUGAGACCCUUUAACCUGUGAGGACAUCCAGGGUCACAGGUGAGGUUCUUGGGAGCCUGGUGUCUGGCC
0.9527925531914893	A23G_C24A_C25A_G62U_U63C	UGCCAGUCUCUAGGUCCCUGAGGAACUUUAACCUGUGAGGACAUCCAGGGUCACAGGUGAGUCUCUUGGGAGCCUGGCGUCUGGCC
0.03420280960174574	G20U_A21C_G22A_C65A_U66C_U67C	UGCCAGUCUCUAGGUCCCUUCAACCCUUUAACCUGUGAGGACAUCCAGGGUCACAGGUGAGGUUACCGGGAGCCUGGCGUCUGGCC
0.13122710622710615	U15C_C16A_C73A	UGCCAGUCUCUAGGCACCUGAGACCCUUUAACCUGUGAGGACAUCCAGGGUCACAGGUGAGGUUCUUGGGAGACUGGCGUCUGGCC
0.08611778846153838	A23C_C24U_C25A_G62C_U64C	UGCCAGUCUCUAGGUCCCUGAGCUACUUUAACCUGUGAGGACAUCCAGGGUCACAGGUGAGCUCCUUGGGAGCCUGGCGUCUGGCC
0.373739944695826	U15G_A71C_G72C_C73U	UGCCAGUCUCUAGGGCCCUGAGACCCUUUAACCUGUGAGGACAUCCAGGGUCACAGGUGAGGUUCUUGGGCCUCUGGCGUCUGGCC
0.3409417362862552	G2U_C3G_C4A_G84U_C85G	UUGAAGUCUCUAGGUCCCUGAGACCCUUUAACCUGUGAGGACAUCCAGGGUCACAGGUGAGGUUCUUGGGAGCCUGGCGUCUGUGC
0.9755825379000562	A23G_C25A_G62U_U63A	UGCCAGUCUCUAGGUCCCUGAGGCACUUUAACCUGUGAGGACAUCCAGGGUCACAGGUGAGUAUCUUGGGAGCCUGGCGUCUGGCC
0.8136890629946185	G14A_U15G_C16A_A71U_G72A	UGCCAGUCUCUAGAGACCUGAGACCCUUUAACCUGUGAGGACAUCCAGGGUCACAGGUGAGGUUCUUGGGUACCUGGCGUCUGGCC
0.3679297628894415	G14U_U15A_G72A_C73G	UGCCAGUCUCUAGUACCCUGAGACCCUUUAACCUGUGAGGACAUCCAGGGUCACAGGUGAGGUUCUUGGGAAGCUGGCGUCUGGCC
0.1952003205128202	C4A_G83C_G84C	UGCAAGUCUCUAGGUCCCUGAGACCCUUUAACCUGUGAGGACAUCCAGGGUCACAGGUGAGGUUCUUGGGAGCCUGGCGUCUCCCC
0.25035335224884436	C8A_C10G_G77U_C78U_G79U	UGCCAGUAUGUAGGUCCCUGAGACCCUUUAACCUGUGAGGACAUCCAGGGUCACAGGUGAGGUUCUUGGGAGCCUGUUUUCUGGCC
0.6200480769230768	G14C_U15G_C16A_A71G_G72C	UGCCAGUCUCUAGCGACCUGAGACCCUUUAACCUGUGAGGACAUCCAGGGUCACAGGUGAGGUUCUUGGGGCCCUGGCGUCUGGCC
0.8257323021181714	A5C_G6U_U7C_U80C_C81U_U82G	UGCCCUCCUCUAGGUCCCUGAGACCCUUUAACCUGUGAGGACAUCCAGGGUCACAGGUGAGGUUCUUGGGAGCCUGGCGCUGGGCC
0.08232643928398639	U9C_C10G_G77A_C78A	UGCCAGUCCGUAGGUCCCUGAGACCCUUUAACCUGUGAGGACAUCCAGGGUCACAGGUGAGGUUCUUGGGAGCCUGAAGUCUGGCC
0.11733810593299608	G20A_A21G_G22A_C65G_U66A_U67G	UGCCAGUCUCUAGGUCCCUAGAACCCUUUAACCUGUGAGGACAUCCAGGGUCACAGGUGAGGUUGAGGGGAGCCUGGCGUCUGGCC
0.06978237002408276	A5C_G6A_U7G_C81G	UGCCCAGCUCUAGGUCCCUGAGACCCUUUAACCUGUGAGGACAUCCAGGGUCACAGGUGAGGUUCUUGGGAGCCUGGCGUGUGGCC
0.025516381766381727	U11C_A12G_G13C_C74A_U75A_G76A	UGCCAGUCUCCGCGUCCCUGAGACCCUUUAACCUGUGAGGACAUCCAGGGUCACAGGUGAGGUUCUUGGGAGCAAAGCGUCUGGCC
0.47211782506833405	U15C_C16U_A71C_C73G	UGCCAGUCUCUAGGCUCCUGAGACCCUUUAACCUGUGAGGACAUCCAGGGUCACAGGUGAGGUUCUUGGGCGGCUGGCGUCUGGCC
0.2289759521667417	G2U_C3A_C4G_G84A_C85A	UUAGAGUCUCUAGGUCCCUGAGACCCUUUAACCUGUGAGGACAUCCAGGGUCACAGGUGAGGUUCUUGGGAGCCUGGCGUCUGAAC
0.09099238026124844	G20C_C65U_U66C_U67C	UGCCAGUCUCUAGGUCCCUCAGACCCUUUAACCUGUGAGGACAUCCAGGGUCACAGGUGAGGUUUCCGGGAGCCUGGCGUCUGGCC
0.018062157879573597	C8A_C10A_G77C_G79C	UGCCAGUAUAUAGGUCCCUGAGACCCUUUAACCUGUGAGGACAUCCAGGGUCACAGGUGAGGUUCUUGGGAGCCUGCCCUCUGGCC
0.12117075763432558	G20U_A21C_G22A_C65U_U67A	UGCCAGUCUCUAGGUCCCUUCAACCCUUUAACCUGUGAGGACAUCCAGGGUCACAGGUGAGGUUUUAGGGAGCCUGGCGUCUGGCC
0.25727419510314303	G2U_C4A_G83C_G84U_C85U	UUCAAGUCUCUAGGUCCCUGAGACCCUUUAACCUGUGAGGACAUCCAGGGUCACAGGUGAGGUUCUUGGGAGCCUGGCGUCUCUUC
0.7285366931918658	C16A_A71G_G72C	UGCCAGUCUCUAGGUACCUGAGACCCUUUAACCUGUGAGGACAUCCAGGGUCACAGGUGAGGUUCUUGGGGCCCUGGCGUCUGGCC
0.4734912587412581	U15G_C16U_A71U_C73U	UGCCAGUCUCUAGGGUCCUGAGACCCUUUAACCUGUGAGGACAUCCAGGGUCACAGGUGAGGUUCUUGGGUGUCUGGCGUCUGGCC
0.23660644910644893	G20C_A21C_G22U_C65A_U67C	UGCCAGUCUCUAGGUCCCUCCUACCCUUUAACCUGUGAGGACAUCCAGGGUCACAGGUGAGGUUAUCGGGAGCCUGGCGUCUGGCC
0.7506190476190479	A5C_G6A_U7A_C81U_U82C	UGCCCAACUCUAGGUCCCUGAGACCCUUUAACCUGUGAGGACAUCCAGGGUCACAGGUGAGGUUCUUGGGAGCCUGGCGUUCGGCC
0.7142710690045248	A23G_C24A_C25U_U64A	UGCCAGUCUCUAGGUCCCUGAGGAUCUUUAACCUGUGAGGACAUCCAGGGUCACAGGUGAGGUACUUGGGAGCCUGGCGUCUGGCC
0.07654914529914536	C17G_C18G_U19A_G68U_G69A_G70A	UGCCAGUCUCUAGGUCGGAGAGACCCUUUAACCUGUGAGGACAUCCAGGGUCACAGGUGAGGUUCUUUAAAGCCUGGCGUCUGGCC
0.08493809272918884	G20A_A21C_C65A_U66C	UGCCAGUCUCUAGGUCCCUACGACCCUUUAACCUGUGAGGACAUCCAGGGUCACAGGUGAGGUUACUGGGAGCCUGGCGUCUGGCC
0.34447115384615357	G2A_G83U_G84U_C85U	UACCAGUCUCUAGGUCCCUGAGACCCUUUAACCUGUGAGGACAUCCAGGGUCACAGGUGAGGUUCUUGGGAGCCUGGCGUCUUUUC
0.6736324786324783	G14A_U15C_C16G_G72A_C73U	UGCCAGUCUCUAGACGCCUGAGACCCUUUAACCUGUGAGGACAUCCAGGGUCACAGGUGAGGUUCUUGGGAAUCUGGCGUCUGGCC
0.04987969088734379	G6A_U7G_U80G_C81U_U82G	UGCCAAGCUCUAGGUCCCUGAGACCCUUUAACCUGUGAGGACAUCCAGGGUCACAGGUGAGGUUCUUGGGAGCCUGGCGGUGGGCC
0.5362789554195806	A23U_C24U_C25G_G62A	UGCCAGUCUCUAGGUCCCUGAGUUGCUUUAACCUGUGAGGACAUCCAGGGUCACAGGUGAGAUUCUUGGGAGCCUGGCGUCUGGCC
0.4917702667702652	C3U_C4U_G83A_G84C	UGUUAGUCUCUAGGUCCCUGAGACCCUUUAACCUGUGAGGACAUCCAGGGUCACAGGUGAGGUUCUUGGGAGCCUGGCGUCUACCC
0.05664636752136738	C8U_U9A_C10A_G77C_C78G_G79U	UGCCAGUUAAUAGGUCCCUGAGACCCUUUAACCUGUGAGGACAUCCAGGGUCACAGGUGAGGUUCUUGGGAGCCUGCGUUCUGGCC
0.5620318825910932	G14C_U15C_A71U	UGCCAGUCUCUAGCCCCCUGAGACCCUUUAACCUGUGAGGACAUCCAGGGUCACAGGUGAGGUUCUUGGGUGCCUGGCGUCUGGCC
0.14504048582995996	C17A_U19C_G69C_G70C	UGCCAGUCUCUAGGUCACCGAGACCCUUUAACCUGUGAGGACAUCCAGGGUCACAGGUGAGGUUCUUGCCAGCCUGGCGUCUGGCC
0.5984751359751358	G14C_U15A_C16G_G72A_C73A	UGCCAGUCUCUAGCAGCCUGAGACCCUUUAACCUGUGAGGACAUCCAGGGUCACAGGUGAGGUUCUUGGGAAACUGGCGUCUGGCC
0.4592948717948702	G14A_U15A_C16U_A71C_G72U_C73G	UGCCAGUCUCUAGAAUCCUGAGACCCUUUAACCUGUGAGGACAUCCAGGGUCACAGGUGAGGUUCUUGGGCUGCUGGCGUCUGGCC
0.015607107294000494	U11A_G13C_C74U_U75G_G76C	UGCCAGUCUCAACGUCCCUGAGACCCUUUAACCUGUGAGGACAUCCAGGGUCACAGGUGAGGUUCUUGGGAGCUGCGCGUCUGGCC
0.4918899917287007	U11G_A12U_G13A_C74A_U75A_G76U	UGCCAGUCUCGUAGUCCCUGAGACCCUUUAACCUGUGAGGACAUCCAGGGUCACAGGUGAGGUUCUUGGGAGCAAUGCGUCUGGCC
0.06678522370486663	U11A_A12U_G13U_U75C	UGCCAGUCUCAUUGUCCCUGAGACCCUUUAACCUGUGAGGACAUCCAGGGUCACAGGUGAGGUUCUUGGGAGCCCGGCGUCUGGCC
0.32353644283892957	C17A_U19G_G68C_G69U_G70U	UGCCAGUCUCUAGGUCACGGAGACCCUUUAACCUGUGAGGACAUCCAGGGUCACAGGUGAGGUUCUUCUUAGCCUGGCGUCUGGCC
0.07237915294821902	C8U_G77A_C78U_G79U	UGCCAGUUUCUAGGUCCCUGAGACCCUUUAACCUGUGAGGACAUCCAGGGUCACAGGUGAGGUUCUUGGGAGCCUGAUUUCUGGCC
0.24094157208911332	G20A_G22A_C65U_U66C	UGCCAGUCUCUAGGUCCCUAAAACCCUUUAACCUGUGAGGACAUCCAGGGUCACAGGUGAGGUUUCUGGGAGCCUGGCGUCUGGCC
0.4258400601456158	G2U_C3G_C4G_G84U_C85U	UUGGAGUCUCUAGGUCCCUGAGACCCUUUAACCUGUGAGGACAUCCAGGGUCACAGGUGAGGUUCUUGGGAGCCUGGCGUCUGUUC
0.07162271515613115	A21U_G22U_C65G_U67G	UGCCAGUCUCUAGGUCCCUGUUACCCUUUAACCUGUGAGGACAUCCAGGGUCACAGGUGAGGUUGUGGGGAGCCUGGCGUCUGGCC
0.03439164498947097	U11G_A12U_G13C_C74A_U75G	UGCCAGUCUCGUCGUCCCUGAGACCCUUUAACCUGUGAGGACAUCCAGGGUCACAGGUGAGGUUCUUGGGAGCAGGGCGUCUGGCC
0.36260121457489924	A5C_G6C_U82C	UGCCCCUCUCUAGGUCCCUGAGACCCUUUAACCUGUGAGGACAUCCAGGGUCACAGGUGAGGUUCUUGGGAGCCUGGCGUCCGGCC
0.8130047155909225	A23U_C24U_C25G_G62U_U63C_U64A	UGCCAGUCUCUAGGUCCCUGAGUUGCUUUAACCUGUGAGGACAUCCAGGGUCACAGGUGAGUCACUUGGGAGCCUGGCGUCUGGCC
0.030330793420416065	U9G_G77C_C78U_G79U	UGCCAGUCGCUAGGUCCCUGAGACCCUUUAACCUGUGAGGACAUCCAGGGUCACAGGUGAGGUUCUUGGGAGCCUGCUUUCUGGCC
0.3134181986776329	U15G_C16G_A71C_G72A_C73A	UGCCAGUCUCUAGGGGCCUGAGACCCUUUAACCUGUGAGGACAUCCAGGGUCACAGGUGAGGUUCUUGGGCAACUGGCGUCUGGCC
0.5010489510489511	U9C_C10G_G77U_C78G	UGCCAGUCCGUAGGUCCCUGAGACCCUUUAACCUGUGAGGACAUCCAGGGUCACAGGUGAGGUUCUUGGGAGCCUGUGGUCUGGCC
1.5754882230172933	G20U_A21G_G22C_C65G_U66C_U67A	UGCCAGUCUCUAGGUCCCUUGCACCCUUUAACCUGUGAGGACAUCCAGGGUCACAGGUGAGGUUGCAGGGAGCCUGGCGUCUGGCC
0.1076472355769228	A5C_G6U_U7C_U80C_U82A	UGCCCUCCUCUAGGUCCCUGAGACCCUUUAACCUGUGAGGACAUCCAGGGUCACAGGUGAGGUUCUUGGGAGCCUGGCGCCAGGCC
1.0316737082362082	G14A_U15A_C16U_G72U_C73U	UGCCAGUCUCUAGAAUCCUGAGACCCUUUAACCUGUGAGGACAUCCAGGGUCACAGGUGAGGUUCUUGGGAUUCUGGCGUCUGGCC
0.6067228553339663	G20U_A21U_C65A_U66C_U67G	UGCCAGUCUCUAGGUCCCUUUGACCCUUUAACCUGUGAGGACAUCCAGGGUCACAGGUGAGGUUACGGGGAGCCUGGCGUCUGGCC
0.19902777777777797	U11A_A12U_C74U_U75G_G76C	UGCCAGUCUCAUGGUCCCUGAGACCCUUUAACCUGUGAGGACAUCCAGGGUCACAGGUGAGGUUCUUGGGAGCUGCGCGUCUGGCC
0.10541193778898676	U9A_G77C_C78U_G79C	UGCCAGUCACUAGGUCCCUGAGACCCUUUAACCUGUGAGGACAUCCAGGGUCACAGGUGAGGUUCUUGGGAGCCUGCUCUCUGGCC
0.34097534978682476	C17A_C18A_G69U	UGCCAGUCUCUAGGUCAAUGAGACCCUUUAACCUGUGAGGACAUCCAGGGUCACAGGUGAGGUUCUUGUGAGCCUGGCGUCUGGCC
0.4411648110661278	U9C_C10U_G77A_C78G_G79U	UGCCAGUCCUUAGGUCCCUGAGACCCUUUAACCUGUGAGGACAUCCAGGGUCACAGGUGAGGUUCUUGGGAGCCUGAGUUCUGGCC
0.14298802612481867	U11G_A12G_G13C_C74U_U75G_G76C	UGCCAGUCUCGGCGUCCCUGAGACCCUUUAACCUGUGAGGACAUCCAGGGUCACAGGUGAGGUUCUUGGGAGCUGCGCGUCUGGCC
0.752422086720867	G14U_U15A_C16G_A71C_G72A_C73A	UGCCAGUCUCUAGUAGCCUGAGACCCUUUAACCUGUGAGGACAUCCAGGGUCACAGGUGAGGUUCUUGGGCAACUGGCGUCUGGCC
0.16555977936791863	U9G_C10G_G77C_C78A_G79U	UGCCAGUCGGUAGGUCCCUGAGACCCUUUAACCUGUGAGGACAUCCAGGGUCACAGGUGAGGUUCUUGGGAGCCUGCAUUCUGGCC
0.37662179487179387	A12C_G13A_C74U_U75A_G76C	UGCCAGUCUCUCAGUCCCUGAGACCCUUUAACCUGUGAGGACAUCCAGGGUCACAGGUGAGGUUCUUGGGAGCUACGCGUCUGGCC
0.5967708878423164	C8U_U9G_C10U_G77A_C78A	UGCCAGUUGUUAGGUCCCUGAGACCCUUUAACCUGUGAGGACAUCCAGGGUCACAGGUGAGGUUCUUGGGAGCCUGAAGUCUGGCC
0.1331955128205126	C8G_U9G_G77U_G79C	UGCCAGUGGCUAGGUCCCUGAGACCCUUUAACCUGUGAGGACAUCCAGGGUCACAGGUGAGGUUCUUGGGAGCCUGUCCUCUGGCC
0.4281562364189473	C8U_U9C_C78U_G79U	UGCCAGUUCCUAGGUCCCUGAGACCCUUUAACCUGUGAGGACAUCCAGGGUCACAGGUGAGGUUCUUGGGAGCCUGGUUUCUGGCC
0.08371762713317918	U11C_A12G_G13U_C74U_G76U	UGCCAGUCUCCGUGUCCCUGAGACCCUUUAACCUGUGAGGACAUCCAGGGUCACAGGUGAGGUUCUUGGGAGCUUUGCGUCUGGCC
0.006561355311355316	C8G_C10G_C78G_G79U	UGCCAGUGUGUAGGUCCCUGAGACCCUUUAACCUGUGAGGACAUCCAGGGUCACAGGUGAGGUUCUUGGGAGCCUGGGUUCUGGCC
0.8384501130514266	C17U_C18U_G70A	UGCCAGUCUCUAGGUCUUUGAGACCCUUUAACCUGUGAGGACAUCCAGGGUCACAGGUGAGGUUCUUGGAAGCCUGGCGUCUGGCC
0.5346479366987178	C3U_C4A_G83U_C85U	UGUAAGUCUCUAGGUCCCUGAGACCCUUUAACCUGUGAGGACAUCCAGGGUCACAGGUGAGGUUCUUGGGAGCCUGGCGUCUUGUC
1.3192914424395903	U11A_A12G_G13A_C74U_G76U	UGCCAGUCUCAGAGUCCCUGAGACCCUUUAACCUGUGAGGACAUCCAGGGUCACAGGUGAGGUUCUUGGGAGCUUUGCGUCUGGCC
0.06225382298424446	U19G_G68U_G69A	UGCCAGUCUCUAGGUCCCGGAGACCCUUUAACCUGUGAGGACAUCCAGGGUCACAGGUGAGGUUCUUUAGAGCCUGGCGUCUGGCC
0.5140971008158508	A5U_G6A_U7G_U80A_C81U_U82G	UGCCUAGCUCUAGGUCCCUGAGACCCUUUAACCUGUGAGGACAUCCAGGGUCACAGGUGAGGUUCUUGGGAGCCUGGCGAUGGGCC
0.023921607905982883	G20C_C65A_U66C_U67C	UGCCAGUCUCUAGGUCCCUCAGACCCUUUAACCUGUGAGGACAUCCAGGGUCACAGGUGAGGUUACCGGGAGCCUGGCGUCUGGCC
0.2821382783882791	A23U_C24G_C25G_G62A_U64C	UGCCAGUCUCUAGGUCCCUGAGUGGCUUUAACCUGUGAGGACAUCCAGGGUCACAGGUGAGAUCCUUGGGAGCCUGGCGUCUGGCC
0.41207764198418284	G13A_C74A_U75C_G76A	UGCCAGUCUCUAAGUCCCUGAGACCCUUUAACCUGUGAGGACAUCCAGGGUCACAGGUGAGGUUCUUGGGAGCACAGCGUCUGGCC
0.03186495522021828	U11C_G13U_C74U_U75A_G76U	UGCCAGUCUCCAUGUCCCUGAGACCCUUUAACCUGUGAGGACAUCCAGGGUCACAGGUGAGGUUCUUGGGAGCUAUGCGUCUGGCC
0.20389258327342497	G14C_U15G_C16U_A71G	UGCCAGUCUCUAGCGUCCUGAGACCCUUUAACCUGUGAGGACAUCCAGGGUCACAGGUGAGGUUCUUGGGGGCCUGGCGUCUGGCC
0.61520230533992	U11C_A12U_G13A_C74U_U75A_G76C	UGCCAGUCUCCUAGUCCCUGAGACCCUUUAACCUGUGAGGACAUCCAGGGUCACAGGUGAGGUUCUUGGGAGCUACGCGUCUGGCC
0.32450181159420366	A23U_C25U_U63C_U64C	UGCCAGUCUCUAGGUCCCUGAGUCUCUUUAACCUGUGAGGACAUCCAGGGUCACAGGUGAGGCCCUUGGGAGCCUGGCGUCUGGCC
0.28514556623931664	G14U_U15G_A71C_G72C_C73U	UGCCAGUCUCUAGUGCCCUGAGACCCUUUAACCUGUGAGGACAUCCAGGGUCACAGGUGAGGUUCUUGGGCCUCUGGCGUCUGGCC
0.06308995491687784	G20U_A21C_C65A_U67C	UGCCAGUCUCUAGGUCCCUUCGACCCUUUAACCUGUGAGGACAUCCAGGGUCACAGGUGAGGUUAUCGGGAGCCUGGCGUCUGGCC
0.11753608923884484	A5C_G6U_U7A_U80C_C81G	UGCCCUACUCUAGGUCCCUGAGACCCUUUAACCUGUGAGGACAUCCAGGGUCACAGGUGAGGUUCUUGGGAGCCUGGCGCGUGGCC
0.01416327798486385	C8A_U9G_C10G_C78G	UGCCAGUAGGUAGGUCCCUGAGACCCUUUAACCUGUGAGGACAUCCAGGGUCACAGGUGAGGUUCUUGGGAGCCUGGGGUCUGGCC
0.08403502386152228	C8U_C10A_C78U_G79U	UGCCAGUUUAUAGGUCCCUGAGACCCUUUAACCUGUGAGGACAUCCAGGGUCACAGGUGAGGUUCUUGGGAGCCUGGUUUCUGGCC
0.20345957040036017	U11C_U75G_G76U	UGCCAGUCUCCAGGUCCCUGAGACCCUUUAACCUGUGAGGACAUCCAGGGUCACAGGUGAGGUUCUUGGGAGCCGUGCGUCUGGCC
0.5368579130582444	C24A_C25G_U63A	UGCCAGUCUCUAGGUCCCUGAGAAGCUUUAACCUGUGAGGACAUCCAGGGUCACAGGUGAGGAUCUUGGGAGCCUGGCGUCUGGCC
0.5699606278122993	C17G_C18U_U19G_G68C_G70U	UGCCAGUCUCUAGGUCGUGGAGACCCUUUAACCUGUGAGGACAUCCAGGGUCACAGGUGAGGUUCUUCGUAGCCUGGCGUCUGGCC
0.04031045417348606	A5G_G6C_U7A_U80G_U82A	UGCCGCACUCUAGGUCCCUGAGACCCUUUAACCUGUGAGGACAUCCAGGGUCACAGGUGAGGUUCUUGGGAGCCUGGCGGCAGGCC
0.5348750405712431	G14U_U15G_C16A_A71C_C73U	UGCCAGUCUCUAGUGACCUGAGACCCUUUAACCUGUGAGGACAUCCAGGGUCACAGGUGAGGUUCUUGGGCGUCUGGCGUCUGGCC
0.1416656260406259	G22A_C65U_U66G	UGCCAGUCUCUAGGUCCCUGAAACCCUUUAACCUGUGAGGACAUCCAGGGUCACAGGUGAGGUUUGUGGGAGCCUGGCGUCUGGCC
0.3835348929421089	C8U_C10A_G77C_C78A_G79C	UGCCAGUUUAUAGGUCCCUGAGACCCUUUAACCUGUGAGGACAUCCAGGGUCACAGGUGAGGUUCUUGGGAGCCUGCACUCUGGCC
0.2563506261180674	U9G_C10G_G77C_G79U	UGCCAGUCGGUAGGUCCCUGAGACCCUUUAACCUGUGAGGACAUCCAGGGUCACAGGUGAGGUUCUUGGGAGCCUGCCUUCUGGCC
0.9704004455909944	A12U_G13A_C74U_G76A	UGCCAGUCUCUUAGUCCCUGAGACCCUUUAACCUGUGAGGACAUCCAGGGUCACAGGUGAGGUUCUUGGGAGCUUAGCGUCUGGCC
0.020413105413105415	C17A_C18A_U19C_G68U_G69A_G70U	UGCCAGUCUCUAGGUCAACGAGACCCUUUAACCUGUGAGGACAUCCAGGGUCACAGGUGAGGUUCUUUAUAGCCUGGCGUCUGGCC
0.26926970476706485	G2U_C3A_C4A_G83A_G84C_C85G	UUAAAGUCUCUAGGUCCCUGAGACCCUUUAACCUGUGAGGACAUCCAGGGUCACAGGUGAGGUUCUUGGGAGCCUGGCGUCUACGC
0.2627696622287975	C3A_C4U_G83C_C85A	UGAUAGUCUCUAGGUCCCUGAGACCCUUUAACCUGUGAGGACAUCCAGGGUCACAGGUGAGGUUCUUGGGAGCCUGGCGUCUCGAC
0.3131555944055952	C18U_U19C_G69A_G70C	UGCCAGUCUCUAGGUCCUCGAGACCCUUUAACCUGUGAGGACAUCCAGGGUCACAGGUGAGGUUCUUGACAGCCUGGCGUCUGGCC
0.6028245192307691	A23C_C24U_C25G_G62A	UGCCAGUCUCUAGGUCCCUGAGCUGCUUUAACCUGUGAGGACAUCCAGGGUCACAGGUGAGAUUCUUGGGAGCCUGGCGUCUGGCC
0.02902606996473167	U11G_A12U_G13U_C74G_G76A	UGCCAGUCUCGUUGUCCCUGAGACCCUUUAACCUGUGAGGACAUCCAGGGUCACAGGUGAGGUUCUUGGGAGCGUAGCGUCUGGCC
0.32742700821313997	A23U_C24A_C25A_G62A_U63A	UGCCAGUCUCUAGGUCCCUGAGUAACUUUAACCUGUGAGGACAUCCAGGGUCACAGGUGAGAAUCUUGGGAGCCUGGCGUCUGGCC
1.1256489071038254	U11G_A12G_G13A_C74A_U75C_G76C	UGCCAGUCUCGGAGUCCCUGAGACCCUUUAACCUGUGAGGACAUCCAGGGUCACAGGUGAGGUUCUUGGGAGCACCGCGUCUGGCC
0.053251579338536026	C8A_U9G_C10G_G77C_C78U_G79A	UGCCAGUAGGUAGGUCCCUGAGACCCUUUAACCUGUGAGGACAUCCAGGGUCACAGGUGAGGUUCUUGGGAGCCUGCUAUCUGGCC
0.8416635089048882	G14U_C16U_A71C_G72U_C73A	UGCCAGUCUCUAGUUUCCUGAGACCCUUUAACCUGUGAGGACAUCCAGGGUCACAGGUGAGGUUCUUGGGCUACUGGCGUCUGGCC
0.29645396270396324	C8G_U9C_G77U_C78G_G79C	UGCCAGUGCCUAGGUCCCUGAGACCCUUUAACCUGUGAGGACAUCCAGGGUCACAGGUGAGGUUCUUGGGAGCCUGUGCUCUGGCC
0.01979719274977888	U11A_A12G_G13A_C74A_U75A_G76C	UGCCAGUCUCAGAGUCCCUGAGACCCUUUAACCUGUGAGGACAUCCAGGGUCACAGGUGAGGUUCUUGGGAGCAACGCGUCUGGCC
0.0173682934712346	C17A_C18G_U19G_G69A_G70A	UGCCAGUCUCUAGGUCAGGGAGACCCUUUAACCUGUGAGGACAUCCAGGGUCACAGGUGAGGUUCUUGAAAGCCUGGCGUCUGGCC
1.023319068751761	G14C_U15C_C16U_A71U_C73G	UGCCAGUCUCUAGCCUCCUGAGACCCUUUAACCUGUGAGGACAUCCAGGGUCACAGGUGAGGUUCUUGGGUGGCUGGCGUCUGGCC
0.2716195521188988	A5G_G6A_U80G_C81G_U82A	UGCCGAUCUCUAGGUCCCUGAGACCCUUUAACCUGUGAGGACAUCCAGGGUCACAGGUGAGGUUCUUGGGAGCCUGGCGGGAGGCC
0.2148314722911494	G2C_C3U_C4A_G83A_G84U	UCUAAGUCUCUAGGUCCCUGAGACCCUUUAACCUGUGAGGACAUCCAGGGUCACAGGUGAGGUUCUUGGGAGCCUGGCGUCUAUCC
0.05219259906759908	C8G_U9C_C10A_G77C_C78G_G79A	UGCCAGUGCAUAGGUCCCUGAGACCCUUUAACCUGUGAGGACAUCCAGGGUCACAGGUGAGGUUCUUGGGAGCCUGCGAUCUGGCC
0.8522471509971508	G14A_U15A_C16G_A71U_G72U_C73A	UGCCAGUCUCUAGAAGCCUGAGACCCUUUAACCUGUGAGGACAUCCAGGGUCACAGGUGAGGUUCUUGGGUUACUGGCGUCUGGCC
0.43214443602374714	G2A_C3G_C4A_G83U_G84A_C85G	UAGAAGUCUCUAGGUCCCUGAGACCCUUUAACCUGUGAGGACAUCCAGGGUCACAGGUGAGGUUCUUGGGAGCCUGGCGUCUUAGC
0.08129854482500491	C17U_C18G_U19G_G68C_G69A_G70U	UGCCAGUCUCUAGGUCUGGGAGACCCUUUAACCUGUGAGGACAUCCAGGGUCACAGGUGAGGUUCUUCAUAGCCUGGCGUCUGGCC
0.9425113514957265	G14U_U15C_C16U_A71G	UGCCAGUCUCUAGUCUCCUGAGACCCUUUAACCUGUGAGGACAUCCAGGGUCACAGGUGAGGUUCUUGGGGGCCUGGCGUCUGGCC
0.34180083482409135	G14C_U15G_C16G_A71G_G72A_C73A	UGCCAGUCUCUAGCGGCCUGAGACCCUUUAACCUGUGAGGACAUCCAGGGUCACAGGUGAGGUUCUUGGGGAACUGGCGUCUGGCC
0.6276228352799035	G2U_C3G_C4A_G84C_C85A	UUGAAGUCUCUAGGUCCCUGAGACCCUUUAACCUGUGAGGACAUCCAGGGUCACAGGUGAGGUUCUUGGGAGCCUGGCGUCUGCAC
0.43473364870423825	C8U_U9C_C10U_G77A_C78G	UGCCAGUUCUUAGGUCCCUGAGACCCUUUAACCUGUGAGGACAUCCAGGGUCACAGGUGAGGUUCUUGGGAGCCUGAGGUCUGGCC
0.4133653846153832	A23G_C24A_G62A_U63C	UGCCAGUCUCUAGGUCCCUGAGGACCUUUAACCUGUGAGGACAUCCAGGGUCACAGGUGAGACUCUUGGGAGCCUGGCGUCUGGCC
0.7822365785256409	U11G_A12C_G13U_C74A_U75C_G76U	UGCCAGUCUCGCUGUCCCUGAGACCCUUUAACCUGUGAGGACAUCCAGGGUCACAGGUGAGGUUCUUGGGAGCACUGCGUCUGGCC
0.08292824074074046	C8G_U9C_C10G_G77C_C78A_G79C	UGCCAGUGCGUAGGUCCCUGAGACCCUUUAACCUGUGAGGACAUCCAGGGUCACAGGUGAGGUUCUUGGGAGCCUGCACUCUGGCC
1.0459190149784208	G14U_U15G_C16U_A71G_G72C_C73A	UGCCAGUCUCUAGUGUCCUGAGACCCUUUAACCUGUGAGGACAUCCAGGGUCACAGGUGAGGUUCUUGGGGCACUGGCGUCUGGCC
0.08004853479853467	A12G_G13U_C74A_U75G_G76C	UGCCAGUCUCUGUGUCCCUGAGACCCUUUAACCUGUGAGGACAUCCAGGGUCACAGGUGAGGUUCUUGGGAGCAGCGCGUCUGGCC
0.03382404094613405	C8G_U9G_C10A	UGCCAGUGGAUAGGUCCCUGAGACCCUUUAACCUGUGAGGACAUCCAGGGUCACAGGUGAGGUUCUUGGGAGCCUGGCGUCUGGCC
0.04798603138155389	C8A_U9A_C10A_G77A_C78U_G79A	UGCCAGUAAAUAGGUCCCUGAGACCCUUUAACCUGUGAGGACAUCCAGGGUCACAGGUGAGGUUCUUGGGAGCCUGAUAUCUGGCC
0.04592948717948709	G14A_U15A_C16G_A71G_C73A	UGCCAGUCUCUAGAAGCCUGAGACCCUUUAACCUGUGAGGACAUCCAGGGUCACAGGUGAGGUUCUUGGGGGACUGGCGUCUGGCC
0.21863694239550477	G20U_A21G_G22A_C65A_U66C	UGCCAGUCUCUAGGUCCCUUGAACCCUUUAACCUGUGAGGACAUCCAGGGUCACAGGUGAGGUUACUGGGAGCCUGGCGUCUGGCC
0.02222394540942934	C8A_U9C_G77A_C78U_G79C	UGCCAGUACCUAGGUCCCUGAGACCCUUUAACCUGUGAGGACAUCCAGGGUCACAGGUGAGGUUCUUGGGAGCCUGAUCUCUGGCC
0.4322775263951748	A23C_C25A_G62A_U63A_U64C	UGCCAGUCUCUAGGUCCCUGAGCCACUUUAACCUGUGAGGACAUCCAGGGUCACAGGUGAGAACCUUGGGAGCCUGGCGUCUGGCC
1.0426521514883582	G13U_C74A_U75A_G76A	UGCCAGUCUCUAUGUCCCUGAGACCCUUUAACCUGUGAGGACAUCCAGGGUCACAGGUGAGGUUCUUGGGAGCAAAGCGUCUGGCC
0.5438119578686492	A5U_U7A_C81A	UGCCUGACUCUAGGUCCCUGAGACCCUUUAACCUGUGAGGACAUCCAGGGUCACAGGUGAGGUUCUUGGGAGCCUGGCGUAUGGCC
0.4348948317307682	G20A_A21G_G22A_C65U	UGCCAGUCUCUAGGUCCCUAGAACCCUUUAACCUGUGAGGACAUCCAGGGUCACAGGUGAGGUUUUUGGGAGCCUGGCGUCUGGCC
0.30400946275946283	A5G_G6C_U7A_U80C_C81G_U82A	UGCCGCACUCUAGGUCCCUGAGACCCUUUAACCUGUGAGGACAUCCAGGGUCACAGGUGAGGUUCUUGGGAGCCUGGCGCGAGGCC
1.2012327416173567	U11C_G13U_C74G	UGCCAGUCUCCAUGUCCCUGAGACCCUUUAACCUGUGAGGACAUCCAGGGUCACAGGUGAGGUUCUUGGGAGCGUGGCGUCUGGCC
0.0874847374847372	A5G_G6A_U7A_U80G_U82G	UGCCGAACUCUAGGUCCCUGAGACCCUUUAACCUGUGAGGACAUCCAGGGUCACAGGUGAGGUUCUUGGGAGCCUGGCGGCGGGCC
0.3785772086824061	G20U_A21U_G22C_C65A_U66A_U67A	UGCCAGUCUCUAGGUCCCUUUCACCCUUUAACCUGUGAGGACAUCCAGGGUCACAGGUGAGGUUAAAGGGAGCCUGGCGUCUGGCC
0.7092650896301341	U11G_A12U_G13C_C74A_U75A_G76U	UGCCAGUCUCGUCGUCCCUGAGACCCUUUAACCUGUGAGGACAUCCAGGGUCACAGGUGAGGUUCUUGGGAGCAAUGCGUCUGGCC
0.017331881954523513	C8A_U9C_C10G_G77U_G79C	UGCCAGUACGUAGGUCCCUGAGACCCUUUAACCUGUGAGGACAUCCAGGGUCACAGGUGAGGUUCUUGGGAGCCUGUCCUCUGGCC
0.6176232282210543	C17G_C18G_U19A_G68C_G69C_G70C	UGCCAGUCUCUAGGUCGGAGAGACCCUUUAACCUGUGAGGACAUCCAGGGUCACAGGUGAGGUUCUUCCCAGCCUGGCGUCUGGCC
0.5243277739959155	A23U_C25G_G62U_U63A_U64G	UGCCAGUCUCUAGGUCCCUGAGUCGCUUUAACCUGUGAGGACAUCCAGGGUCACAGGUGAGUAGCUUGGGAGCCUGGCGUCUGGCC
0.8887169063998335	C25G_G62C_U63G_U64G	UGCCAGUCUCUAGGUCCCUGAGACGCUUUAACCUGUGAGGACAUCCAGGGUCACAGGUGAGCGGCUUGGGAGCCUGGCGUCUGGCC
0.1286025641025637	C17A_G69C_G70C	UGCCAGUCUCUAGGUCACUGAGACCCUUUAACCUGUGAGGACAUCCAGGGUCACAGGUGAGGUUCUUGCCAGCCUGGCGUCUGGCC
0.035330374753451604	U11G_G13U_C74G_U75C	UGCCAGUCUCGAUGUCCCUGAGACCCUUUAACCUGUGAGGACAUCCAGGGUCACAGGUGAGGUUCUUGGGAGCGCGGCGUCUGGCC
0.4036227661227651	C8A_U9G_C10A_G77A_G79U	UGCCAGUAGAUAGGUCCCUGAGACCCUUUAACCUGUGAGGACAUCCAGGGUCACAGGUGAGGUUCUUGGGAGCCUGACUUCUGGCC
0.05219259906759908	C8U_C10A_G77C	UGCCAGUUUAUAGGUCCCUGAGACCCUUUAACCUGUGAGGACAUCCAGGGUCACAGGUGAGGUUCUUGGGAGCCUGCCGUCUGGCC
0.6257892628205128	G20A_A21C_G22A_C65U_U66G_U67C	UGCCAGUCUCUAGGUCCCUACAACCCUUUAACCUGUGAGGACAUCCAGGGUCACAGGUGAGGUUUGCGGGAGCCUGGCGUCUGGCC
0.26265066021802524	G20U_A21U_G22A_C65U_U66C_U67G	UGCCAGUCUCUAGGUCCCUUUAACCCUUUAACCUGUGAGGACAUCCAGGGUCACAGGUGAGGUUUCGGGGAGCCUGGCGUCUGGCC
0.35548164734808685	A21C_C65U_U66C_U67C	UGCCAGUCUCUAGGUCCCUGCGACCCUUUAACCUGUGAGGACAUCCAGGGUCACAGGUGAGGUUUCCGGGAGCCUGGCGUCUGGCC
0.030619658119658194	C8U_U9A_C10G_G77A_C78A_G79U	UGCCAGUUAGUAGGUCCCUGAGACCCUUUAACCUGUGAGGACAUCCAGGGUCACAGGUGAGGUUCUUGGGAGCCUGAAUUCUGGCC
0.4343933426011748	C24U_C25U_U64A	UGCCAGUCUCUAGGUCCCUGAGAUUCUUUAACCUGUGAGGACAUCCAGGGUCACAGGUGAGGUACUUGGGAGCCUGGCGUCUGGCC
0.49650032230339536	C18G_U19C_G69U	UGCCAGUCUCUAGGUCCGCGAGACCCUUUAACCUGUGAGGACAUCCAGGGUCACAGGUGAGGUUCUUGUGAGCCUGGCGUCUGGCC
0.9377937103546861	A5U_G6A_U7A_C81U_U82C	UGCCUAACUCUAGGUCCCUGAGACCCUUUAACCUGUGAGGACAUCCAGGGUCACAGGUGAGGUUCUUGGGAGCCUGGCGUUCGGCC
0.01282946569259418	A5C_U7G_U80G_C81U_U82A	UGCCCGGCUCUAGGUCCCUGAGACCCUUUAACCUGUGAGGACAUCCAGGGUCACAGGUGAGGUUCUUGGGAGCCUGGCGGUAGGCC
0.08646644347555286	C17G_C18A_G68C_G69U_G70A	UGCCAGUCUCUAGGUCGAUGAGACCCUUUAACCUGUGAGGACAUCCAGGGUCACAGGUGAGGUUCUUCUAAGCCUGGCGUCUGGCC
0.9874839743589743	G6C_U7C_U80G_C81G_U82C	UGCCACCCUCUAGGUCCCUGAGACCCUUUAACCUGUGAGGACAUCCAGGGUCACAGGUGAGGUUCUUGGGAGCCUGGCGGGCGGCC
0.6006163708086784	G14U_U15G_C16A_A71G_G72C	UGCCAGUCUCUAGUGACCUGAGACCCUUUAACCUGUGAGGACAUCCAGGGUCACAGGUGAGGUUCUUGGGGCCCUGGCGUCUGGCC
0.27113213399503727	G20C_A21U_G22A_C65A_U66A	UGCCAGUCUCUAGGUCCCUCUAACCCUUUAACCUGUGAGGACAUCCAGGGUCACAGGUGAGGUUAAUGGGAGCCUGGCGUCUGGCC
0.655703863022942	A5G_G6C_U7A_U80A_C81G_U82C	UGCCGCACUCUAGGUCCCUGAGACCCUUUAACCUGUGAGGACAUCCAGGGUCACAGGUGAGGUUCUUGGGAGCCUGGCGAGCGGCC
0.12510643895905094	G20U_A21U_G22A_C65G_U66A_U67A	UGCCAGUCUCUAGGUCCCUUUAACCCUUUAACCUGUGAGGACAUCCAGGGUCACAGGUGAGGUUGAAGGGAGCCUGGCGUCUGGCC
0.4996958095916442	G14A_U15A_C16G_A71U_G72A_C73G	UGCCAGUCUCUAGAAGCCUGAGACCCUUUAACCUGUGAGGACAUCCAGGGUCACAGGUGAGGUUCUUGGGUAGCUGGCGUCUGGCC
0.5749819259687678	A23C_C24G_C25G_U63A_U64A	UGCCAGUCUCUAGGUCCCUGAGCGGCUUUAACCUGUGAGGACAUCCAGGGUCACAGGUGAGGAACUUGGGAGCCUGGCGUCUGGCC
0.45578880407124706	A23U_C24U_C25U_U63C_U64C	UGCCAGUCUCUAGGUCCCUGAGUUUCUUUAACCUGUGAGGACAUCCAGGGUCACAGGUGAGGCCCUUGGGAGCCUGGCGUCUGGCC
0.27140151515151517	G2C_C3A_C4A_G83U_G84C	UCAAAGUCUCUAGGUCCCUGAGACCCUUUAACCUGUGAGGACAUCCAGGGUCACAGGUGAGGUUCUUGGGAGCCUGGCGUCUUCCC
0.3423046686018387	C8U_C10G_G77U	UGCCAGUUUGUAGGUCCCUGAGACCCUUUAACCUGUGAGGACAUCCAGGGUCACAGGUGAGGUUCUUGGGAGCCUGUCGUCUGGCC
0.2928649884759431	C24A_C25G_U64A	UGCCAGUCUCUAGGUCCCUGAGAAGCUUUAACCUGUGAGGACAUCCAGGGUCACAGGUGAGGUACUUGGGAGCCUGGCGUCUGGCC
0.22094866938616975	A5C_G6A_U7G_U80A_C81U_U82A	UGCCCAGCUCUAGGUCCCUGAGACCCUUUAACCUGUGAGGACAUCCAGGGUCACAGGUGAGGUUCUUGGGAGCCUGGCGAUAGGCC
0.6149880486744895	G2A_C4U_C85U	UACUAGUCUCUAGGUCCCUGAGACCCUUUAACCUGUGAGGACAUCCAGGGUCACAGGUGAGGUUCUUGGGAGCCUGGCGUCUGGUC
0.3728137171372941	A5U_G6A_U7A_C81G	UGCCUAACUCUAGGUCCCUGAGACCCUUUAACCUGUGAGGACAUCCAGGGUCACAGGUGAGGUUCUUGGGAGCCUGGCGUGUGGCC
0.1804372710622713	G2A_C3A_C4G_G83C_G84C	UAAGAGUCUCUAGGUCCCUGAGACCCUUUAACCUGUGAGGACAUCCAGGGUCACAGGUGAGGUUCUUGGGAGCCUGGCGUCUCCCC
0.018823560319461946	C8G_U9G_C10G_G77A_C78G_G79A	UGCCAGUGGGUAGGUCCCUGAGACCCUUUAACCUGUGAGGACAUCCAGGGUCACAGGUGAGGUUCUUGGGAGCCUGAGAUCUGGCC
0.05990802675585291	U11A_A12U_G13A_C74A_U75G	UGCCAGUCUCAUAGUCCCUGAGACCCUUUAACCUGUGAGGACAUCCAGGGUCACAGGUGAGGUUCUUGGGAGCAGGGCGUCUGGCC
1.1181898514258326	U11A_A12U_G13U_C74U_U75A_G76U	UGCCAGUCUCAUUGUCCCUGAGACCCUUUAACCUGUGAGGACAUCCAGGGUCACAGGUGAGGUUCUUGGGAGCUAUGCGUCUGGCC
0.6896903449427881	A5U_G6U_U7G_U80C_C81U_U82C	UGCCUUGCUCUAGGUCCCUGAGACCCUUUAACCUGUGAGGACAUCCAGGGUCACAGGUGAGGUUCUUGGGAGCCUGGCGCUCGGCC
0.22754057868736813	A5U_G6C_U7C_U80C_C81A_U82A	UGCCUCCCUCUAGGUCCCUGAGACCCUUUAACCUGUGAGGACAUCCAGGGUCACAGGUGAGGUUCUUGGGAGCCUGGCGCAAGGCC
0.45116575901974026	A5U_G6A_U7C_U80C_C81U_U82C	UGCCUACCUCUAGGUCCCUGAGACCCUUUAACCUGUGAGGACAUCCAGGGUCACAGGUGAGGUUCUUGGGAGCCUGGCGCUCGGCC
0.4547019230769231	A23C_C24G_C25U_G62U_U64C	UGCCAGUCUCUAGGUCCCUGAGCGUCUUUAACCUGUGAGGACAUCCAGGGUCACAGGUGAGUUCCUUGGGAGCCUGGCGUCUGGCC
0.9222937344913154	A23C_G62A_U64G	UGCCAGUCUCUAGGUCCCUGAGCCCCUUUAACCUGUGAGGACAUCCAGGGUCACAGGUGAGAUGCUUGGGAGCCUGGCGUCUGGCC
0.1886389652014647	C8G_U9G_C10G_G77U_C78U_G79C	UGCCAGUGGGUAGGUCCCUGAGACCCUUUAACCUGUGAGGACAUCCAGGGUCACAGGUGAGGUUCUUGGGAGCCUGUUCUCUGGCC
0.8055886243386243	A23C_C24U_C25G_G62A_U64G	UGCCAGUCUCUAGGUCCCUGAGCUGCUUUAACCUGUGAGGACAUCCAGGGUCACAGGUGAGAUGCUUGGGAGCCUGGCGUCUGGCC
0.05675945148601415	A12U_G13A_C74G_U75G_G76U	UGCCAGUCUCUUAGUCCCUGAGACCCUUUAACCUGUGAGGACAUCCAGGGUCACAGGUGAGGUUCUUGGGAGCGGUGCGUCUGGCC
0.5362716659504367	U11G_A12U_G13U_U75G_G76C	UGCCAGUCUCGUUGUCCCUGAGACCCUUUAACCUGUGAGGACAUCCAGGGUCACAGGUGAGGUUCUUGGGAGCCGCGCGUCUGGCC
0.06621735881705186	U11A_G13U_C74U_U75A	UGCCAGUCUCAAUGUCCCUGAGACCCUUUAACCUGUGAGGACAUCCAGGGUCACAGGUGAGGUUCUUGGGAGCUAGGCGUCUGGCC
0.34654004966504875	G20U_A21G_G22U_C65A	UGCCAGUCUCUAGGUCCCUUGUACCCUUUAACCUGUGAGGACAUCCAGGGUCACAGGUGAGGUUAUUGGGAGCCUGGCGUCUGGCC
0.4411648110661278	A23G_C24G_C25G_U63C_U64A	UGCCAGUCUCUAGGUCCCUGAGGGGCUUUAACCUGUGAGGACAUCCAGGGUCACAGGUGAGGCACUUGGGAGCCUGGCGUCUGGCC
0.47978648915187383	G6C_U7A_U80G_C81G	UGCCACACUCUAGGUCCCUGAGACCCUUUAACCUGUGAGGACAUCCAGGGUCACAGGUGAGGUUCUUGGGAGCCUGGCGGGUGGCC
0.4575283530571978	G14U_U15A_C16U_A71C_G72C_C73A	UGCCAGUCUCUAGUAUCCUGAGACCCUUUAACCUGUGAGGACAUCCAGGGUCACAGGUGAGGUUCUUGGGCCACUGGCGUCUGGCC
0.9845803860890068	A23C_C25G_G62C_U63A	UGCCAGUCUCUAGGUCCCUGAGCCGCUUUAACCUGUGAGGACAUCCAGGGUCACAGGUGAGCAUCUUGGGAGCCUGGCGUCUGGCC
0.07930271167681219	A21U_U66G_U67G	UGCCAGUCUCUAGGUCCCUGUGACCCUUUAACCUGUGAGGACAUCCAGGGUCACAGGUGAGGUUCGGGGGAGCCUGGCGUCUGGCC
0.5137061109622084	G2U_C3U_C4G_G83C_C85U	UUUGAGUCUCUAGGUCCCUGAGACCCUUUAACCUGUGAGGACAUCCAGGGUCACAGGUGAGGUUCUUGGGAGCCUGGCGUCUCGUC
0.25583530139451205	G2U_C3U_G83A_G84U	UUUCAGUCUCUAGGUCCCUGAGACCCUUUAACCUGUGAGGACAUCCAGGGUCACAGGUGAGGUUCUUGGGAGCCUGGCGUCUAUCC
1.2405062385531138	A5G_G6C_U7A_C81G_U82C	UGCCGCACUCUAGGUCCCUGAGACCCUUUAACCUGUGAGGACAUCCAGGGUCACAGGUGAGGUUCUUGGGAGCCUGGCGUGCGGCC
0.6302402945836932	G2U_C3A_C4A_G83U_C85A	UUAAAGUCUCUAGGUCCCUGAGACCCUUUAACCUGUGAGGACAUCCAGGGUCACAGGUGAGGUUCUUGGGAGCCUGGCGUCUUGAC
1.4034009971509969	G14C_U15A_A71G_G72U	UGCCAGUCUCUAGCACCCUGAGACCCUUUAACCUGUGAGGACAUCCAGGGUCACAGGUGAGGUUCUUGGGGUCCUGGCGUCUGGCC
0.6562963486676723	U11C_A12U_G13C_C74U_U75G	UGCCAGUCUCCUCGUCCCUGAGACCCUUUAACCUGUGAGGACAUCCAGGGUCACAGGUGAGGUUCUUGGGAGCUGGGCGUCUGGCC
0.7609504019991308	C24G_C25A_U63C_U64G	UGCCAGUCUCUAGGUCCCUGAGAGACUUUAACCUGUGAGGACAUCCAGGGUCACAGGUGAGGCGCUUGGGAGCCUGGCGUCUGGCC
0.5185587262200164	A23U_C24A_C25A_U63C_U64C	UGCCAGUCUCUAGGUCCCUGAGUAACUUUAACCUGUGAGGACAUCCAGGGUCACAGGUGAGGCCCUUGGGAGCCUGGCGUCUGGCC
0.39269711538461594	G14C_U15C_C16U_A71U_G72C_C73A	UGCCAGUCUCUAGCCUCCUGAGACCCUUUAACCUGUGAGGACAUCCAGGGUCACAGGUGAGGUUCUUGGGUCACUGGCGUCUGGCC
0.10367578416728915	C17G_C18G_U19G_G68A_G69C_G70A	UGCCAGUCUCUAGGUCGGGGAGACCCUUUAACCUGUGAGGACAUCCAGGGUCACAGGUGAGGUUCUUACAAGCCUGGCGUCUGGCC
0.1637090632140134	G14A_U15G_C73G	UGCCAGUCUCUAGAGCCCUGAGACCCUUUAACCUGUGAGGACAUCCAGGGUCACAGGUGAGGUUCUUGGGAGGCUGGCGUCUGGCC
0.0834229461015174	C17A_U19G_G70C	UGCCAGUCUCUAGGUCACGGAGACCCUUUAACCUGUGAGGACAUCCAGGGUCACAGGUGAGGUUCUUGGCAGCCUGGCGUCUGGCC
0.6183705515726927	A5U_G6U_U7C_U80G_C81G	UGCCUUCCUCUAGGUCCCUGAGACCCUUUAACCUGUGAGGACAUCCAGGGUCACAGGUGAGGUUCUUGGGAGCCUGGCGGGUGGCC
0.0794269327164065	C18G_U19C_G68U_G69C_G70C	UGCCAGUCUCUAGGUCCGCGAGACCCUUUAACCUGUGAGGACAUCCAGGGUCACAGGUGAGGUUCUUUCCAGCCUGGCGUCUGGCC
0.6993134822167082	A5G_U7C_U80G_C81A_U82C	UGCCGGCCUCUAGGUCCCUGAGACCCUUUAACCUGUGAGGACAUCCAGGGUCACAGGUGAGGUUCUUGGGAGCCUGGCGGACGGCC
0.23963210702341164	G20U_G22C_U67G	UGCCAGUCUCUAGGUCCCUUACACCCUUUAACCUGUGAGGACAUCCAGGGUCACAGGUGAGGUUCUGGGGAGCCUGGCGUCUGGCC
0.48361048265460044	U11G_A12C_G13A_C74A_U75G_G76U	UGCCAGUCUCGCAGUCCCUGAGACCCUUUAACCUGUGAGGACAUCCAGGGUCACAGGUGAGGUUCUUGGGAGCAGUGCGUCUGGCC
0.928930341078559	G6C_U80G_C81G_U82G	UGCCACUCUCUAGGUCCCUGAGACCCUUUAACCUGUGAGGACAUCCAGGGUCACAGGUGAGGUUCUUGGGAGCCUGGCGGGGGGCC
0.5870318954095551	G6U_U7A_C81A_U82A	UGCCAUACUCUAGGUCCCUGAGACCCUUUAACCUGUGAGGACAUCCAGGGUCACAGGUGAGGUUCUUGGGAGCCUGGCGUAAGGCC
0.035330374753451604	C8A_U9A_C10G_G77A_C78G_G79U	UGCCAGUAAGUAGGUCCCUGAGACCCUUUAACCUGUGAGGACAUCCAGGGUCACAGGUGAGGUUCUUGGGAGCCUGAGUUCUGGCC
0.8616095527279738	A23U_C24G_C25A_U63C_U64G	UGCCAGUCUCUAGGUCCCUGAGUGACUUUAACCUGUGAGGACAUCCAGGGUCACAGGUGAGGCGCUUGGGAGCCUGGCGUCUGGCC
0.039938684503901846	C17U_C18U_U19G_G68U_G69U_G70C	UGCCAGUCUCUAGGUCUUGGAGACCCUUUAACCUGUGAGGACAUCCAGGGUCACAGGUGAGGUUCUUUUCAGCCUGGCGUCUGGCC
1.0603474200696423	G14C_U15G_C16U_A71G_G72U_C73A	UGCCAGUCUCUAGCGUCCUGAGACCCUUUAACCUGUGAGGACAUCCAGGGUCACAGGUGAGGUUCUUGGGGUACUGGCGUCUGGCC
0.4834682860998645	U9G_C10A_G77A	UGCCAGUCGAUAGGUCCCUGAGACCCUUUAACCUGUGAGGACAUCCAGGGUCACAGGUGAGGUUCUUGGGAGCCUGACGUCUGGCC
0.9790232793522268	A23G_C24U_C25A_G62U_U63A_U64C	UGCCAGUCUCUAGGUCCCUGAGGUACUUUAACCUGUGAGGACAUCCAGGGUCACAGGUGAGUACCUUGGGAGCCUGGCGUCUGGCC
0.20819047850297898	G2C_C3A_C4A_G83C_C85G	UCAAAGUCUCUAGGUCCCUGAGACCCUUUAACCUGUGAGGACAUCCAGGGUCACAGGUGAGGUUCUUGGGAGCCUGGCGUCUCGGC
0.09752151387425341	G20U_A21U_G22U_C65G_U66G_U67G	UGCCAGUCUCUAGGUCCCUUUUACCCUUUAACCUGUGAGGACAUCCAGGGUCACAGGUGAGGUUGGGGGGAGCCUGGCGUCUGGCC
0.30549429545989115	U11G_G13A_C74U_U75A	UGCCAGUCUCGAAGUCCCUGAGACCCUUUAACCUGUGAGGACAUCCAGGGUCACAGGUGAGGUUCUUGGGAGCUAGGCGUCUGGCC
0.06606296101159123	G20C_A21U_C65A_U66C_U67C	UGCCAGUCUCUAGGUCCCUCUGACCCUUUAACCUGUGAGGACAUCCAGGGUCACAGGUGAGGUUACCGGGAGCCUGGCGUCUGGCC
0.5458542899408284	G14A_U15A_A71G_G72A_C73G	UGCCAGUCUCUAGAACCCUGAGACCCUUUAACCUGUGAGGACAUCCAGGGUCACAGGUGAGGUUCUUGGGGAGCUGGCGUCUGGCC
0.4592948717948702	G2C_C4G_G83U_G84U_C85U	UCCGAGUCUCUAGGUCCCUGAGACCCUUUAACCUGUGAGGACAUCCAGGGUCACAGGUGAGGUUCUUGGGAGCCUGGCGUCUUUUC
0.0971040083887308	G14U_C16U_A71C_G72U_C73U	UGCCAGUCUCUAGUUUCCUGAGACCCUUUAACCUGUGAGGACAUCCAGGGUCACAGGUGAGGUUCUUGGGCUUCUGGCGUCUGGCC
0.24495726495726555	U11C_A12C_U75A_G76A	UGCCAGUCUCCCGGUCCCUGAGACCCUUUAACCUGUGAGGACAUCCAGGGUCACAGGUGAGGUUCUUGGGAGCCAAGCGUCUGGCC
0.9710092670011149	A5G_G6C_U7G_U80C_C81A_U82C	UGCCGCGCUCUAGGUCCCUGAGACCCUUUAACCUGUGAGGACAUCCAGGGUCACAGGUGAGGUUCUUGGGAGCCUGGCGCACGGCC
0.008665940977261756	A12G_G13C_C74A_U75A_G76C	UGCCAGUCUCUGCGUCCCUGAGACCCUUUAACCUGUGAGGACAUCCAGGGUCACAGGUGAGGUUCUUGGGAGCAACGCGUCUGGCC
0.6858178527821386	A23G_C24G_C25U_U63A	UGCCAGUCUCUAGGUCCCUGAGGGUCUUUAACCUGUGAGGACAUCCAGGGUCACAGGUGAGGAUCUUGGGAGCCUGGCGUCUGGCC
0.036954759799587365	G20U_A21U_G22A_U67C	UGCCAGUCUCUAGGUCCCUUUAACCCUUUAACCUGUGAGGACAUCCAGGGUCACAGGUGAGGUUCUCGGGAGCCUGGCGUCUGGCC
1.1036787217757362	A23U_C25G_G62C_U63G_U64C	UGCCAGUCUCUAGGUCCCUGAGUCGCUUUAACCUGUGAGGACAUCCAGGGUCACAGGUGAGCGCCUUGGGAGCCUGGCGUCUGGCC
0.5349104909318324	U15G_A71G_C73G	UGCCAGUCUCUAGGGCCCUGAGACCCUUUAACCUGUGAGGACAUCCAGGGUCACAGGUGAGGUUCUUGGGGGGCUGGCGUCUGGCC
0.6472416224014688	C17G_C18U_G68A_G70C	UGCCAGUCUCUAGGUCGUUGAGACCCUUUAACCUGUGAGGACAUCCAGGGUCACAGGUGAGGUUCUUAGCAGCCUGGCGUCUGGCC
0.52039373088685	A5G_U7C_U80C_C81U_U82C	UGCCGGCCUCUAGGUCCCUGAGACCCUUUAACCUGUGAGGACAUCCAGGGUCACAGGUGAGGUUCUUGGGAGCCUGGCGCUCGGCC
0.10935592185592209	C8A_U9A_C78A_G79A	UGCCAGUAACUAGGUCCCUGAGACCCUUUAACCUGUGAGGACAUCCAGGGUCACAGGUGAGGUUCUUGGGAGCCUGGAAUCUGGCC
0.7366049830672474	A23C_G62A_U63A_U64G	UGCCAGUCUCUAGGUCCCUGAGCCCCUUUAACCUGUGAGGACAUCCAGGGUCACAGGUGAGAAGCUUGGGAGCCUGGCGUCUGGCC
0.10802494517543866	C17G_C18G_U19C_G70A	UGCCAGUCUCUAGGUCGGCGAGACCCUUUAACCUGUGAGGACAUCCAGGGUCACAGGUGAGGUUCUUGGAAGCCUGGCGUCUGGCC
0.022368256743256713	A21U_C65G_U66A_U67G	UGCCAGUCUCUAGGUCCCUGUGACCCUUUAACCUGUGAGGACAUCCAGGGUCACAGGUGAGGUUGAGGGGAGCCUGGCGUCUGGCC
0.599111764943784	G6A_U7C_U80G_C81G	UGCCAACCUCUAGGUCCCUGAGACCCUUUAACCUGUGAGGACAUCCAGGGUCACAGGUGAGGUUCUUGGGAGCCUGGCGGGUGGCC
0.9281583867521371	A23G_C24U_C25U_G62A_U63A_U64C	UGCCAGUCUCUAGGUCCCUGAGGUUCUUUAACCUGUGAGGACAUCCAGGGUCACAGGUGAGAACCUUGGGAGCCUGGCGUCUGGCC
0.8171621260683761	C24G_C25U_G62C_U63C_U64G	UGCCAGUCUCUAGGUCCCUGAGAGUCUUUAACCUGUGAGGACAUCCAGGGUCACAGGUGAGCCGCUUGGGAGCCUGGCGUCUGGCC
0.5645499465811966	C17U_C18G_G69U_G70A	UGCCAGUCUCUAGGUCUGUGAGACCCUUUAACCUGUGAGGACAUCCAGGGUCACAGGUGAGGUUCUUGUAAGCCUGGCGUCUGGCC
0.10681276088252836	A5U_U7C_U80C_C81A_U82G	UGCCUGCCUCUAGGUCCCUGAGACCCUUUAACCUGUGAGGACAUCCAGGGUCACAGGUGAGGUUCUUGGGAGCCUGGCGCAGGGCC
0.6160383597883599	A23G_C25U_U63C	UGCCAGUCUCUAGGUCCCUGAGGCUCUUUAACCUGUGAGGACAUCCAGGGUCACAGGUGAGGCUCUUGGGAGCCUGGCGUCUGGCC
0.0446536680911682	C8G_C10G_G77C_C78G_G79A	UGCCAGUGUGUAGGUCCCUGAGACCCUUUAACCUGUGAGGACAUCCAGGGUCACAGGUGAGGUUCUUGGGAGCCUGCGAUCUGGCC
0.7153765449179121	A23U_C25U_G62A_U63A	UGCCAGUCUCUAGGUCCCUGAGUCUCUUUAACCUGUGAGGACAUCCAGGGUCACAGGUGAGAAUCUUGGGAGCCUGGCGUCUGGCC
0.14446086940797764	A5U_U7G_U80G_C81U_U82G	UGCCUGGCUCUAGGUCCCUGAGACCCUUUAACCUGUGAGGACAUCCAGGGUCACAGGUGAGGUUCUUGGGAGCCUGGCGGUGGGCC
0.018371794871794866	C8G_G77C_C78A	UGCCAGUGUCUAGGUCCCUGAGACCCUUUAACCUGUGAGGACAUCCAGGGUCACAGGUGAGGUUCUUGGGAGCCUGCAGUCUGGCC
0.22964743589743514	U11C_A12U_G13U_C74A_G76U	UGCCAGUCUCCUUGUCCCUGAGACCCUUUAACCUGUGAGGACAUCCAGGGUCACAGGUGAGGUUCUUGGGAGCAUUGCGUCUGGCC
0.7792530970901757	A23G_C25A_G62U_U63C	UGCCAGUCUCUAGGUCCCUGAGGCACUUUAACCUGUGAGGACAUCCAGGGUCACAGGUGAGUCUCUUGGGAGCCUGGCGUCUGGCC
0.35646766169154115	C17A_C18A_U19C_G69U_G70A	UGCCAGUCUCUAGGUCAACGAGACCCUUUAACCUGUGAGGACAUCCAGGGUCACAGGUGAGGUUCUUGUAAGCCUGGCGUCUGGCC
0.7205451658433307	G14C_U15A_C16U_A71C_G72A_C73G	UGCCAGUCUCUAGCAUCCUGAGACCCUUUAACCUGUGAGGACAUCCAGGGUCACAGGUGAGGUUCUUGGGCAGCUGGCGUCUGGCC
0.9185897435897435	G14U_U15A_C16U_G72U	UGCCAGUCUCUAGUAUCCUGAGACCCUUUAACCUGUGAGGACAUCCAGGGUCACAGGUGAGGUUCUUGGGAUCCUGGCGUCUGGCC
0.4133653846153832	U15G_C16U_C73G	UGCCAGUCUCUAGGGUCCUGAGACCCUUUAACCUGUGAGGACAUCCAGGGUCACAGGUGAGGUUCUUGGGAGGCUGGCGUCUGGCC
0.11244805481874429	G6U_U7G_U80A_U82C	UGCCAUGCUCUAGGUCCCUGAGACCCUUUAACCUGUGAGGACAUCCAGGGUCACAGGUGAGGUUCUUGGGAGCCUGGCGACCGGCC
0.25835336538461584	U11A_A12U_C74U_U75A_G76A	UGCCAGUCUCAUGGUCCCUGAGACCCUUUAACCUGUGAGGACAUCCAGGGUCACAGGUGAGGUUCUUGGGAGCUAAGCGUCUGGCC
0.38329643977126	G2C_C3G_G83A_C85G	UCGCAGUCUCUAGGUCCCUGAGACCCUUUAACCUGUGAGGACAUCCAGGGUCACAGGUGAGGUUCUUGGGAGCCUGGCGUCUAGGC
0.18912141779788846	C8U_C10G_G77C_C78U_G79C	UGCCAGUUUGUAGGUCCCUGAGACCCUUUAACCUGUGAGGACAUCCAGGGUCACAGGUGAGGUUCUUGGGAGCCUGCUCUCUGGCC
1.0826236263736262	A23G_C24A_G62C_U63G_U64C	UGCCAGUCUCUAGGUCCCUGAGGACCUUUAACCUGUGAGGACAUCCAGGGUCACAGGUGAGCGCCUUGGGAGCCUGGCGUCUGGCC
0.605950907590759	A5G_G6U_U7A_U80C_C81U_U82C	UGCCGUACUCUAGGUCCCUGAGACCCUUUAACCUGUGAGGACAUCCAGGGUCACAGGUGAGGUUCUUGGGAGCCUGGCGCUCGGCC
0.4509872126151188	G14U_U15G_C16G_A71G_G72U_C73G	UGCCAGUCUCUAGUGGCCUGAGACCCUUUAACCUGUGAGGACAUCCAGGGUCACAGGUGAGGUUCUUGGGGUGCUGGCGUCUGGCC
0.07697441832858502	C17A_C18U_G68U_G70A	UGCCAGUCUCUAGGUCAUUGAGACCCUUUAACCUGUGAGGACAUCCAGGGUCACAGGUGAGGUUCUUUGAAGCCUGGCGUCUGGCC
0.01255884415064103	U11C_A12C_G13U_C74U_U75C_G76U	UGCCAGUCUCCCUGUCCCUGAGACCCUUUAACCUGUGAGGACAUCCAGGGUCACAGGUGAGGUUCUUGGGAGCUCUGCGUCUGGCC
0.07703363356053222	G22A_C65G_U66A_U67C	UGCCAGUCUCUAGGUCCCUGAAACCCUUUAACCUGUGAGGACAUCCAGGGUCACAGGUGAGGUUGACGGGAGCCUGGCGUCUGGCC
0.17163124156545218	C8U_U9C_C10U_G77C_C78G_G79A	UGCCAGUUCUUAGGUCCCUGAGACCCUUUAACCUGUGAGGACAUCCAGGGUCACAGGUGAGGUUCUUGGGAGCCUGCGAUCUGGCC
1.0657424695046054	U15A_C16A_G72U	UGCCAGUCUCUAGGAACCUGAGACCCUUUAACCUGUGAGGACAUCCAGGGUCACAGGUGAGGUUCUUGGGAUCCUGGCGUCUGGCC
0.29212187905902665	G2A_C3U_C4G_G84A_C85G	UAUGAGUCUCUAGGUCCCUGAGACCCUUUAACCUGUGAGGACAUCCAGGGUCACAGGUGAGGUUCUUGGGAGCCUGGCGUCUGAGC
0.20919537417628947	G6C_U7A_U80A_C81U_U82G	UGCCACACUCUAGGUCCCUGAGACCCUUUAACCUGUGAGGACAUCCAGGGUCACAGGUGAGGUUCUUGGGAGCCUGGCGAUGGGCC
0.49193511649095273	U11A_A12G_G13U_C74A_U75G_G76U	UGCCAGUCUCAGUGUCCCUGAGACCCUUUAACCUGUGAGGACAUCCAGGGUCACAGGUGAGGUUCUUGGGAGCAGUGCGUCUGGCC
0.2137487672583819	C16A_A71G_G72A_C73A	UGCCAGUCUCUAGGUACCUGAGACCCUUUAACCUGUGAGGACAUCCAGGGUCACAGGUGAGGUUCUUGGGGAACUGGCGUCUGGCC
0.24134921607055304	A5C_G6C_U7G_U80G_C81G_U82G	UGCCCCGCUCUAGGUCCCUGAGACCCUUUAACCUGUGAGGACAUCCAGGGUCACAGGUGAGGUUCUUGGGAGCCUGGCGGGGGGCC
0.22299098848011914	U11C_U75A_G76A	UGCCAGUCUCCAGGUCCCUGAGACCCUUUAACCUGUGAGGACAUCCAGGGUCACAGGUGAGGUUCUUGGGAGCCAAGCGUCUGGCC
0.02417341430499326	U9A_C10G_G77A_C78A_G79C	UGCCAGUCAGUAGGUCCCUGAGACCCUUUAACCUGUGAGGACAUCCAGGGUCACAGGUGAGGUUCUUGGGAGCCUGAACUCUGGCC
0.5708379120879121	A5U_G6U_U7C_C81U	UGCCUUCCUCUAGGUCCCUGAGACCCUUUAACCUGUGAGGACAUCCAGGGUCACAGGUGAGGUUCUUGGGAGCCUGGCGUUUGGCC
0.020263009049773736	G20A_A21U_G22U_U66C_U67C	UGCCAGUCUCUAGGUCCCUAUUACCCUUUAACCUGUGAGGACAUCCAGGGUCACAGGUGAGGUUCCCGGGAGCCUGGCGUCUGGCC
0.2581835078136856	C17A_C18A_U19C_G69C_G70U	UGCCAGUCUCUAGGUCAACGAGACCCUUUAACCUGUGAGGACAUCCAGGGUCACAGGUGAGGUUCUUGCUAGCCUGGCGUCUGGCC
0.15309829059829072	G20A_A21C_G22C_C65G_U66C_U67C	UGCCAGUCUCUAGGUCCCUACCACCCUUUAACCUGUGAGGACAUCCAGGGUCACAGGUGAGGUUGCCGGGAGCCUGGCGUCUGGCC
0.25043000928181836	A23G_C24U_C25U_U64G	UGCCAGUCUCUAGGUCCCUGAGGUUCUUUAACCUGUGAGGACAUCCAGGGUCACAGGUGAGGUGCUUGGGAGCCUGGCGUCUGGCC
0.044261656639449996	C17G_C18A_U19G_G68U_G70A	UGCCAGUCUCUAGGUCGAGGAGACCCUUUAACCUGUGAGGACAUCCAGGGUCACAGGUGAGGUUCUUUGAAGCCUGGCGUCUGGCC
0.12587369917390867	G2U_C3U_C4U_G83U_G84C	UUUUAGUCUCUAGGUCCCUGAGACCCUUUAACCUGUGAGGACAUCCAGGGUCACAGGUGAGGUUCUUGGGAGCCUGGCGUCUUCCC
0.4985029706066295	A5G_G6C_U7A_C81A_U82A	UGCCGCACUCUAGGUCCCUGAGACCCUUUAACCUGUGAGGACAUCCAGGGUCACAGGUGAGGUUCUUGGGAGCCUGGCGUAAGGCC
0.538746354356544	G14U_C16A_G72U_C73U	UGCCAGUCUCUAGUUACCUGAGACCCUUUAACCUGUGAGGACAUCCAGGGUCACAGGUGAGGUUCUUGGGAUUCUGGCGUCUGGCC
0.9684189042089986	C24A_C25U_G62C_U63G	UGCCAGUCUCUAGGUCCCUGAGAAUCUUUAACCUGUGAGGACAUCCAGGGUCACAGGUGAGCGUCUUGGGAGCCUGGCGUCUGGCC
0.17223557692307676	C4U_G83C_G84U	UGCUAGUCUCUAGGUCCCUGAGACCCUUUAACCUGUGAGGACAUCCAGGGUCACAGGUGAGGUUCUUGGGAGCCUGGCGUCUCUCC
0.1409624504898891	C8G_C10U_G77A_C78U	UGCCAGUGUUUAGGUCCCUGAGACCCUUUAACCUGUGAGGACAUCCAGGGUCACAGGUGAGGUUCUUGGGAGCCUGAUGUCUGGCC
0.016846723096723137	C17A_C18G_U19A	UGCCAGUCUCUAGGUCAGAGAGACCCUUUAACCUGUGAGGACAUCCAGGGUCACAGGUGAGGUUCUUGGGAGCCUGGCGUCUGGCC
0.5464025198938992	G14C_C16U_A71C_G72U	UGCCAGUCUCUAGCUUCCUGAGACCCUUUAACCUGUGAGGACAUCCAGGGUCACAGGUGAGGUUCUUGGGCUCCUGGCGUCUGGCC
0.6341640202305341	G2U_C4G_G83U_G84U_C85G	UUCGAGUCUCUAGGUCCCUGAGACCCUUUAACCUGUGAGGACAUCCAGGGUCACAGGUGAGGUUCUUGGGAGCCUGGCGUCUUUGC
0.06361126158661379	U11C_A12U_G13U_C74G_U75G_G76A	UGCCAGUCUCCUUGUCCCUGAGACCCUUUAACCUGUGAGGACAUCCAGGGUCACAGGUGAGGUUCUUGGGAGCGGAGCGUCUGGCC
0.7701855043541364	C17G_C18G_G68C_G69C_G70C	UGCCAGUCUCUAGGUCGGUGAGACCCUUUAACCUGUGAGGACAUCCAGGGUCACAGGUGAGGUUCUUCCCAGCCUGGCGUCUGGCC
0.38912482193732223	G6C_U7G_U80C_U82G	UGCCACGCUCUAGGUCCCUGAGACCCUUUAACCUGUGAGGACAUCCAGGGUCACAGGUGAGGUUCUUGGGAGCCUGGCGCCGGGCC
0.8395307902480031	A23G_C24A_C25U_G62C_U63A_U64C	UGCCAGUCUCUAGGUCCCUGAGGAUCUUUAACCUGUGAGGACAUCCAGGGUCACAGGUGAGCACCUUGGGAGCCUGGCGUCUGGCC
0.1298007246376808	C17A_C18A_U19C_G69C_G70A	UGCCAGUCUCUAGGUCAACGAGACCCUUUAACCUGUGAGGACAUCCAGGGUCACAGGUGAGGUUCUUGCAAGCCUGGCGUCUGGCC
0.06356312957875475	C8A_U9C_C10A_G77U_C78U_G79A	UGCCAGUACAUAGGUCCCUGAGACCCUUUAACCUGUGAGGACAUCCAGGGUCACAGGUGAGGUUCUUGGGAGCCUGUUAUCUGGCC
0.07654914529914536	C8U_U9A_C10G_G77U_C78A_G79C	UGCCAGUUAGUAGGUCCCUGAGACCCUUUAACCUGUGAGGACAUCCAGGGUCACAGGUGAGGUUCUUGGGAGCCUGUACUCUGGCC
0.5005713717110776	C17G_C18G_G68A_G69C	UGCCAGUCUCUAGGUCGGUGAGACCCUUUAACCUGUGAGGACAUCCAGGGUCACAGGUGAGGUUCUUACGAGCCUGGCGUCUGGCC
1.0225810353168843	G14C_C16G_A71U_G72A_C73G	UGCCAGUCUCUAGCUGCCUGAGACCCUUUAACCUGUGAGGACAUCCAGGGUCACAGGUGAGGUUCUUGGGUAGCUGGCGUCUGGCC
0.01778959010473095	C8G_U9A_C10U_G77U_C78G_G79A	UGCCAGUGAUUAGGUCCCUGAGACCCUUUAACCUGUGAGGACAUCCAGGGUCACAGGUGAGGUUCUUGGGAGCCUGUGAUCUGGCC
0.0090650303643725	C8G_U9G_G77U	UGCCAGUGGCUAGGUCCCUGAGACCCUUUAACCUGUGAGGACAUCCAGGGUCACAGGUGAGGUUCUUGGGAGCCUGUCGUCUGGCC
0.08441585588324742	C17A_C18A_G68C_G69U_G70A	UGCCAGUCUCUAGGUCAAUGAGACCCUUUAACCUGUGAGGACAUCCAGGGUCACAGGUGAGGUUCUUCUAAGCCUGGCGUCUGGCC
0.45851640591047305	C3A_C4A_G84U_C85A	UGAAAGUCUCUAGGUCCCUGAGACCCUUUAACCUGUGAGGACAUCCAGGGUCACAGGUGAGGUUCUUGGGAGCCUGGCGUCUGUAC
0.4308976082161578	G14U_C16U_A71C_G72A	UGCCAGUCUCUAGUUUCCUGAGACCCUUUAACCUGUGAGGACAUCCAGGGUCACAGGUGAGGUUCUUGGGCACCUGGCGUCUGGCC
0.5584058704453443	G14A_C16G_G72A_C73G	UGCCAGUCUCUAGAUGCCUGAGACCCUUUAACCUGUGAGGACAUCCAGGGUCACAGGUGAGGUUCUUGGGAAGCUGGCGUCUGGCC
0.010131504524886868	U15A_C16A_C73G	UGCCAGUCUCUAGGAACCUGAGACCCUUUAACCUGUGAGGACAUCCAGGGUCACAGGUGAGGUUCUUGGGAGGCUGGCGUCUGGCC
0.2107723041798384	A5C_G6C_U80G_C81U	UGCCCCUCUCUAGGUCCCUGAGACCCUUUAACCUGUGAGGACAUCCAGGGUCACAGGUGAGGUUCUUGGGAGCCUGGCGGUUGGCC
0.31379306126443507	G2A_C4U_G83U_G84U_C85U	UACUAGUCUCUAGGUCCCUGAGACCCUUUAACCUGUGAGGACAUCCAGGGUCACAGGUGAGGUUCUUGGGAGCCUGGCGUCUUUUC
0.464762667887669	G14A_C16G_A71C_C73A	UGCCAGUCUCUAGAUGCCUGAGACCCUUUAACCUGUGAGGACAUCCAGGGUCACAGGUGAGGUUCUUGGGCGACUGGCGUCUGGCC
0.6160886383731209	G14U_U15A_A71G	UGCCAGUCUCUAGUACCCUGAGACCCUUUAACCUGUGAGGACAUCCAGGGUCACAGGUGAGGUUCUUGGGGGCCUGGCGUCUGGCC
0.11458986108935174	A23G_C24A_C25G_U63G_U64G	UGCCAGUCUCUAGGUCCCUGAGGAGCUUUAACCUGUGAGGACAUCCAGGGUCACAGGUGAGGGGCUUGGGAGCCUGGCGUCUGGCC
0.7256315430132	G14U_U15A_C16G_A71U_C73A	UGCCAGUCUCUAGUAGCCUGAGACCCUUUAACCUGUGAGGACAUCCAGGGUCACAGGUGAGGUUCUUGGGUGACUGGCGUCUGGCC
0.3494634894091419	C8A_U9G_C78A_G79A	UGCCAGUAGCUAGGUCCCUGAGACCCUUUAACCUGUGAGGACAUCCAGGGUCACAGGUGAGGUUCUUGGGAGCCUGGAAUCUGGCC
0.7375215729783037	A23U_C25U_G62U_U63G	UGCCAGUCUCUAGGUCCCUGAGUCUCUUUAACCUGUGAGGACAUCCAGGGUCACAGGUGAGUGUCUUGGGAGCCUGGCGUCUGGCC
0.5397552872917836	A5C_G6C_U80A_C81A	UGCCCCUCUCUAGGUCCCUGAGACCCUUUAACCUGUGAGGACAUCCAGGGUCACAGGUGAGGUUCUUGGGAGCCUGGCGAAUGGCC
0.21639854536489136	G14C_U15A_C16G_G72C	UGCCAGUCUCUAGCAGCCUGAGACCCUUUAACCUGUGAGGACAUCCAGGGUCACAGGUGAGGUUCUUGGGACCCUGGCGUCUGGCC
1.3653583916083918	U11G_A12G_G13U_C74A_U75C_G76U	UGCCAGUCUCGGUGUCCCUGAGACCCUUUAACCUGUGAGGACAUCCAGGGUCACAGGUGAGGUUCUUGGGAGCACUGCGUCUGGCC
0.41791695541695434	G14U_C16A_C73A	UGCCAGUCUCUAGUUACCUGAGACCCUUUAACCUGUGAGGACAUCCAGGGUCACAGGUGAGGUUCUUGGGAGACUGGCGUCUGGCC
1.0806938159879338	G14U_U15G_A71G_G72C_C73G	UGCCAGUCUCUAGUGCCCUGAGACCCUUUAACCUGUGAGGACAUCCAGGGUCACAGGUGAGGUUCUUGGGGCGCUGGCGUCUGGCC
0.028705929487179597	C8G_U9A_C10U_G77C_C78A_G79A	UGCCAGUGAUUAGGUCCCUGAGACCCUUUAACCUGUGAGGACAUCCAGGGUCACAGGUGAGGUUCUUGGGAGCCUGCAAUCUGGCC
0.4048022598870068	C4A_G83U_G84U	UGCAAGUCUCUAGGUCCCUGAGACCCUUUAACCUGUGAGGACAUCCAGGGUCACAGGUGAGGUUCUUGGGAGCCUGGCGUCUUUCC
0.8818461538461536	U11C_A12G_C74G_U75C	UGCCAGUCUCCGGGUCCCUGAGACCCUUUAACCUGUGAGGACAUCCAGGGUCACAGGUGAGGUUCUUGGGAGCGCGGCGUCUGGCC
0.612727438136827	A5U_G6C_U7C_U80G_C81U_U82G	UGCCUCCCUCUAGGUCCCUGAGACCCUUUAACCUGUGAGGACAUCCAGGGUCACAGGUGAGGUUCUUGGGAGCCUGGCGGUGGGCC
0.4946252465483245	G6U_U7C_U80A_C81A_U82C	UGCCAUCCUCUAGGUCCCUGAGACCCUUUAACCUGUGAGGACAUCCAGGGUCACAGGUGAGGUUCUUGGGAGCCUGGCGAACGGCC
0.47879323899371157	C24A_G62U_U64C	UGCCAGUCUCUAGGUCCCUGAGAACCUUUAACCUGUGAGGACAUCCAGGGUCACAGGUGAGUUCCUUGGGAGCCUGGCGUCUGGCC
0.4592948717948702	A5U_U7G_C81U_U82C	UGCCUGGCUCUAGGUCCCUGAGACCCUUUAACCUGUGAGGACAUCCAGGGUCACAGGUGAGGUUCUUGGGAGCCUGGCGUUCGGCC
0.34795066045066136	C4G_G83C_G84U	UGCGAGUCUCUAGGUCCCUGAGACCCUUUAACCUGUGAGGACAUCCAGGGUCACAGGUGAGGUUCUUGGGAGCCUGGCGUCUCUCC
0.6847668997668998	A5U_U7A_U80A_U82A	UGCCUGACUCUAGGUCCCUGAGACCCUUUAACCUGUGAGGACAUCCAGGGUCACAGGUGAGGUUCUUGGGAGCCUGGCGACAGGCC
0.08952357670578032	U11G_A12C_U75C_G76A	UGCCAGUCUCGCGGUCCCUGAGACCCUUUAACCUGUGAGGACAUCCAGGGUCACAGGUGAGGUUCUUGGGAGCCCAGCGUCUGGCC
0.3880863645398537	G14U_A71C_G72C_C73A	UGCCAGUCUCUAGUUCCCUGAGACCCUUUAACCUGUGAGGACAUCCAGGGUCACAGGUGAGGUUCUUGGGCCACUGGCGUCUGGCC
0.027779931761786628	C8A_U9G_C10U_C78G_G79A	UGCCAGUAGUUAGGUCCCUGAGACCCUUUAACCUGUGAGGACAUCCAGGGUCACAGGUGAGGUUCUUGGGAGCCUGGGAUCUGGCC
1.3013354700854698	G14C_U15C_A71G_C73G	UGCCAGUCUCUAGCCCCCUGAGACCCUUUAACCUGUGAGGACAUCCAGGGUCACAGGUGAGGUUCUUGGGGGGCUGGCGUCUGGCC
0.01078880571330238	U19A_G69U_G70A	UGCCAGUCUCUAGGUCCCAGAGACCCUUUAACCUGUGAGGACAUCCAGGGUCACAGGUGAGGUUCUUGUAAGCCUGGCGUCUGGCC
0.6149327074978734	U15G_C16G_A71U_G72U_C73A	UGCCAGUCUCUAGGGGCCUGAGACCCUUUAACCUGUGAGGACAUCCAGGGUCACAGGUGAGGUUCUUGGGUUACUGGCGUCUGGCC
0.23115332072299355	C8U_C10A_G77U_C78U	UGCCAGUUUAUAGGUCCCUGAGACCCUUUAACCUGUGAGGACAUCCAGGGUCACAGGUGAGGUUCUUGGGAGCCUGUUGUCUGGCC
0.11215339892665496	U9G_G77C_G79U	UGCCAGUCGCUAGGUCCCUGAGACCCUUUAACCUGUGAGGACAUCCAGGGUCACAGGUGAGGUUCUUGGGAGCCUGCCUUCUGGCC
0.5757358252076563	G14U_U15C_C16U_A71U_C73U	UGCCAGUCUCUAGUCUCCUGAGACCCUUUAACCUGUGAGGACAUCCAGGGUCACAGGUGAGGUUCUUGGGUGUCUGGCGUCUGGCC
0.26417484758830967	G6C_U80C_C81U_U82G	UGCCACUCUCUAGGUCCCUGAGACCCUUUAACCUGUGAGGACAUCCAGGGUCACAGGUGAGGUUCUUGGGAGCCUGGCGCUGGGCC
0.49424122073578536	C25A_G62C_U64C	UGCCAGUCUCUAGGUCCCUGAGACACUUUAACCUGUGAGGACAUCCAGGGUCACAGGUGAGCUCCUUGGGAGCCUGGCGUCUGGCC
0.5438416889909428	A23U_C24U_C25A_U63G_U64C	UGCCAGUCUCUAGGUCCCUGAGUUACUUUAACCUGUGAGGACAUCCAGGGUCACAGGUGAGGGCCUUGGGAGCCUGGCGUCUGGCC
0.3602084146817641	G2A_C3U_C4A_G84A_C85U	UAUAAGUCUCUAGGUCCCUGAGACCCUUUAACCUGUGAGGACAUCCAGGGUCACAGGUGAGGUUCUUGGGAGCCUGGCGUCUGAUC
0.48774676650782983	U11C_A12G_G13A_C74U_G76C	UGCCAGUCUCCGAGUCCCUGAGACCCUUUAACCUGUGAGGACAUCCAGGGUCACAGGUGAGGUUCUUGGGAGCUUCGCGUCUGGCC
0.2407512679628068	C17U_C18U_G68A_G69A_G70C	UGCCAGUCUCUAGGUCUUUGAGACCCUUUAACCUGUGAGGACAUCCAGGGUCACAGGUGAGGUUCUUAACAGCCUGGCGUCUGGCC
0.8118238304093569	C24U_G62U_U63A_U64C	UGCCAGUCUCUAGGUCCCUGAGAUCCUUUAACCUGUGAGGACAUCCAGGGUCACAGGUGAGUACCUUGGGAGCCUGGCGUCUGGCC
0.2982777040966687	A23U_C24G_C25G_G62U_U63G_U64G	UGCCAGUCUCUAGGUCCCUGAGUGGCUUUAACCUGUGAGGACAUCCAGGGUCACAGGUGAGUGGCUUGGGAGCCUGGCGUCUGGCC
0.2431561085972854	A21C_C65A_U66G_U67C	UGCCAGUCUCUAGGUCCCUGCGACCCUUUAACCUGUGAGGACAUCCAGGGUCACAGGUGAGGUUAGCGGGAGCCUGGCGUCUGGCC
0.31054596445221416	G14A_U15G_A71U_G72A_C73G	UGCCAGUCUCUAGAGCCCUGAGACCCUUUAACCUGUGAGGACAUCCAGGGUCACAGGUGAGGUUCUUGGGUAGCUGGCGUCUGGCC
0.06627409223885727	U11C_A12C_G13U_C74G_G76U	UGCCAGUCUCCCUGUCCCUGAGACCCUUUAACCUGUGAGGACAUCCAGGGUCACAGGUGAGGUUCUUGGGAGCGUUGCGUCUGGCC
0.8826081176887627	A23U_C24U_C25A_G62U_U63A	UGCCAGUCUCUAGGUCCCUGAGUUACUUUAACCUGUGAGGACAUCCAGGGUCACAGGUGAGUAUCUUGGGAGCCUGGCGUCUGGCC
1.0397224570301493	G20C_A21U_G22U_C65A_U66A	UGCCAGUCUCUAGGUCCCUCUUACCCUUUAACCUGUGAGGACAUCCAGGGUCACAGGUGAGGUUAAUGGGAGCCUGGCGUCUGGCC
0.09965832123851	C8A_U9G_C10G_G77C_C78A_G79A	UGCCAGUAGGUAGGUCCCUGAGACCCUUUAACCUGUGAGGACAUCCAGGGUCACAGGUGAGGUUCUUGGGAGCCUGCAAUCUGGCC
0.32051512636045115	G14U_U15A_A71U_G72A_C73U	UGCCAGUCUCUAGUACCCUGAGACCCUUUAACCUGUGAGGACAUCCAGGGUCACAGGUGAGGUUCUUGGGUAUCUGGCGUCUGGCC
0.023507217847769	U7G_U80A_C81G_U82A	UGCCAGGCUCUAGGUCCCUGAGACCCUUUAACCUGUGAGGACAUCCAGGGUCACAGGUGAGGUUCUUGGGAGCCUGGCGAGAGGCC
0.41296249437696825	A5C_G6C_U7A_U80A_U82G	UGCCCCACUCUAGGUCCCUGAGACCCUUUAACCUGUGAGGACAUCCAGGGUCACAGGUGAGGUUCUUGGGAGCCUGGCGACGGGCC
0.8887654012654012	G2C_C3G_G84C_C85U	UCGCAGUCUCUAGGUCCCUGAGACCCUUUAACCUGUGAGGACAUCCAGGGUCACAGGUGAGGUUCUUGGGAGCCUGGCGUCUGCUC
0.28678459698196607	A71U_G72U_C73G	UGCCAGUCUCUAGGUCCCUGAGACCCUUUAACCUGUGAGGACAUCCAGGGUCACAGGUGAGGUUCUUGGGUUGCUGGCGUCUGGCC
0.49232109167309807	C17G_C18G_U19G_G69U_G70C	UGCCAGUCUCUAGGUCGGGGAGACCCUUUAACCUGUGAGGACAUCCAGGGUCACAGGUGAGGUUCUUGUCAGCCUGGCGUCUGGCC
0.9096424408924407	A23C_C24G_G62A_U63C_U64A	UGCCAGUCUCUAGGUCCCUGAGCGCCUUUAACCUGUGAGGACAUCCAGGGUCACAGGUGAGACACUUGGGAGCCUGGCGUCUGGCC
0.6871051282051279	G14C_U15G_C16G_A71G_G72A_C73G	UGCCAGUCUCUAGCGGCCUGAGACCCUUUAACCUGUGAGGACAUCCAGGGUCACAGGUGAGGUUCUUGGGGAGCUGGCGUCUGGCC
1.1003939636752136	A23C_C25U_U63G_U64C	UGCCAGUCUCUAGGUCCCUGAGCCUCUUUAACCUGUGAGGACAUCCAGGGUCACAGGUGAGGGCCUUGGGAGCCUGGCGUCUGGCC
0.5479088280379041	C8A_U9A_C10G_G77U_C78U_G79U	UGCCAGUAAGUAGGUCCCUGAGACCCUUUAACCUGUGAGGACAUCCAGGGUCACAGGUGAGGUUCUUGGGAGCCUGUUUUCUGGCC
0.06908093600166748	C18U_G69U_G70U	UGCCAGUCUCUAGGUCCUUGAGACCCUUUAACCUGUGAGGACAUCCAGGGUCACAGGUGAGGUUCUUGUUAGCCUGGCGUCUGGCC
0.5271452505827504	C3A_C4U_G83A_G84A	UGAUAGUCUCUAGGUCCCUGAGACCCUUUAACCUGUGAGGACAUCCAGGGUCACAGGUGAGGUUCUUGGGAGCCUGGCGUCUAACC
0.03827457264957268	C8G_U9C_G77A_C78U_G79A	UGCCAGUGCCUAGGUCCCUGAGACCCUUUAACCUGUGAGGACAUCCAGGGUCACAGGUGAGGUUCUUGGGAGCCUGAUAUCUGGCC
0.8697977954528943	G14A_C16U_A71U_C73U	UGCCAGUCUCUAGAUUCCUGAGACCCUUUAACCUGUGAGGACAUCCAGGGUCACAGGUGAGGUUCUUGGGUGUCUGGCGUCUGGCC
0.19850880052151249	G20A_A21C_G22A_U66G_U67A	UGCCAGUCUCUAGGUCCCUACAACCCUUUAACCUGUGAGGACAUCCAGGGUCACAGGUGAGGUUCGAGGGAGCCUGGCGUCUGGCC
0.09812208624708607	A5U_G6A_U7A_U80G	UGCCUAACUCUAGGUCCCUGAGACCCUUUAACCUGUGAGGACAUCCAGGGUCACAGGUGAGGUUCUUGGGAGCCUGGCGGCUGGCC
0.7630221257237385	U11G_A12U_C74G_U75A_G76C	UGCCAGUCUCGUGGUCCCUGAGACCCUUUAACCUGUGAGGACAUCCAGGGUCACAGGUGAGGUUCUUGGGAGCGACGCGUCUGGCC
0.056903789425913266	C8G_U9A_C10U_G77C_C78A_G79U	UGCCAGUGAUUAGGUCCCUGAGACCCUUUAACCUGUGAGGACAUCCAGGGUCACAGGUGAGGUUCUUGGGAGCCUGCAUUCUGGCC
0.11781911928651051	A12C_G13C_U75A	UGCCAGUCUCUCCGUCCCUGAGACCCUUUAACCUGUGAGGACAUCCAGGGUCACAGGUGAGGUUCUUGGGAGCCAGGCGUCUGGCC
1.0980018028846157	G14C_A71U_G72A_C73G	UGCCAGUCUCUAGCUCCCUGAGACCCUUUAACCUGUGAGGACAUCCAGGGUCACAGGUGAGGUUCUUGGGUAGCUGGCGUCUGGCC
0.3598297403233714	C24U_C25U_G62C_U64G	UGCCAGUCUCUAGGUCCCUGAGAUUCUUUAACCUGUGAGGACAUCCAGGGUCACAGGUGAGCUGCUUGGGAGCCUGGCGUCUGGCC
0.7943099547511314	A23U_C24G_G62C_U64A	UGCCAGUCUCUAGGUCCCUGAGUGCCUUUAACCUGUGAGGACAUCCAGGGUCACAGGUGAGCUACUUGGGAGCCUGGCGUCUGGCC
0.19338731443994608	G14A_U15C_C16G_A71G_G72C_C73U	UGCCAGUCUCUAGACGCCUGAGACCCUUUAACCUGUGAGGACAUCCAGGGUCACAGGUGAGGUUCUUGGGGCUCUGGCGUCUGGCC
0.005467796092796075	C8G_U9A_G77A_G79C	UGCCAGUGACUAGGUCCCUGAGACCCUUUAACCUGUGAGGACAUCCAGGGUCACAGGUGAGGUUCUUGGGAGCCUGACCUCUGGCC
0.9466761206419481	U11G_A12C_G13A_C74U_U75G_G76C	UGCCAGUCUCGCAGUCCCUGAGACCCUUUAACCUGUGAGGACAUCCAGGGUCACAGGUGAGGUUCUUGGGAGCUGCGCGUCUGGCC
0.35038348620665727	C17A_C18G_G69A_G70U	UGCCAGUCUCUAGGUCAGUGAGACCCUUUAACCUGUGAGGACAUCCAGGGUCACAGGUGAGGUUCUUGAUAGCCUGGCGUCUGGCC
0.9796352645245049	A23C_C24G_C25G_G62C_U64C	UGCCAGUCUCUAGGUCCCUGAGCGGCUUUAACCUGUGAGGACAUCCAGGGUCACAGGUGAGCUCCUUGGGAGCCUGGCGUCUGGCC
0.03636084401709396	C8U_U9G_C10A_G77A_C78A_G79U	UGCCAGUUGAUAGGUCCCUGAGACCCUUUAACCUGUGAGGACAUCCAGGGUCACAGGUGAGGUUCUUGGGAGCCUGAAUUCUGGCC
0.8726602564102564	U15G_A71U_G72U	UGCCAGUCUCUAGGGCCCUGAGACCCUUUAACCUGUGAGGACAUCCAGGGUCACAGGUGAGGUUCUUGGGUUCCUGGCGUCUGGCC
0.17223557692307676	G83C_G84U_C85U	UGCCAGUCUCUAGGUCCCUGAGACCCUUUAACCUGUGAGGACAUCCAGGGUCACAGGUGAGGUUCUUGGGAGCCUGGCGUCUCUUC
0.4101878729237215	C16A_A71G_G72C_C73G	UGCCAGUCUCUAGGUACCUGAGACCCUUUAACCUGUGAGGACAUCCAGGGUCACAGGUGAGGUUCUUGGGGCGCUGGCGUCUGGCC
0.02427168021680221	C17U_U19A_G69C_G70U	UGCCAGUCUCUAGGUCUCAGAGACCCUUUAACCUGUGAGGACAUCCAGGGUCACAGGUGAGGUUCUUGCUAGCCUGGCGUCUGGCC
0.2703650663757054	U11A_A12U_G13U_U75A_G76C	UGCCAGUCUCAUUGUCCCUGAGACCCUUUAACCUGUGAGGACAUCCAGGGUCACAGGUGAGGUUCUUGGGAGCCACGCGUCUGGCC
0.592059795673077	A23G_C24U_U64A	UGCCAGUCUCUAGGUCCCUGAGGUCCUUUAACCUGUGAGGACAUCCAGGGUCACAGGUGAGGUACUUGGGAGCCUGGCGUCUGGCC
0.04437631611544648	C17G_U19G_G68U_G69U_G70A	UGCCAGUCUCUAGGUCGCGGAGACCCUUUAACCUGUGAGGACAUCCAGGGUCACAGGUGAGGUUCUUUUAAGCCUGGCGUCUGGCC
0.878897594175372	A12G_G13A_C74G_G76A	UGCCAGUCUCUGAGUCCCUGAGACCCUUUAACCUGUGAGGACAUCCAGGGUCACAGGUGAGGUUCUUGGGAGCGUAGCGUCUGGCC
0.018746729461015223	C18A_U19A_G68C_G70C	UGCCAGUCUCUAGGUCCAAGAGACCCUUUAACCUGUGAGGACAUCCAGGGUCACAGGUGAGGUUCUUCGCAGCCUGGCGUCUGGCC
0.3412637874230058	A23U_C24U_C25U_G62U_U63G_U64G	UGCCAGUCUCUAGGUCCCUGAGUUUCUUUAACCUGUGAGGACAUCCAGGGUCACAGGUGAGUGGCUUGGGAGCCUGGCGUCUGGCC
0.07654914529914536	C17A_U19A_G68U_G69A_G70A	UGCCAGUCUCUAGGUCACAGAGACCCUUUAACCUGUGAGGACAUCCAGGGUCACAGGUGAGGUUCUUUAAAGCCUGGCGUCUGGCC
0.6687535221189066	A23U_C24A_C25G_U64C	UGCCAGUCUCUAGGUCCCUGAGUAGCUUUAACCUGUGAGGACAUCCAGGGUCACAGGUGAGGUCCUUGGGAGCCUGGCGUCUGGCC
0.10371174524400302	G20U_A21C_C65U_U66C_U67C	UGCCAGUCUCUAGGUCCCUUCGACCCUUUAACCUGUGAGGACAUCCAGGGUCACAGGUGAGGUUUCCGGGAGCCUGGCGUCUGGCC
0.1701746383957919	C17A_C18U_G69C	UGCCAGUCUCUAGGUCAUUGAGACCCUUUAACCUGUGAGGACAUCCAGGGUCACAGGUGAGGUUCUUGCGAGCCUGGCGUCUGGCC
0.9623321123321124	U11C_A12G_C74U	UGCCAGUCUCCGGGUCCCUGAGACCCUUUAACCUGUGAGGACAUCCAGGGUCACAGGUGAGGUUCUUGGGAGCUUGGCGUCUGGCC
0.2752727542876547	C8U_U9C_C10A_C78G_G79U	UGCCAGUUCAUAGGUCCCUGAGACCCUUUAACCUGUGAGGACAUCCAGGGUCACAGGUGAGGUUCUUGGGAGCCUGGGUUCUGGCC
0.031069947209653177	C8G_U9A_C10U_G77U_G79U	UGCCAGUGAUUAGGUCCCUGAGACCCUUUAACCUGUGAGGACAUCCAGGGUCACAGGUGAGGUUCUUGGGAGCCUGUCUUCUGGCC
0.10545035321821027	C8A_U9G_C10A_G77U_C78U_G79A	UGCCAGUAGAUAGGUCCCUGAGACCCUUUAACCUGUGAGGACAUCCAGGGUCACAGGUGAGGUUCUUGGGAGCCUGUUAUCUGGCC
0.2990757304710791	G20U_A21U_G22C_C65G_U66C	UGCCAGUCUCUAGGUCCCUUUCACCCUUUAACCUGUGAGGACAUCCAGGGUCACAGGUGAGGUUGCUGGGAGCCUGGCGUCUGGCC
0.46701411333764403	A5U_G6A_U80C_C81U_U82C	UGCCUAUCUCUAGGUCCCUGAGACCCUUUAACCUGUGAGGACAUCCAGGGUCACAGGUGAGGUUCUUGGGAGCCUGGCGCUCGGCC
0.21652472527472497	U11C_A12U_G13C_C74G_U75C_G76C	UGCCAGUCUCCUCGUCCCUGAGACCCUUUAACCUGUGAGGACAUCCAGGGUCACAGGUGAGGUUCUUGGGAGCGCCGCGUCUGGCC
0.14815963606286167	G20A_A21C_G22A_C65U_U66A_U67G	UGCCAGUCUCUAGGUCCCUACAACCCUUUAACCUGUGAGGACAUCCAGGGUCACAGGUGAGGUUUAGGGGAGCCUGGCGUCUGGCC
0.42341245993589854	G2C_C4G_G83U	UCCGAGUCUCUAGGUCCCUGAGACCCUUUAACCUGUGAGGACAUCCAGGGUCACAGGUGAGGUUCUUGGGAGCCUGGCGUCUUGCC
0.6995008104921897	G2A_C3G_G84A_C85U	UAGCAGUCUCUAGGUCCCUGAGACCCUUUAACCUGUGAGGACAUCCAGGGUCACAGGUGAGGUUCUUGGGAGCCUGGCGUCUGAUC
0.32018152120315646	G20C_A21G_G22A_C65A_U67C	UGCCAGUCUCUAGGUCCCUCGAACCCUUUAACCUGUGAGGACAUCCAGGGUCACAGGUGAGGUUAUCGGGAGCCUGGCGUCUGGCC
0.8601706590193434	A23U_C24A_G62U_U63G_U64A	UGCCAGUCUCUAGGUCCCUGAGUACCUUUAACCUGUGAGGACAUCCAGGGUCACAGGUGAGUGACUUGGGAGCCUGGCGUCUGGCC
0.09516920766920756	G20A_A21U_G22A_C65A_U66C	UGCCAGUCUCUAGGUCCCUAUAACCCUUUAACCUGUGAGGACAUCCAGGGUCACAGGUGAGGUUACUGGGAGCCUGGCGUCUGGCC
0.27940438034187964	G2U_C4U_G83U	UUCUAGUCUCUAGGUCCCUGAGACCCUUUAACCUGUGAGGACAUCCAGGGUCACAGGUGAGGUUCUUGGGAGCCUGGCGUCUUGCC
1.0301327838827838	G14U_U15C_A71G_G72A_C73G	UGCCAGUCUCUAGUCCCCUGAGACCCUUUAACCUGUGAGGACAUCCAGGGUCACAGGUGAGGUUCUUGGGGAGCUGGCGUCUGGCC
0.22624525166191775	A5U_G6A_U7G_U80A	UGCCUAGCUCUAGGUCCCUGAGACCCUUUAACCUGUGAGGACAUCCAGGGUCACAGGUGAGGUUCUUGGGAGCCUGGCGACUGGCC
0.01799081295049031	C8G_U9G_C10U_G77U_C78G_G79U	UGCCAGUGGUUAGGUCCCUGAGACCCUUUAACCUGUGAGGACAUCCAGGGUCACAGGUGAGGUUCUUGGGAGCCUGUGUUCUGGCC
0.023921607905982883	C8U_U9A_G77U_G79C	UGCCAGUUACUAGGUCCCUGAGACCCUUUAACCUGUGAGGACAUCCAGGGUCACAGGUGAGGUUCUUGGGAGCCUGUCCUCUGGCC
0.4592948717948702	A5U_U80C_C81A_U82A	UGCCUGUCUCUAGGUCCCUGAGACCCUUUAACCUGUGAGGACAUCCAGGGUCACAGGUGAGGUUCUUGGGAGCCUGGCGCAAGGCC
0.21839020864756203	G2U_C3A_C4G_G83A_C85A	UUAGAGUCUCUAGGUCCCUGAGACCCUUUAACCUGUGAGGACAUCCAGGGUCACAGGUGAGGUUCUUGGGAGCCUGGCGUCUAGAC
0.15631464124111225	A21U_G22C_C65U_U66C_U67C	UGCCAGUCUCUAGGUCCCUGUCACCCUUUAACCUGUGAGGACAUCCAGGGUCACAGGUGAGGUUUCCGGGAGCCUGGCGUCUGGCC
0.06240419453734685	C8G_U9G_C10A_G77C_C78U_G79U	UGCCAGUGGAUAGGUCCCUGAGACCCUUUAACCUGUGAGGACAUCCAGGGUCACAGGUGAGGUUCUUGGGAGCCUGCUUUCUGGCC
0.7233642975368907	G2C_C3U_C85G	UCUCAGUCUCUAGGUCCCUGAGACCCUUUAACCUGUGAGGACAUCCAGGGUCACAGGUGAGGUUCUUGGGAGCCUGGCGUCUGGGC
0.05340638044126418	U9G_C10G_G77A_C78A_G79C	UGCCAGUCGGUAGGUCCCUGAGACCCUUUAACCUGUGAGGACAUCCAGGGUCACAGGUGAGGUUCUUGGGAGCCUGAACUCUGGCC
0.1451794134983794	U15C_C16A_A71C_G72A_C73G	UGCCAGUCUCUAGGCACCUGAGACCCUUUAACCUGUGAGGACAUCCAGGGUCACAGGUGAGGUUCUUGGGCAGCUGGCGUCUGGCC
0.23739924807962842	U7G_U80C_C81A_U82G	UGCCAGGCUCUAGGUCCCUGAGACCCUUUAACCUGUGAGGACAUCCAGGGUCACAGGUGAGGUUCUUGGGAGCCUGGCGCAGGGCC
0.18789335664335663	C8U_U9A_C10A_C78G_G79A	UGCCAGUUAAUAGGUCCCUGAGACCCUUUAACCUGUGAGGACAUCCAGGGUCACAGGUGAGGUUCUUGGGAGCCUGGGAUCUGGCC
0.26347147684356975	G2A_C3U_G83U	UAUCAGUCUCUAGGUCCCUGAGACCCUUUAACCUGUGAGGACAUCCAGGGUCACAGGUGAGGUUCUUGGGAGCCUGGCGUCUUGCC
0.03037664495997836	C8A_C10U_G77U_C78A_G79A	UGCCAGUAUUUAGGUCCCUGAGACCCUUUAACCUGUGAGGACAUCCAGGGUCACAGGUGAGGUUCUUGGGAGCCUGUAAUCUGGCC
0.11067346308310144	C8A_U9A_C10U_G77A_G79A	UGCCAGUAAUUAGGUCCCUGAGACCCUUUAACCUGUGAGGACAUCCAGGGUCACAGGUGAGGUUCUUGGGAGCCUGACAUCUGGCC
0.7016363870635229	A23C_C24G_C25G_G62C_U63G_U64G	UGCCAGUCUCUAGGUCCCUGAGCGGCUUUAACCUGUGAGGACAUCCAGGGUCACAGGUGAGCGGCUUGGGAGCCUGGCGUCUGGCC
0.5433122263914947	G2A_C4A_G83U	UACAAGUCUCUAGGUCCCUGAGACCCUUUAACCUGUGAGGACAUCCAGGGUCACAGGUGAGGUUCUUGGGAGCCUGGCGUCUUGCC
0.28641421780466664	C8U_U9C_C10A_G77C_C78G_G79A	UGCCAGUUCAUAGGUCCCUGAGACCCUUUAACCUGUGAGGACAUCCAGGGUCACAGGUGAGGUUCUUGGGAGCCUGCGAUCUGGCC
0.011294136191677137	C17G_U19C_G68C_G69U_G70A	UGCCAGUCUCUAGGUCGCCGAGACCCUUUAACCUGUGAGGACAUCCAGGGUCACAGGUGAGGUUCUUCUAAGCCUGGCGUCUGGCC
0.0452825929938607	G20C_A21C_C65U_U66A_U67C	UGCCAGUCUCUAGGUCCCUCCGACCCUUUAACCUGUGAGGACAUCCAGGGUCACAGGUGAGGUUUACGGGAGCCUGGCGUCUGGCC
0.257315801668211	C8U_U9A_C78G_G79U	UGCCAGUUACUAGGUCCCUGAGACCCUUUAACCUGUGAGGACAUCCAGGGUCACAGGUGAGGUUCUUGGGAGCCUGGGUUCUGGCC
0.07017004985754985	U11C_A12C_G13C_C74A_U75C	UGCCAGUCUCCCCGUCCCUGAGACCCUUUAACCUGUGAGGACAUCCAGGGUCACAGGUGAGGUUCUUGGGAGCACGGCGUCUGGCC
0.010161390968913095	U11G_A12G_G13U_C74G_U75A	UGCCAGUCUCGGUGUCCCUGAGACCCUUUAACCUGUGAGGACAUCCAGGGUCACAGGUGAGGUUCUUGGGAGCGAGGCGUCUGGCC
0.8624098987564653	A5U_G6C_U7A_C81A_U82A	UGCCUCACUCUAGGUCCCUGAGACCCUUUAACCUGUGAGGACAUCCAGGGUCACAGGUGAGGUUCUUGGGAGCCUGGCGUAAGGCC
0.02222394540942934	C8A_U9A_C10G_G77C_G79C	UGCCAGUAAGUAGGUCCCUGAGACCCUUUAACCUGUGAGGACAUCCAGGGUCACAGGUGAGGUUCUUGGGAGCCUGCCCUCUGGCC
0.6595888760362444	G2U_C3G_G84A	UUGCAGUCUCUAGGUCCCUGAGACCCUUUAACCUGUGAGGACAUCCAGGGUCACAGGUGAGGUUCUUGGGAGCCUGGCGUCUGACC
0.027017345399698432	A12C_G13A_C74A_U75A_G76C	UGCCAGUCUCUCAGUCCCUGAGACCCUUUAACCUGUGAGGACAUCCAGGGUCACAGGUGAGGUUCUUGGGAGCAACGCGUCUGGCC
0.6032744554296278	A5U_U7C_U80A_C81U_U82G	UGCCUGCCUCUAGGUCCCUGAGACCCUUUAACCUGUGAGGACAUCCAGGGUCACAGGUGAGGUUCUUGGGAGCCUGGCGAUGGGCC
0.5249084249084249	C17U_U19G_G68U_G70A	UGCCAGUCUCUAGGUCUCGGAGACCCUUUAACCUGUGAGGACAUCCAGGGUCACAGGUGAGGUUCUUUGAAGCCUGGCGUCUGGCC
0.13731496167063184	C17A_C18U_U19G_G68C_G69C_G70C	UGCCAGUCUCUAGGUCAUGGAGACCCUUUAACCUGUGAGGACAUCCAGGGUCACAGGUGAGGUUCUUCCCAGCCUGGCGUCUGGCC
0.1462328964010576	A5C_U7G_U80A_C81G_U82G	UGCCCGGCUCUAGGUCCCUGAGACCCUUUAACCUGUGAGGACAUCCAGGGUCACAGGUGAGGUUCUUGGGAGCCUGGCGAGGGGCC
0.28027258949783	A12G_G13U_C74A_U75G	UGCCAGUCUCUGUGUCCCUGAGACCCUUUAACCUGUGAGGACAUCCAGGGUCACAGGUGAGGUUCUUGGGAGCAGGGCGUCUGGCC
0.2081179887820517	C3G_G83A_G84C_C85U	UGGCAGUCUCUAGGUCCCUGAGACCCUUUAACCUGUGAGGACAUCCAGGGUCACAGGUGAGGUUCUUGGGAGCCUGGCGUCUACUC
0.04965349965349946	C8U_U9A_C10U_G77C_C78A_G79C	UGCCAGUUAUUAGGUCCCUGAGACCCUUUAACCUGUGAGGACAUCCAGGGUCACAGGUGAGGUUCUUGGGAGCCUGCACUCUGGCC
0.0617331816928592	U9C_C10U_G77U_C78U_G79C	UGCCAGUCCUUAGGUCCCUGAGACCCUUUAACCUGUGAGGACAUCCAGGGUCACAGGUGAGGUUCUUGGGAGCCUGUUCUCUGGCC
0.4572444482600747	U11C_A12U_G13C	UGCCAGUCUCCUCGUCCCUGAGACCCUUUAACCUGUGAGGACAUCCAGGGUCACAGGUGAGGUUCUUGGGAGCCUGGCGUCUGGCC
0.16968393874643878	G14U_U15G_C16A_A71G_G72U	UGCCAGUCUCUAGUGACCUGAGACCCUUUAACCUGUGAGGACAUCCAGGGUCACAGGUGAGGUUCUUGGGGUCCUGGCGUCUGGCC
0.8729249796793026	A12U_G13A_C74U_U75G	UGCCAGUCUCUUAGUCCCUGAGACCCUUUAACCUGUGAGGACAUCCAGGGUCACAGGUGAGGUUCUUGGGAGCUGGGCGUCUGGCC
0.500251102400784	A5C_G6A_U7A_C81A_U82A	UGCCCAACUCUAGGUCCCUGAGACCCUUUAACCUGUGAGGACAUCCAGGGUCACAGGUGAGGUUCUUGGGAGCCUGGCGUAAGGCC
0.7582441966317705	G2U_C3G_G84U	UUGCAGUCUCUAGGUCCCUGAGACCCUUUAACCUGUGAGGACAUCCAGGGUCACAGGUGAGGUUCUUGGGAGCCUGGCGUCUGUCC
0.36970311734443834	G2U_C3U_C4U_G84U_C85A	UUUUAGUCUCUAGGUCCCUGAGACCCUUUAACCUGUGAGGACAUCCAGGGUCACAGGUGAGGUUCUUGGGAGCCUGGCGUCUGUAC
0.5767282196969695	A23C_C25G_G62A_U63A_U64A	UGCCAGUCUCUAGGUCCCUGAGCCGCUUUAACCUGUGAGGACAUCCAGGGUCACAGGUGAGAAACUUGGGAGCCUGGCGUCUGGCC
0.39573174221611684	A5C_U7G_U80C_C81U_U82A	UGCCCGGCUCUAGGUCCCUGAGACCCUUUAACCUGUGAGGACAUCCAGGGUCACAGGUGAGGUUCUUGGGAGCCUGGCGCUAGGCC
0.6238184079601992	A23C_C24A_C25G_G62A_U63A_U64A	UGCCAGUCUCUAGGUCCCUGAGCAGCUUUAACCUGUGAGGACAUCCAGGGUCACAGGUGAGAAACUUGGGAGCCUGGCGUCUGGCC
0.027177211348808922	C17A_U19G_G68A_G69A_G70A	UGCCAGUCUCUAGGUCACGGAGACCCUUUAACCUGUGAGGACAUCCAGGGUCACAGGUGAGGUUCUUAAAAGCCUGGCGUCUGGCC
0.4772060924219694	C17A_U19A_G68U	UGCCAGUCUCUAGGUCACAGAGACCCUUUAACCUGUGAGGACAUCCAGGGUCACAGGUGAGGUUCUUUGGAGCCUGGCGUCUGGCC
0.7119070512820513	A23C_C24U_C25A_G62C_U63G_U64C	UGCCAGUCUCUAGGUCCCUGAGCUACUUUAACCUGUGAGGACAUCCAGGGUCACAGGUGAGCGCCUUGGGAGCCUGGCGUCUGGCC
0.14870612652374932	C8G_U9A_C10A_G77U_C78G_G79U	UGCCAGUGAAUAGGUCCCUGAGACCCUUUAACCUGUGAGGACAUCCAGGGUCACAGGUGAGGUUCUUGGGAGCCUGUGUUCUGGCC
0.1184345266892434	U15G_C16A_A71G_G72U_C73A	UGCCAGUCUCUAGGGACCUGAGACCCUUUAACCUGUGAGGACAUCCAGGGUCACAGGUGAGGUUCUUGGGGUACUGGCGUCUGGCC
0.6945893757881464	U11G_C74A_G76U	UGCCAGUCUCGAGGUCCCUGAGACCCUUUAACCUGUGAGGACAUCCAGGGUCACAGGUGAGGUUCUUGGGAGCAUUGCGUCUGGCC
0.1884286653517427	G13C_C74U_G76C	UGCCAGUCUCUACGUCCCUGAGACCCUUUAACCUGUGAGGACAUCCAGGGUCACAGGUGAGGUUCUUGGGAGCUUCGCGUCUGGCC
0.011902458567854907	C17A_C18U_U19A_G69U_G70C	UGCCAGUCUCUAGGUCAUAGAGACCCUUUAACCUGUGAGGACAUCCAGGGUCACAGGUGAGGUUCUUGUCAGCCUGGCGUCUGGCC
0.6774599358974359	A23U_C24A_C25A_U64C	UGCCAGUCUCUAGGUCCCUGAGUAACUUUAACCUGUGAGGACAUCCAGGGUCACAGGUGAGGUCCUUGGGAGCCUGGCGUCUGGCC
0.36198663624511207	G2U_C4G_G83A_G84A_C85U	UUCGAGUCUCUAGGUCCCUGAGACCCUUUAACCUGUGAGGACAUCCAGGGUCACAGGUGAGGUUCUUGGGAGCCUGGCGUCUAAUC
0.3332477829188365	G14A_U15G_C16U_A71G_G72A	UGCCAGUCUCUAGAGUCCUGAGACCCUUUAACCUGUGAGGACAUCCAGGGUCACAGGUGAGGUUCUUGGGGACCUGGCGUCUGGCC
0.03731770833333348	C8A_U9C_C10A_G79U	UGCCAGUACAUAGGUCCCUGAGACCCUUUAACCUGUGAGGACAUCCAGGGUCACAGGUGAGGUUCUUGGGAGCCUGGCUUCUGGCC
0.20438621794871825	G14C_C16A_C73A	UGCCAGUCUCUAGCUACCUGAGACCCUUUAACCUGUGAGGACAUCCAGGGUCACAGGUGAGGUUCUUGGGAGACUGGCGUCUGGCC
0.030463435374149687	C8A_U9A_G77U	UGCCAGUAACUAGGUCCCUGAGACCCUUUAACCUGUGAGGACAUCCAGGGUCACAGGUGAGGUUCUUGGGAGCCUGUCGUCUGGCC
0.526200030284676	U11C_A12G_C74U_U75A	UGCCAGUCUCCGGGUCCCUGAGACCCUUUAACCUGUGAGGACAUCCAGGGUCACAGGUGAGGUUCUUGGGAGCUAGGCGUCUGGCC
0.03167550839964626	U11C_A12U_G13C_U75G_G76U	UGCCAGUCUCCUCGUCCCUGAGACCCUUUAACCUGUGAGGACAUCCAGGGUCACAGGUGAGGUUCUUGGGAGCCGUGCGUCUGGCC
0.06620466620466624	C17G_C18G_U19G_G69C	UGCCAGUCUCUAGGUCGGGGAGACCCUUUAACCUGUGAGGACAUCCAGGGUCACAGGUGAGGUUCUUGCGAGCCUGGCGUCUGGCC
0.09791169747565094	G6C_U7C_U80C_C81A_U82G	UGCCACCCUCUAGGUCCCUGAGACCCUUUAACCUGUGAGGACAUCCAGGGUCACAGGUGAGGUUCUUGGGAGCCUGGCGCAGGGCC
0.0215294471153846	U11C_A12G_G13A_C74A_U75A_G76C	UGCCAGUCUCCGAGUCCCUGAGACCCUUUAACCUGUGAGGACAUCCAGGGUCACAGGUGAGGUUCUUGGGAGCAACGCGUCUGGCC
0.17384525521207728	A5G_G6A_U7G_U80A_C81U_U82G	UGCCGAGCUCUAGGUCCCUGAGACCCUUUAACCUGUGAGGACAUCCAGGGUCACAGGUGAGGUUCUUGGGAGCCUGGCGAUGGGCC
0.1060944294496926	G20A_A21U_C65A_U66G	UGCCAGUCUCUAGGUCCCUAUGACCCUUUAACCUGUGAGGACAUCCAGGGUCACAGGUGAGGUUAGUGGGAGCCUGGCGUCUGGCC
0.28797059422059396	G2A_G83A_G84A_C85U	UACCAGUCUCUAGGUCCCUGAGACCCUUUAACCUGUGAGGACAUCCAGGGUCACAGGUGAGGUUCUUGGGAGCCUGGCGUCUAAUC
0.8704731379731379	G14U_U15A_C16U_A71C_G72U_C73G	UGCCAGUCUCUAGUAUCCUGAGACCCUUUAACCUGUGAGGACAUCCAGGGUCACAGGUGAGGUUCUUGGGCUGCUGGCGUCUGGCC
0.04157410477453573	C8G_U9A_C10G_C78U	UGCCAGUGAGUAGGUCCCUGAGACCCUUUAACCUGUGAGGACAUCCAGGGUCACAGGUGAGGUUCUUGGGAGCCUGGUGUCUGGCC
0.707689037153323	A23U_C24G_G62U_U63C	UGCCAGUCUCUAGGUCCCUGAGUGCCUUUAACCUGUGAGGACAUCCAGGGUCACAGGUGAGUCUCUUGGGAGCCUGGCGUCUGGCC
0.17045995241871534	U11G_G13A_G76A	UGCCAGUCUCGAAGUCCCUGAGACCCUUUAACCUGUGAGGACAUCCAGGGUCACAGGUGAGGUUCUUGGGAGCCUAGCGUCUGGCC
0.029441978961209748	U11C_A12C_G13U_U75A_G76U	UGCCAGUCUCCCUGUCCCUGAGACCCUUUAACCUGUGAGGACAUCCAGGGUCACAGGUGAGGUUCUUGGGAGCCAUGCGUCUGGCC
0.08066128946810752	C17A_C18A_U19G_G68U_G69C	UGCCAGUCUCUAGGUCAAGGAGACCCUUUAACCUGUGAGGACAUCCAGGGUCACAGGUGAGGUUCUUUCGAGCCUGGCGUCUGGCC
0.20561456469886724	C8A_U9G_C10U_G77A	UGCCAGUAGUUAGGUCCCUGAGACCCUUUAACCUGUGAGGACAUCCAGGGUCACAGGUGAGGUUCUUGGGAGCCUGACGUCUGGCC
0.2991305062458908	C17G_C18G_U19G_G68A_G69C_G70U	UGCCAGUCUCUAGGUCGGGGAGACCCUUUAACCUGUGAGGACAUCCAGGGUCACAGGUGAGGUUCUUACUAGCCUGGCGUCUGGCC
0.2858377659574464	A5C_G6A_C81A_U82C	UGCCCAUCUCUAGGUCCCUGAGACCCUUUAACCUGUGAGGACAUCCAGGGUCACAGGUGAGGUUCUUGGGAGCCUGGCGUACGGCC
0.48368221012026297	U11A_A12U_G13C_U75C_G76U	UGCCAGUCUCAUCGUCCCUGAGACCCUUUAACCUGUGAGGACAUCCAGGGUCACAGGUGAGGUUCUUGGGAGCCCUGCGUCUGGCC
0.8257870126448895	U15G_A71G_G72U_C73A	UGCCAGUCUCUAGGGCCCUGAGACCCUUUAACCUGUGAGGACAUCCAGGGUCACAGGUGAGGUUCUUGGGGUACUGGCGUCUGGCC
0.05953822412155742	C8G_U9C_C10U_C78A_G79U	UGCCAGUGCUUAGGUCCCUGAGACCCUUUAACCUGUGAGGACAUCCAGGGUCACAGGUGAGGUUCUUGGGAGCCUGGAUUCUGGCC
0.5696449383949382	G14A_U15A_G72U_C73G	UGCCAGUCUCUAGAACCCUGAGACCCUUUAACCUGUGAGGACAUCCAGGGUCACAGGUGAGGUUCUUGGGAUGCUGGCGUCUGGCC
0.04245582848524027	A5G_G6A_U7C_C81G	UGCCGACCUCUAGGUCCCUGAGACCCUUUAACCUGUGAGGACAUCCAGGGUCACAGGUGAGGUUCUUGGGAGCCUGGCGUGUGGCC
0.40618890224359117	C8G_U9A_C10U_G77A_C78U	UGCCAGUGAUUAGGUCCCUGAGACCCUUUAACCUGUGAGGACAUCCAGGGUCACAGGUGAGGUUCUUGGGAGCCUGAUGUCUGGCC
0.16465287856797278	G20C_G22C_C65G_U66G_U67C	UGCCAGUCUCUAGGUCCCUCACACCCUUUAACCUGUGAGGACAUCCAGGGUCACAGGUGAGGUUGGCGGGAGCCUGGCGUCUGGCC
0.6740058890973525	C8G_U9A_C78U	UGCCAGUGACUAGGUCCCUGAGACCCUUUAACCUGUGAGGACAUCCAGGGUCACAGGUGAGGUUCUUGGGAGCCUGGUGUCUGGCC
0.5936407209487647	A5G_G6A_U7C_U80G_C81G_U82G	UGCCGACCUCUAGGUCCCUGAGACCCUUUAACCUGUGAGGACAUCCAGGGUCACAGGUGAGGUUCUUGGGAGCCUGGCGGGGGGCC
0.030777491408934717	C8G_C10A_G77C_C78G_G79A	UGCCAGUGUAUAGGUCCCUGAGACCCUUUAACCUGUGAGGACAUCCAGGGUCACAGGUGAGGUUCUUGGGAGCCUGCGAUCUGGCC
0.3802763992280108	G14U_C16U_A71G_G72C	UGCCAGUCUCUAGUUUCCUGAGACCCUUUAACCUGUGAGGACAUCCAGGGUCACAGGUGAGGUUCUUGGGGCCCUGGCGUCUGGCC
1.0016917340117728	G20U_G22U_C65A_U67C	UGCCAGUCUCUAGGUCCCUUAUACCCUUUAACCUGUGAGGACAUCCAGGGUCACAGGUGAGGUUAUCGGGAGCCUGGCGUCUGGCC
0.2657177137870859	A5U_U80C_C81U_U82C	UGCCUGUCUCUAGGUCCCUGAGACCCUUUAACCUGUGAGGACAUCCAGGGUCACAGGUGAGGUUCUUGGGAGCCUGGCGCUCGGCC
1.1673744658119658	C3G_C4U_G83A_G84C	UGGUAGUCUCUAGGUCCCUGAGACCCUUUAACCUGUGAGGACAUCCAGGGUCACAGGUGAGGUUCUUGGGAGCCUGGCGUCUACCC
0.8743203583565029	A23G_C24A_G62U_U63G_U64C	UGCCAGUCUCUAGGUCCCUGAGGACCUUUAACCUGUGAGGACAUCCAGGGUCACAGGUGAGUGCCUUGGGAGCCUGGCGUCUGGCC
0.020589080459770072	C8A_C10G_C78A	UGCCAGUAUGUAGGUCCCUGAGACCCUUUAACCUGUGAGGACAUCCAGGGUCACAGGUGAGGUUCUUGGGAGCCUGGAGUCUGGCC
0.6908884724033029	G20C_A21U_C65U_U66A	UGCCAGUCUCUAGGUCCCUCUGACCCUUUAACCUGUGAGGACAUCCAGGGUCACAGGUGAGGUUUAUGGGAGCCUGGCGUCUGGCC
0.46827549777968835	G13U_U75G_G76A	UGCCAGUCUCUAUGUCCCUGAGACCCUUUAACCUGUGAGGACAUCCAGGGUCACAGGUGAGGUUCUUGGGAGCCGAGCGUCUGGCC
0.706274189646831	G20A_A21U_U66A_U67G	UGCCAGUCUCUAGGUCCCUAUGACCCUUUAACCUGUGAGGACAUCCAGGGUCACAGGUGAGGUUCAGGGGAGCCUGGCGUCUGGCC
0.38846902707883924	U11A_A12C_G13U_C74A_G76C	UGCCAGUCUCACUGUCCCUGAGACCCUUUAACCUGUGAGGACAUCCAGGGUCACAGGUGAGGUUCUUGGGAGCAUCGCGUCUGGCC
0.35595352564102617	G6A_U7C_U80A_C81A	UGCCAACCUCUAGGUCCCUGAGACCCUUUAACCUGUGAGGACAUCCAGGGUCACAGGUGAGGUUCUUGGGAGCCUGGCGAAUGGCC
0.8052768640350881	A5G_G6C_U7G_C81U_U82C	UGCCGCGCUCUAGGUCCCUGAGACCCUUUAACCUGUGAGGACAUCCAGGGUCACAGGUGAGGUUCUUGGGAGCCUGGCGUUCGGCC
0.1843222840755741	G6A_U7A_U80A	UGCCAAACUCUAGGUCCCUGAGACCCUUUAACCUGUGAGGACAUCCAGGGUCACAGGUGAGGUUCUUGGGAGCCUGGCGACUGGCC
0.5579715044070511	G14C_A71U_G72U_C73U	UGCCAGUCUCUAGCUCCCUGAGACCCUUUAACCUGUGAGGACAUCCAGGGUCACAGGUGAGGUUCUUGGGUUUCUGGCGUCUGGCC
0.005741185897435886	U9A_C10G_G77A_G79C	UGCCAGUCAGUAGGUCCCUGAGACCCUUUAACCUGUGAGGACAUCCAGGGUCACAGGUGAGGUUCUUGGGAGCCUGACCUCUGGCC
0.5694792476042474	G14U_U15G_C16U_A71C_G72C_C73U	UGCCAGUCUCUAGUGUCCUGAGACCCUUUAACCUGUGAGGACAUCCAGGGUCACAGGUGAGGUUCUUGGGCCUCUGGCGUCUGGCC
1.0746782351762822	A23U_C25U_G62A_U63G_U64A	UGCCAGUCUCUAGGUCCCUGAGUCUCUUUAACCUGUGAGGACAUCCAGGGUCACAGGUGAGAGACUUGGGAGCCUGGCGUCUGGCC
0.16518499775078754	G6A_U7C_U82A	UGCCAACCUCUAGGUCCCUGAGACCCUUUAACCUGUGAGGACAUCCAGGGUCACAGGUGAGGUUCUUGGGAGCCUGGCGUCAGGCC
0.03444711538461542	C17U_C18A_G68C_G70A	UGCCAGUCUCUAGGUCUAUGAGACCCUUUAACCUGUGAGGACAUCCAGGGUCACAGGUGAGGUUCUUCGAAGCCUGGCGUCUGGCC
0.42197716346153935	A5U_G6C_U7C_U80A_C81G	UGCCUCCCUCUAGGUCCCUGAGACCCUUUAACCUGUGAGGACAUCCAGGGUCACAGGUGAGGUUCUUGGGAGCCUGGCGAGUGGCC
0.8326910843609318	U11A_A12C_G13A_C74U_U75G_G76C	UGCCAGUCUCACAGUCCCUGAGACCCUUUAACCUGUGAGGACAUCCAGGGUCACAGGUGAGGUUCUUGGGAGCUGCGCGUCUGGCC
0.6777095526755854	A12U_G13U_C74G_U75A_G76U	UGCCAGUCUCUUUGUCCCUGAGACCCUUUAACCUGUGAGGACAUCCAGGGUCACAGGUGAGGUUCUUGGGAGCGAUGCGUCUGGCC
0.022737369890835205	U11A_A12U_G13C_U75C_G76C	UGCCAGUCUCAUCGUCCCUGAGACCCUUUAACCUGUGAGGACAUCCAGGGUCACAGGUGAGGUUCUUGGGAGCCCCGCGUCUGGCC
0.2095988502238497	A5C_G6C_U7G_C81U_U82A	UGCCCCGCUCUAGGUCCCUGAGACCCUUUAACCUGUGAGGACAUCCAGGGUCACAGGUGAGGUUCUUGGGAGCCUGGCGUUAGGCC
0.28158543692080257	G2U_C3A_C4U_G83C_G84U_C85G	UUAUAGUCUCUAGGUCCCUGAGACCCUUUAACCUGUGAGGACAUCCAGGGUCACAGGUGAGGUUCUUGGGAGCCUGGCGUCUCUGC
0.03420280960174574	U9C_C10G_C78A	UGCCAGUCCGUAGGUCCCUGAGACCCUUUAACCUGUGAGGACAUCCAGGGUCACAGGUGAGGUUCUUGGGAGCCUGGAGUCUGGCC
0.48951163967611194	U11C_A12U_G13A_U75C	UGCCAGUCUCCUAGUCCCUGAGACCCUUUAACCUGUGAGGACAUCCAGGGUCACAGGUGAGGUUCUUGGGAGCCCGGCGUCUGGCC
0.6770895368072787	C24U_C25U_G62U_U64C	UGCCAGUCUCUAGGUCCCUGAGAUUCUUUAACCUGUGAGGACAUCCAGGGUCACAGGUGAGUUCCUUGGGAGCCUGGCGUCUGGCC
0.1664111854329245	U11A_A12G_C74G_U75C	UGCCAGUCUCAGGGUCCCUGAGACCCUUUAACCUGUGAGGACAUCCAGGGUCACAGGUGAGGUUCUUGGGAGCGCGGCGUCUGGCC
0.9076541514041512	U15A_C16U_G72A_C73U	UGCCAGUCUCUAGGAUCCUGAGACCCUUUAACCUGUGAGGACAUCCAGGGUCACAGGUGAGGUUCUUGGGAAUCUGGCGUCUGGCC
0.3563494694960218	U11G_A12G_G13A_C74U_U75G_G76U	UGCCAGUCUCGGAGUCCCUGAGACCCUUUAACCUGUGAGGACAUCCAGGGUCACAGGUGAGGUUCUUGGGAGCUGUGCGUCUGGCC
0.043603943524829575	C10G_C78U_G79A	UGCCAGUCUGUAGGUCCCUGAGACCCUUUAACCUGUGAGGACAUCCAGGGUCACAGGUGAGGUUCUUGGGAGCCUGGUAUCUGGCC
0.053352434602434655	C8A_U9G_C10G_G77A_C78G_G79U	UGCCAGUAGGUAGGUCCCUGAGACCCUUUAACCUGUGAGGACAUCCAGGGUCACAGGUGAGGUUCUUGGGAGCCUGAGUUCUGGCC
0.047014435695538	C18A_G68U_G69A_G70C	UGCCAGUCUCUAGGUCCAUGAGACCCUUUAACCUGUGAGGACAUCCAGGGUCACAGGUGAGGUUCUUUACAGCCUGGCGUCUGGCC
0.46786380597015087	C8U_C78G_G79A	UGCCAGUUUCUAGGUCCCUGAGACCCUUUAACCUGUGAGGACAUCCAGGGUCACAGGUGAGGUUCUUGGGAGCCUGGGAUCUGGCC
0.09607174611369215	A5U_G6U_U7A_U80G_C81U_U82C	UGCCUUACUCUAGGUCCCUGAGACCCUUUAACCUGUGAGGACAUCCAGGGUCACAGGUGAGGUUCUUGGGAGCCUGGCGGUCGGCC
0.11997412218388448	U11A_G13U_C74G_U75G	UGCCAGUCUCAAUGUCCCUGAGACCCUUUAACCUGUGAGGACAUCCAGGGUCACAGGUGAGGUUCUUGGGAGCGGGGCGUCUGGCC
0.5256568684800621	G2U_C3G_C4G_G83U_C85A	UUGGAGUCUCUAGGUCCCUGAGACCCUUUAACCUGUGAGGACAUCCAGGGUCACAGGUGAGGUUCUUGGGAGCCUGGCGUCUUGAC
0.16904602920227899	G20U_G22U_C65U_U66C_U67A	UGCCAGUCUCUAGGUCCCUUAUACCCUUUAACCUGUGAGGACAUCCAGGGUCACAGGUGAGGUUUCAGGGAGCCUGGCGUCUGGCC
0.1074945444626292	C8U_U9A_C10U_G77C_C78A_G79A	UGCCAGUUAUUAGGUCCCUGAGACCCUUUAACCUGUGAGGACAUCCAGGGUCACAGGUGAGGUUCUUGGGAGCCUGCAAUCUGGCC
0.03666639732816211	G6U_U7C_U80A_U82A	UGCCAUCCUCUAGGUCCCUGAGACCCUUUAACCUGUGAGGACAUCCAGGGUCACAGGUGAGGUUCUUGGGAGCCUGGCGACAGGCC
0.4517240772048448	A5G_G6C_U7A_U80C_C81G	UGCCGCACUCUAGGUCCCUGAGACCCUUUAACCUGUGAGGACAUCCAGGGUCACAGGUGAGGUUCUUGGGAGCCUGGCGCGUGGCC
0.7317337553750597	A5U_G6U_U7A	UGCCUUACUCUAGGUCCCUGAGACCCUUUAACCUGUGAGGACAUCCAGGGUCACAGGUGAGGUUCUUGGGAGCCUGGCGUCUGGCC
0.055598852901484495	C17U_C18U_U19C_G68A_G69C_G70A	UGCCAGUCUCUAGGUCUUCGAGACCCUUUAACCUGUGAGGACAUCCAGGGUCACAGGUGAGGUUCUUACAAGCCUGGCGUCUGGCC
0.7408863705738704	A23C_C24A_G62U	UGCCAGUCUCUAGGUCCCUGAGCACCUUUAACCUGUGAGGACAUCCAGGGUCACAGGUGAGUUUCUUGGGAGCCUGGCGUCUGGCC
0.1949332886106136	C17A_G68A_G69C	UGCCAGUCUCUAGGUCACUGAGACCCUUUAACCUGUGAGGACAUCCAGGGUCACAGGUGAGGUUCUUACGAGCCUGGCGUCUGGCC
0.7138207799145299	A5C_G6U_U7G_U80C_C81A_U82C	UGCCCUGCUCUAGGUCCCUGAGACCCUUUAACCUGUGAGGACAUCCAGGGUCACAGGUGAGGUUCUUGGGAGCCUGGCGCACGGCC
0.1176242964352719	U11A_G13C_C74U_G76C	UGCCAGUCUCAACGUCCCUGAGACCCUUUAACCUGUGAGGACAUCCAGGGUCACAGGUGAGGUUCUUGGGAGCUUCGCGUCUGGCC
1.1197898619773619	A5G_G6C_U80G_C81G	UGCCGCUCUCUAGGUCCCUGAGACCCUUUAACCUGUGAGGACAUCCAGGGUCACAGGUGAGGUUCUUGGGAGCCUGGCGGGUGGCC
0.889883814102564	A23C_C25G_G62U_U63A_U64G	UGCCAGUCUCUAGGUCCCUGAGCCGCUUUAACCUGUGAGGACAUCCAGGGUCACAGGUGAGUAGCUUGGGAGCCUGGCGUCUGGCC
0.16629641909814286	G2C_G83U_G84U	UCCCAGUCUCUAGGUCCCUGAGACCCUUUAACCUGUGAGGACAUCCAGGGUCACAGGUGAGGUUCUUGGGAGCCUGGCGUCUUUCC
0.0352528958614485	C17U_C18A_U19A_G68C_G69A_G70A	UGCCAGUCUCUAGGUCUAAGAGACCCUUUAACCUGUGAGGACAUCCAGGGUCACAGGUGAGGUUCUUCAAAGCCUGGCGUCUGGCC
0.06754336349924595	C8A_U9A_C10U_G77A_C78A	UGCCAGUAAUUAGGUCCCUGAGACCCUUUAACCUGUGAGGACAUCCAGGGUCACAGGUGAGGUUCUUGGGAGCCUGAAGUCUGGCC
0.4918433272763987	G14U_U15C_A71C_G72U_C73U	UGCCAGUCUCUAGUCCCCUGAGACCCUUUAACCUGUGAGGACAUCCAGGGUCACAGGUGAGGUUCUUGGGCUUCUGGCGUCUGGCC
0.03187740611607461	C17A_C18G_U19A_G69U	UGCCAGUCUCUAGGUCAGAGAGACCCUUUAACCUGUGAGGACAUCCAGGGUCACAGGUGAGGUUCUUGUGAGCCUGGCGUCUGGCC
0.5293568013906996	C8G_U9G_G79C	UGCCAGUGGCUAGGUCCCUGAGACCCUUUAACCUGUGAGGACAUCCAGGGUCACAGGUGAGGUUCUUGGGAGCCUGGCCUCUGGCC
0.6145314066752615	C8U_U9A_C10G_G77U_C78U_G79A	UGCCAGUUAGUAGGUCCCUGAGACCCUUUAACCUGUGAGGACAUCCAGGGUCACAGGUGAGGUUCUUGGGAGCCUGUUAUCUGGCC
0.608500832971172	G2U_C3A_C4U_G83A_C85A	UUAUAGUCUCUAGGUCCCUGAGACCCUUUAACCUGUGAGGACAUCCAGGGUCACAGGUGAGGUUCUUGGGAGCCUGGCGUCUAGAC
0.1607532051282055	G2C_C3U_G83C_C85G	UCUCAGUCUCUAGGUCCCUGAGACCCUUUAACCUGUGAGGACAUCCAGGGUCACAGGUGAGGUUCUUGGGAGCCUGGCGUCUCGGC
0.4027150687476773	G14C_U15G_C16A_A71C_G72A_C73U	UGCCAGUCUCUAGCGACCUGAGACCCUUUAACCUGUGAGGACAUCCAGGGUCACAGGUGAGGUUCUUGGGCAUCUGGCGUCUGGCC
0.10371174524400302	A5U_G6U_U7C_U80C_U82C	UGCCUUCCUCUAGGUCCCUGAGACCCUUUAACCUGUGAGGACAUCCAGGGUCACAGGUGAGGUUCUUGGGAGCCUGGCGCCCGGCC
0.17680820285908835	G14A_U15G_C16U_A71C_G72A_C73G	UGCCAGUCUCUAGAGUCCUGAGACCCUUUAACCUGUGAGGACAUCCAGGGUCACAGGUGAGGUUCUUGGGCAGCUGGCGUCUGGCC
0.26696514423076845	A5U_G6A_U7A_U80C_C81G_U82G	UGCCUAACUCUAGGUCCCUGAGACCCUUUAACCUGUGAGGACAUCCAGGGUCACAGGUGAGGUUCUUGGGAGCCUGGCGCGGGGCC
0.009360629180602001	C17G_C18G_U19A_G69U	UGCCAGUCUCUAGGUCGGAGAGACCCUUUAACCUGUGAGGACAUCCAGGGUCACAGGUGAGGUUCUUGUGAGCCUGGCGUCUGGCC
0.02133336836205685	C17A_C18A_U19A_G68C_G69C_G70U	UGCCAGUCUCUAGGUCAAAGAGACCCUUUAACCUGUGAGGACAUCCAGGGUCACAGGUGAGGUUCUUCCUAGCCUGGCGUCUGGCC
0.06821210967250577	U9A_C10G_G77U_C78A_G79U	UGCCAGUCAGUAGGUCCCUGAGACCCUUUAACCUGUGAGGACAUCCAGGGUCACAGGUGAGGUUCUUGGGAGCCUGUAUUCUGGCC
0.06912856488749355	C8U_C10A_G77A_C78U_G79A	UGCCAGUUUAUAGGUCCCUGAGACCCUUUAACCUGUGAGGACAUCCAGGGUCACAGGUGAGGUUCUUGGGAGCCUGAUAUCUGGCC
0.38055860805860786	G2A_C3A_C4U_G83U	UAAUAGUCUCUAGGUCCCUGAGACCCUUUAACCUGUGAGGACAUCCAGGGUCACAGGUGAGGUUCUUGGGAGCCUGGCGUCUUGCC
0.9546771978021978	G20C_A21U_C65U_U66A_U67G	UGCCAGUCUCUAGGUCCCUCUGACCCUUUAACCUGUGAGGACAUCCAGGGUCACAGGUGAGGUUUAGGGGAGCCUGGCGUCUGGCC
0.08049497753106019	U11A_C74A_G76A	UGCCAGUCUCAAGGUCCCUGAGACCCUUUAACCUGUGAGGACAUCCAGGGUCACAGGUGAGGUUCUUGGGAGCAUAGCGUCUGGCC
0.0626311188811187	G6C_U7G_U80A_C81A_U82A	UGCCACGCUCUAGGUCCCUGAGACCCUUUAACCUGUGAGGACAUCCAGGGUCACAGGUGAGGUUCUUGGGAGCCUGGCGAAAGGCC
0.2334121479613277	C8G_U9A_C10G_G77A_C78U_G79C	UGCCAGUGAGUAGGUCCCUGAGACCCUUUAACCUGUGAGGACAUCCAGGGUCACAGGUGAGGUUCUUGGGAGCCUGAUCUCUGGCC
0.26195963793325583	G2U_C3U_G83A_G84A_C85U	UUUCAGUCUCUAGGUCCCUGAGACCCUUUAACCUGUGAGGACAUCCAGGGUCACAGGUGAGGUUCUUGGGAGCCUGGCGUCUAAUC
0.9611170465337132	G14C_U15A_C16G_A71C_G72A	UGCCAGUCUCUAGCAGCCUGAGACCCUUUAACCUGUGAGGACAUCCAGGGUCACAGGUGAGGUUCUUGGGCACCUGGCGUCUGGCC
0.5487505590339893	G20U_A21U_G22C_C65A_U66A_U67G	UGCCAGUCUCUAGGUCCCUUUCACCCUUUAACCUGUGAGGACAUCCAGGGUCACAGGUGAGGUUAAGGGGAGCCUGGCGUCUGGCC
0.09070108812755878	A12C_G13C_C74U_G76U	UGCCAGUCUCUCCGUCCCUGAGACCCUUUAACCUGUGAGGACAUCCAGGGUCACAGGUGAGGUUCUUGGGAGCUUUGCGUCUGGCC
0.014815963606286191	U9G_G77C_C78A_G79A	UGCCAGUCGCUAGGUCCCUGAGACCCUUUAACCUGUGAGGACAUCCAGGGUCACAGGUGAGGUUCUUGGGAGCCUGCAAUCUGGCC
0.4469482354563003	A12C_G13A_C74U	UGCCAGUCUCUCAGUCCCUGAGACCCUUUAACCUGUGAGGACAUCCAGGGUCACAGGUGAGGUUCUUGGGAGCUUGGCGUCUGGCC
0.9165393200549453	G14C_C16G_A71C	UGCCAGUCUCUAGCUGCCUGAGACCCUUUAACCUGUGAGGACAUCCAGGGUCACAGGUGAGGUUCUUGGGCGCCUGGCGUCUGGCC
0.13597545546558668	U15C_C16A_A71C_G72U_C73A	UGCCAGUCUCUAGGCACCUGAGACCCUUUAACCUGUGAGGACAUCCAGGGUCACAGGUGAGGUUCUUGGGCUACUGGCGUCUGGCC
0.2604381535596611	A5C_G6U_U7C_U80C_C81U	UGCCCUCCUCUAGGUCCCUGAGACCCUUUAACCUGUGAGGACAUCCAGGGUCACAGGUGAGGUUCUUGGGAGCCUGGCGCUUGGCC
0.008505460588793945	U11C_A12C_C74A_U75C_G76C	UGCCAGUCUCCCGGUCCCUGAGACCCUUUAACCUGUGAGGACAUCCAGGGUCACAGGUGAGGUUCUUGGGAGCACCGCGUCUGGCC
0.2682491416465775	G2U_C3U_C4G_G83A_G84C_C85G	UUUGAGUCUCUAGGUCCCUGAGACCCUUUAACCUGUGAGGACAUCCAGGGUCACAGGUGAGGUUCUUGGGAGCCUGGCGUCUACGC
0.17271005509641912	C17G_C18G_U19C_G68A_G69A_G70C	UGCCAGUCUCUAGGUCGGCGAGACCCUUUAACCUGUGAGGACAUCCAGGGUCACAGGUGAGGUUCUUAACAGCCUGGCGUCUGGCC
0.03959438549955776	C8U_U9G_C10G_G77A_C78A_G79C	UGCCAGUUGGUAGGUCCCUGAGACCCUUUAACCUGUGAGGACAUCCAGGGUCACAGGUGAGGUUCUUGGGAGCCUGAACUCUGGCC
0.06561355311355307	C8G_C10G_G77A_C78G_G79C	UGCCAGUGUGUAGGUCCCUGAGACCCUUUAACCUGUGAGGACAUCCAGGGUCACAGGUGAGGUUCUUGGGAGCCUGAGCUCUGGCC
0.7055433271547729	G2U_C3G_C4G_G83C_G84C_C85U	UUGGAGUCUCUAGGUCCCUGAGACCCUUUAACCUGUGAGGACAUCCAGGGUCACAGGUGAGGUUCUUGGGAGCCUGGCGUCUCCUC
0.06773773289061052	G20A_G22U_C65U_U66G_U67C	UGCCAGUCUCUAGGUCCCUAAUACCCUUUAACCUGUGAGGACAUCCAGGGUCACAGGUGAGGUUUGCGGGAGCCUGGCGUCUGGCC
0.7296862076095947	C3G_G84C_C85A	UGGCAGUCUCUAGGUCCCUGAGACCCUUUAACCUGUGAGGACAUCCAGGGUCACAGGUGAGGUUCUUGGGAGCCUGGCGUCUGCAC
0.5586945082280903	C17G_C18U_G69U_G70C	UGCCAGUCUCUAGGUCGUUGAGACCCUUUAACCUGUGAGGACAUCCAGGGUCACAGGUGAGGUUCUUGUCAGCCUGGCGUCUGGCC
1.0403028846153846	A23G_C24U_C25A_G62C_U63A_U64C	UGCCAGUCUCUAGGUCCCUGAGGUACUUUAACCUGUGAGGACAUCCAGGGUCACAGGUGAGCACCUUGGGAGCCUGGCGUCUGGCC
0.8442199333880827	G14A_C16G_A71G_C73U	UGCCAGUCUCUAGAUGCCUGAGACCCUUUAACCUGUGAGGACAUCCAGGGUCACAGGUGAGGUUCUUGGGGGUCUGGCGUCUGGCC
0.33137046119428587	C18G_U19A_G68C_G69C	UGCCAGUCUCUAGGUCCGAGAGACCCUUUAACCUGUGAGGACAUCCAGGGUCACAGGUGAGGUUCUUCCGAGCCUGGCGUCUGGCC
0.27309424809424765	A5U_U7C_U80A_C81A_U82G	UGCCUGCCUCUAGGUCCCUGAGACCCUUUAACCUGUGAGGACAUCCAGGGUCACAGGUGAGGUUCUUGGGAGCCUGGCGAAGGGCC
0.21856100795755978	G20A_G22C_C65G_U66G_U67C	UGCCAGUCUCUAGGUCCCUAACACCCUUUAACCUGUGAGGACAUCCAGGGUCACAGGUGAGGUUGGCGGGAGCCUGGCGUCUGGCC
0.30695449352627546	G20U_A21G_C65U_U66C	UGCCAGUCUCUAGGUCCCUUGGACCCUUUAACCUGUGAGGACAUCCAGGGUCACAGGUGAGGUUUCUGGGAGCCUGGCGUCUGGCC
0.011411052715400558	U19C_G68U_G69A_G70U	UGCCAGUCUCUAGGUCCCCGAGACCCUUUAACCUGUGAGGACAUCCAGGGUCACAGGUGAGGUUCUUUAUAGCCUGGCGUCUGGCC
0.6889423076923076	C17G_C18U_U19G_G68U_G69A_G70C	UGCCAGUCUCUAGGUCGUGGAGACCCUUUAACCUGUGAGGACAUCCAGGGUCACAGGUGAGGUUCUUUACAGCCUGGCGUCUGGCC
0.3059543370658881	G2A_C4A_C85G	UACAAGUCUCUAGGUCCCUGAGACCCUUUAACCUGUGAGGACAUCCAGGGUCACAGGUGAGGUUCUUGGGAGCCUGGCGUCUGGGC
0.9114872455722971	U11A_A12G_G13U_C74A_U75A_G76U	UGCCAGUCUCAGUGUCCCUGAGACCCUUUAACCUGUGAGGACAUCCAGGGUCACAGGUGAGGUUCUUGGGAGCAAUGCGUCUGGCC
0.40845688980230827	A23G_C24U_C25G_U63A_U64G	UGCCAGUCUCUAGGUCCCUGAGGUGCUUUAACCUGUGAGGACAUCCAGGGUCACAGGUGAGGAGCUUGGGAGCCUGGCGUCUGGCC
0.1252622377622374	A5G_G6C_U7C_U80C_U82A	UGCCGCCCUCUAGGUCCCUGAGACCCUUUAACCUGUGAGGACAUCCAGGGUCACAGGUGAGGUUCUUGGGAGCCUGGCGCCAGGCC
0.08216743119266072	U19C_G68U_G70A	UGCCAGUCUCUAGGUCCCCGAGACCCUUUAACCUGUGAGGACAUCCAGGGUCACAGGUGAGGUUCUUUGAAGCCUGGCGUCUGGCC
0.6586591293322062	C17G_U19G_G68C	UGCCAGUCUCUAGGUCGCGGAGACCCUUUAACCUGUGAGGACAUCCAGGGUCACAGGUGAGGUUCUUCGGAGCCUGGCGUCUGGCC
0.014517941349837863	C18A_U19A_G69C_G70U	UGCCAGUCUCUAGGUCCAAGAGACCCUUUAACCUGUGAGGACAUCCAGGGUCACAGGUGAGGUUCUUGCUAGCCUGGCGUCUGGCC
0.3055560025748306	G20A_A21C_C65G_U66G_U67G	UGCCAGUCUCUAGGUCCCUACGACCCUUUAACCUGUGAGGACAUCCAGGGUCACAGGUGAGGUUGGGGGGAGCCUGGCGUCUGGCC
0.1996166173570022	U11A_A12G_G13A_C74U_U75G_G76C	UGCCAGUCUCAGAGUCCCUGAGACCCUUUAACCUGUGAGGACAUCCAGGGUCACAGGUGAGGUUCUUGGGAGCUGCGCGUCUGGCC
0.5798597756410255	C8G_C10U_G77A_C78A_G79U	UGCCAGUGUUUAGGUCCCUGAGACCCUUUAACCUGUGAGGACAUCCAGGGUCACAGGUGAGGUUCUUGGGAGCCUGAAUUCUGGCC
0.02894715578539108	C8A_U9G_C10G	UGCCAGUAGGUAGGUCCCUGAGACCCUUUAACCUGUGAGGACAUCCAGGGUCACAGGUGAGGUUCUUGGGAGCCUGGCGUCUGGCC
0.6166458926875594	G14C_U15A_G72C_C73A	UGCCAGUCUCUAGCACCCUGAGACCCUUUAACCUGUGAGGACAUCCAGGGUCACAGGUGAGGUUCUUGGGACACUGGCGUCUGGCC
0.5133295625942684	C18A_U19G_G68C_G69A	UGCCAGUCUCUAGGUCCAGGAGACCCUUUAACCUGUGAGGACAUCCAGGGUCACAGGUGAGGUUCUUCAGAGCCUGGCGUCUGGCC
0.3393297933409869	A5C_G6U_U7A_U80G_C81U_U82G	UGCCCUACUCUAGGUCCCUGAGACCCUUUAACCUGUGAGGACAUCCAGGGUCACAGGUGAGGUUCUUGGGAGCCUGGCGGUGGGCC
1.078407081424323	G6U_U7G_C81A	UGCCAUGCUCUAGGUCCCUGAGACCCUUUAACCUGUGAGGACAUCCAGGGUCACAGGUGAGGUUCUUGGGAGCCUGGCGUAUGGCC
0.2719509109311733	G14A_U15C_G72U_C73G	UGCCAGUCUCUAGACCCCUGAGACCCUUUAACCUGUGAGGACAUCCAGGGUCACAGGUGAGGUUCUUGGGAUGCUGGCGUCUGGCC
0.11119770580296895	A5G_G6A_U7A_U80A_C81G_U82G	UGCCGAACUCUAGGUCCCUGAGACCCUUUAACCUGUGAGGACAUCCAGGGUCACAGGUGAGGUUCUUGGGAGCCUGGCGAGGGGCC
0.021723406098406103	U11C_A12C_G13U_U75C_G76U	UGCCAGUCUCCCUGUCCCUGAGACCCUUUAACCUGUGAGGACAUCCAGGGUCACAGGUGAGGUUCUUGGGAGCCCUGCGUCUGGCC
0.033031480505795616	A12C_G13A_C74G_G76C	UGCCAGUCUCUCAGUCCCUGAGACCCUUUAACCUGUGAGGACAUCCAGGGUCACAGGUGAGGUUCUUGGGAGCGUCGCGUCUGGCC
0.6095225694444445	G14U_U15A_C16U_A71U_G72U	UGCCAGUCUCUAGUAUCCUGAGACCCUUUAACCUGUGAGGACAUCCAGGGUCACAGGUGAGGUUCUUGGGUUCCUGGCGUCUGGCC
0.44596050454921443	G2A_C3G_C4G_G83C_C85G	UAGGAGUCUCUAGGUCCCUGAGACCCUUUAACCUGUGAGGACAUCCAGGGUCACAGGUGAGGUUCUUGGGAGCCUGGCGUCUCGGC
0.05080695484456539	C8U_U9C_C10A_G77C_G79U	UGCCAGUUCAUAGGUCCCUGAGACCCUUUAACCUGUGAGGACAUCCAGGGUCACAGGUGAGGUUCUUGGGAGCCUGCCUUCUGGCC
0.3397263721127365	A23C_C24G_C25G_G62A_U64C	UGCCAGUCUCUAGGUCCCUGAGCGGCUUUAACCUGUGAGGACAUCCAGGGUCACAGGUGAGAUCCUUGGGAGCCUGGCGUCUGGCC
0.26835205992509376	G2A_C3U_C4G_G83A_G84A	UAUGAGUCUCUAGGUCCCUGAGACCCUUUAACCUGUGAGGACAUCCAGGGUCACAGGUGAGGUUCUUGGGAGCCUGGCGUCUAACC
0.312616832092638	A12G_G13A_C74A_U75C_G76U	UGCCAGUCUCUGAGUCCCUGAGACCCUUUAACCUGUGAGGACAUCCAGGGUCACAGGUGAGGUUCUUGGGAGCACUGCGUCUGGCC
0.21353182636077334	A21G_C65A_U66A_U67C	UGCCAGUCUCUAGGUCCCUGGGACCCUUUAACCUGUGAGGACAUCCAGGGUCACAGGUGAGGUUAACGGGAGCCUGGCGUCUGGCC
0.17154386777880806	G20U_A21G_G22A_C65U_U66A	UGCCAGUCUCUAGGUCCCUUGAACCCUUUAACCUGUGAGGACAUCCAGGGUCACAGGUGAGGUUUAUGGGAGCCUGGCGUCUGGCC
0.058177350427350435	G20A_C65G_U66A	UGCCAGUCUCUAGGUCCCUAAGACCCUUUAACCUGUGAGGACAUCCAGGGUCACAGGUGAGGUUGAUGGGAGCCUGGCGUCUGGCC
0.027836052836052803	U11C_A12C_G13A_C74A_G76A	UGCCAGUCUCCCAGUCCCUGAGACCCUUUAACCUGUGAGGACAUCCAGGGUCACAGGUGAGGUUCUUGGGAGCAUAGCGUCUGGCC
0.45473233995584955	C24A_C25A_U63A_U64A	UGCCAGUCUCUAGGUCCCUGAGAAACUUUAACCUGUGAGGACAUCCAGGGUCACAGGUGAGGAACUUGGGAGCCUGGCGUCUGGCC
0.4930193204231649	A23U_C24A_C25G_G62A_U63C_U64G	UGCCAGUCUCUAGGUCCCUGAGUAGCUUUAACCUGUGAGGACAUCCAGGGUCACAGGUGAGACGCUUGGGAGCCUGGCGUCUGGCC
0.043266908212560455	C8A_U9G_C10A_G77A_C78G_G79U	UGCCAGUAGAUAGGUCCCUGAGACCCUUUAACCUGUGAGGACAUCCAGGGUCACAGGUGAGGUUCUUGGGAGCCUGAGUUCUGGCC
0.11960803952991422	U11A_G13U_C74A_U75A_G76C	UGCCAGUCUCAAUGUCCCUGAGACCCUUUAACCUGUGAGGACAUCCAGGGUCACAGGUGAGGUUCUUGGGAGCAACGCGUCUGGCC
0.053554145130232225	C17G_U19G_G68U_G69A_G70A	UGCCAGUCUCUAGGUCGCGGAGACCCUUUAACCUGUGAGGACAUCCAGGGUCACAGGUGAGGUUCUUUAAAGCCUGGCGUCUGGCC
0.3423046686018387	C24U_C25U_G62U_U63A_U64A	UGCCAGUCUCUAGGUCCCUGAGAUUCUUUAACCUGUGAGGACAUCCAGGGUCACAGGUGAGUAACUUGGGAGCCUGGCGUCUGGCC
0.15309829059829072	G20U_G22C_U66A_U67G	UGCCAGUCUCUAGGUCCCUUACACCCUUUAACCUGUGAGGACAUCCAGGGUCACAGGUGAGGUUCAGGGGAGCCUGGCGUCUGGCC
0.018939994713190623	C8A_U9G_C10U_G77C_C78U_G79C	UGCCAGUAGUUAGGUCCCUGAGACCCUUUAACCUGUGAGGACAUCCAGGGUCACAGGUGAGGUUCUUGGGAGCCUGCUCUCUGGCC
0.11223370927318298	G20A_A21G_G22U_U66C_U67A	UGCCAGUCUCUAGGUCCCUAGUACCCUUUAACCUGUGAGGACAUCCAGGGUCACAGGUGAGGUUCCAGGGAGCCUGGCGUCUGGCC
0.1772446652899675	C8G_U9G_C10G_G77U_C78U_G79U	UGCCAGUGGGUAGGUCCCUGAGACCCUUUAACCUGUGAGGACAUCCAGGGUCACAGGUGAGGUUCUUGGGAGCCUGUUUUCUGGCC
0.24163706106477123	U11G_A12U_C74U_G76U	UGCCAGUCUCGUGGUCCCUGAGACCCUUUAACCUGUGAGGACAUCCAGGGUCACAGGUGAGGUUCUUGGGAGCUUUGCGUCUGGCC
0.20902603349031937	G14U_U15G_C16U_A71G_G72A	UGCCAGUCUCUAGUGUCCUGAGACCCUUUAACCUGUGAGGACAUCCAGGGUCACAGGUGAGGUUCUUGGGGACCUGGCGUCUGGCC
0.3415269559500332	U9A_G77C_C78U	UGCCAGUCACUAGGUCCCUGAGACCCUUUAACCUGUGAGGACAUCCAGGGUCACAGGUGAGGUUCUUGGGAGCCUGCUGUCUGGCC
0.05619033006001088	C8U_U9C_C10G_G77A_C78A_G79U	UGCCAGUUCGUAGGUCCCUGAGACCCUUUAACCUGUGAGGACAUCCAGGGUCACAGGUGAGGUUCUUGGGAGCCUGAAUUCUGGCC
0.4650003981525735	U11C_A12G_G13U_C74A_G76C	UGCCAGUCUCCGUGUCCCUGAGACCCUUUAACCUGUGAGGACAUCCAGGGUCACAGGUGAGGUUCUUGGGAGCAUCGCGUCUGGCC
0.4850312223695833	U80A_C81A_U82G	UGCCAGUCUCUAGGUCCCUGAGACCCUUUAACCUGUGAGGACAUCCAGGGUCACAGGUGAGGUUCUUGGGAGCCUGGCGAAGGGCC
0.39417097206276375	C8A_U9G_C10A_G77C_G79U	UGCCAGUAGAUAGGUCCCUGAGACCCUUUAACCUGUGAGGACAUCCAGGGUCACAGGUGAGGUUCUUGGGAGCCUGCCUUCUGGCC
1.2087523821898818	G14C_U15G_C16G_A71C_G72A_C73G	UGCCAGUCUCUAGCGGCCUGAGACCCUUUAACCUGUGAGGACAUCCAGGGUCACAGGUGAGGUUCUUGGGCAGCUGGCGUCUGGCC
0.06391482034685926	A5U_U7G_C81G	UGCCUGGCUCUAGGUCCCUGAGACCCUUUAACCUGUGAGGACAUCCAGGGUCACAGGUGAGGUUCUUGGGAGCCUGGCGUGUGGCC
0.11356191885038011	A5C_G6A_U80C	UGCCCAUCUCUAGGUCCCUGAGACCCUUUAACCUGUGAGGACAUCCAGGGUCACAGGUGAGGUUCUUGGGAGCCUGGCGCCUGGCC
0.22763298470535295	U11C_A12U_G13C_C74A_U75A_G76U	UGCCAGUCUCCUCGUCCCUGAGACCCUUUAACCUGUGAGGACAUCCAGGGUCACAGGUGAGGUUCUUGGGAGCAAUGCGUCUGGCC
1.199269943019943	A23U_C24G_C25G_G62C_U64C	UGCCAGUCUCUAGGUCCCUGAGUGGCUUUAACCUGUGAGGACAUCCAGGGUCACAGGUGAGCUCCUUGGGAGCCUGGCGUCUGGCC
0.08342996734850676	C17U_U19G_G69U_G70U	UGCCAGUCUCUAGGUCUCGGAGACCCUUUAACCUGUGAGGACAUCCAGGGUCACAGGUGAGGUUCUUGUUAGCCUGGCGUCUGGCC
0.7869940218957073	A23U_C24G_C25A_G62C_U63C	UGCCAGUCUCUAGGUCCCUGAGUGACUUUAACCUGUGAGGACAUCCAGGGUCACAGGUGAGCCUCUUGGGAGCCUGGCGUCUGGCC
0.5799570838765753	C24A_C25G_G62C_U63A_U64A	UGCCAGUCUCUAGGUCCCUGAGAAGCUUUAACCUGUGAGGACAUCCAGGGUCACAGGUGAGCAACUUGGGAGCCUGGCGUCUGGCC
0.5271102219927722	G20U_A21G_G22C_C65G_U66A_U67G	UGCCAGUCUCUAGGUCCCUUGCACCCUUUAACCUGUGAGGACAUCCAGGGUCACAGGUGAGGUUGAGGGGAGCCUGGCGUCUGGCC
0.38115095263532733	U11A_G13U_C74A_U75C_G76A	UGCCAGUCUCAAUGUCCCUGAGACCCUUUAACCUGUGAGGACAUCCAGGGUCACAGGUGAGGUUCUUGGGAGCACAGCGUCUGGCC
0.2633457009476036	C17A_C18A_U19C_G69A_G70U	UGCCAGUCUCUAGGUCAACGAGACCCUUUAACCUGUGAGGACAUCCAGGGUCACAGGUGAGGUUCUUGAUAGCCUGGCGUCUGGCC
0.004252730294396973	A12C_C74A_U75C_G76C	UGCCAGUCUCUCGGUCCCUGAGACCCUUUAACCUGUGAGGACAUCCAGGGUCACAGGUGAGGUUCUUGGGAGCACCGCGUCUGGCC
0.15309829059829072	C8A_U9G_C10U_G77A_C78A_G79A	UGCCAGUAGUUAGGUCCCUGAGACCCUUUAACCUGUGAGGACAUCCAGGGUCACAGGUGAGGUUCUUGGGAGCCUGAAAUCUGGCC
0.11482371794871835	C17A_C18A_G68A_G70U	UGCCAGUCUCUAGGUCAAUGAGACCCUUUAACCUGUGAGGACAUCCAGGGUCACAGGUGAGGUUCUUAGUAGCCUGGCGUCUGGCC
0.22964743589743514	C8G_U9G_C10A_C78A_G79C	UGCCAGUGGAUAGGUCCCUGAGACCCUUUAACCUGUGAGGACAUCCAGGGUCACAGGUGAGGUUCUUGGGAGCCUGGACUCUGGCC
0.14298802612481867	C10G_G77C_C78G_G79U	UGCCAGUCUGUAGGUCCCUGAGACCCUUUAACCUGUGAGGACAUCCAGGGUCACAGGUGAGGUUCUUGGGAGCCUGCGUUCUGGCC
0.40032196529553027	C17A_U19G_G70U	UGCCAGUCUCUAGGUCACGGAGACCCUUUAACCUGUGAGGACAUCCAGGGUCACAGGUGAGGUUCUUGGUAGCCUGGCGUCUGGCC
0.006688760268857343	C8A_U9A_C10G_G77A_C78G	UGCCAGUAAGUAGGUCCCUGAGACCCUUUAACCUGUGAGGACAUCCAGGGUCACAGGUGAGGUUCUUGGGAGCCUGAGGUCUGGCC
0.05262753739316253	C8A_U9G_C10A_G77A_C78U	UGCCAGUAGAUAGGUCCCUGAGACCCUUUAACCUGUGAGGACAUCCAGGGUCACAGGUGAGGUUCUUGGGAGCCUGAUGUCUGGCC
0.6786787351382322	G2U_C3G_C4U_G83A_G84U	UUGUAGUCUCUAGGUCCCUGAGACCCUUUAACCUGUGAGGACAUCCAGGGUCACAGGUGAGGUUCUUGGGAGCCUGGCGUCUAUCC
0.20926452738582887	G20U_A21G_G22U_C65G_U66G_U67C	UGCCAGUCUCUAGGUCCCUUGUACCCUUUAACCUGUGAGGACAUCCAGGGUCACAGGUGAGGUUGGCGGGAGCCUGGCGUCUGGCC
0.36985323886639704	U11G_A12G_G13U_C74G_U75G_G76C	UGCCAGUCUCGGUGUCCCUGAGACCCUUUAACCUGUGAGGACAUCCAGGGUCACAGGUGAGGUUCUUGGGAGCGGCGCGUCUGGCC
1.000518018018018	A5G_G6A_U7G_U80C_C81U	UGCCGAGCUCUAGGUCCCUGAGACCCUUUAACCUGUGAGGACAUCCAGGGUCACAGGUGAGGUUCUUGGGAGCCUGGCGCUUGGCC
0.8500382701875241	G14C_U15A_C16G_A71C_G72C_C73U	UGCCAGUCUCUAGCAGCCUGAGACCCUUUAACCUGUGAGGACAUCCAGGGUCACAGGUGAGGUUCUUGGGCCUCUGGCGUCUGGCC
0.020171734234234275	C8G_G77U_C78U_G79A	UGCCAGUGUCUAGGUCCCUGAGACCCUUUAACCUGUGAGGACAUCCAGGGUCACAGGUGAGGUUCUUGGGAGCCUGUUAUCUGGCC
0.4652000915750908	G2C_C3G_C4A_G84A_C85G	UCGAAGUCUCUAGGUCCCUGAGACCCUUUAACCUGUGAGGACAUCCAGGGUCACAGGUGAGGUUCUUGGGAGCCUGGCGUCUGAGC
0.8726602564102564	A23C_C25G_G62U_U63C_U64A	UGCCAGUCUCUAGGUCCCUGAGCCGCUUUAACCUGUGAGGACAUCCAGGGUCACAGGUGAGUCACUUGGGAGCCUGGCGUCUGGCC
0.16687713675213672	A21G_C65A_U67G	UGCCAGUCUCUAGGUCCCUGGGACCCUUUAACCUGUGAGGACAUCCAGGGUCACAGGUGAGGUUAUGGGGAGCCUGGCGUCUGGCC
1.0251378782628784	U15C_C16G_A71U_C73U	UGCCAGUCUCUAGGCGCCUGAGACCCUUUAACCUGUGAGGACAUCCAGGGUCACAGGUGAGGUUCUUGGGUGUCUGGCGUCUGGCC
0.3912876912072184	A12U_G13A_C74G_U75A	UGCCAGUCUCUUAGUCCCUGAGACCCUUUAACCUGUGAGGACAUCCAGGGUCACAGGUGAGGUUCUUGGGAGCGAGGCGUCUGGCC
1.0028272309931698	A12G_G13A_C74U	UGCCAGUCUCUGAGUCCCUGAGACCCUUUAACCUGUGAGGACAUCCAGGGUCACAGGUGAGGUUCUUGGGAGCUUGGCGUCUGGCC
0.06096834581347875	U11G_A12U_G13A_C74G_U75A_G76A	UGCCAGUCUCGUAGUCCCUGAGACCCUUUAACCUGUGAGGACAUCCAGGGUCACAGGUGAGGUUCUUGGGAGCGAAGCGUCUGGCC
0.32707362082362107	A21G_G22A_C65U_U66G	UGCCAGUCUCUAGGUCCCUGGAACCCUUUAACCUGUGAGGACAUCCAGGGUCACAGGUGAGGUUUGUGGGAGCCUGGCGUCUGGCC
1.1759798227499572	G13C_C74G_U75C	UGCCAGUCUCUACGUCCCUGAGACCCUUUAACCUGUGAGGACAUCCAGGGUCACAGGUGAGGUUCUUGGGAGCGCGGCGUCUGGCC
0.23747632575757513	C8A_C10A_G77U_G79C	UGCCAGUAUAUAGGUCCCUGAGACCCUUUAACCUGUGAGGACAUCCAGGGUCACAGGUGAGGUUCUUGGGAGCCUGUCCUCUGGCC
0.725552768487551	A23C_C24U_U64C	UGCCAGUCUCUAGGUCCCUGAGCUCCUUUAACCUGUGAGGACAUCCAGGGUCACAGGUGAGGUCCUUGGGAGCCUGGCGUCUGGCC
0.785924890182858	A23C_C25G_U63G_U64G	UGCCAGUCUCUAGGUCCCUGAGCCGCUUUAACCUGUGAGGACAUCCAGGGUCACAGGUGAGGGGCUUGGGAGCCUGGCGUCUGGCC
0.7403108130904184	A23U_C24U_G62U_U63C_U64A	UGCCAGUCUCUAGGUCCCUGAGUUCCUUUAACCUGUGAGGACAUCCAGGGUCACAGGUGAGUCACUUGGGAGCCUGGCGUCUGGCC
0.43633012820512873	C4A_G83U_G84A_C85U	UGCAAGUCUCUAGGUCCCUGAGACCCUUUAACCUGUGAGGACAUCCAGGGUCACAGGUGAGGUUCUUGGGAGCCUGGCGUCUUAUC
0.3827457264957262	U9C_C78U_G79C	UGCCAGUCCCUAGGUCCCUGAGACCCUUUAACCUGUGAGGACAUCCAGGGUCACAGGUGAGGUUCUUGGGAGCCUGGUCUCUGGCC
1.0861703049203049	A23C_C24U_C25U_G62C_U63C_U64G	UGCCAGUCUCUAGGUCCCUGAGCUUCUUUAACCUGUGAGGACAUCCAGGGUCACAGGUGAGCCGCUUGGGAGCCUGGCGUCUGGCC
0.3521260683760685	G2A_C3A_G83C_G84A_C85U	UAACAGUCUCUAGGUCCCUGAGACCCUUUAACCUGUGAGGACAUCCAGGGUCACAGGUGAGGUUCUUGGGAGCCUGGCGUCUCAUC
0.09532535074987886	G20A_A21C_C65U_U66A_U67G	UGCCAGUCUCUAGGUCCCUACGACCCUUUAACCUGUGAGGACAUCCAGGGUCACAGGUGAGGUUUAGGGGAGCCUGGCGUCUGGCC
0.6200480769230768	G2A_G83C_C85U	UACCAGUCUCUAGGUCCCUGAGACCCUUUAACCUGUGAGGACAUCCAGGGUCACAGGUGAGGUUCUUGGGAGCCUGGCGUCUCGUC
0.0015309829059829009	U11G_A12G_G13U_C74U_U75G_G76A	UGCCAGUCUCGGUGUCCCUGAGACCCUUUAACCUGUGAGGACAUCCAGGGUCACAGGUGAGGUUCUUGGGAGCUGAGCGUCUGGCC
0.9755348394830102	G14U_C16U_G72A_C73U	UGCCAGUCUCUAGUUUCCUGAGACCCUUUAACCUGUGAGGACAUCCAGGGUCACAGGUGAGGUUCUUGGGAAUCUGGCGUCUGGCC
0.714601239077496	C17G_C18A_G69C_G70C	UGCCAGUCUCUAGGUCGAUGAGACCCUUUAACCUGUGAGGACAUCCAGGGUCACAGGUGAGGUUCUUGCCAGCCUGGCGUCUGGCC
0.0334032634032635	C8A_U9C_C10U_G77C_C78A_G79A	UGCCAGUACUUAGGUCCCUGAGACCCUUUAACCUGUGAGGACAUCCAGGGUCACAGGUGAGGUUCUUGGGAGCCUGCAAUCUGGCC
0.5260528473464519	G20C_A21C_G22U_C65A_U66C_U67G	UGCCAGUCUCUAGGUCCCUCCUACCCUUUAACCUGUGAGGACAUCCAGGGUCACAGGUGAGGUUACGGGGAGCCUGGCGUCUGGCC
0.23664888211382187	C17A_C18G_U19A_G68C_G69C	UGCCAGUCUCUAGGUCAGAGAGACCCUUUAACCUGUGAGGACAUCCAGGGUCACAGGUGAGGUUCUUCCGAGCCUGGCGUCUGGCC
0.07654914529914536	G20U_A21U_G22C_C65U_U66C_U67G	UGCCAGUCUCUAGGUCCCUUUCACCCUUUAACCUGUGAGGACAUCCAGGGUCACAGGUGAGGUUUCGGGGAGCCUGGCGUCUGGCC
0.1897087513935343	U11A_A12G_G13C_C74G_U75A_G76C	UGCCAGUCUCAGCGUCCCUGAGACCCUUUAACCUGUGAGGACAUCCAGGGUCACAGGUGAGGUUCUUGGGAGCGACGCGUCUGGCC
0.45308818433818354	A12G_G13U_U75C	UGCCAGUCUCUGUGUCCCUGAGACCCUUUAACCUGUGAGGACAUCCAGGGUCACAGGUGAGGUUCUUGGGAGCCCGGCGUCUGGCC
0.02641961651917405	C8U_U9A_G77A_G79U	UGCCAGUUACUAGGUCCCUGAGACCCUUUAACCUGUGAGGACAUCCAGGGUCACAGGUGAGGUUCUUGGGAGCCUGACUUCUGGCC
0.057411858974359194	U9C_G77U_C78G_G79A	UGCCAGUCCCUAGGUCCCUGAGACCCUUUAACCUGUGAGGACAUCCAGGGUCACAGGUGAGGUUCUUGGGAGCCUGUGAUCUGGCC
0.7170624018838306	G2U_C3U_C4A_G83U_C85A	UUUAAGUCUCUAGGUCCCUGAGACCCUUUAACCUGUGAGGACAUCCAGGGUCACAGGUGAGGUUCUUGGGAGCCUGGCGUCUUGAC
0.03674358974358973	U11A_A12U_G13A_C74G_G76C	UGCCAGUCUCAUAGUCCCUGAGACCCUUUAACCUGUGAGGACAUCCAGGGUCACAGGUGAGGUUCUUGGGAGCGUCGCGUCUGGCC
0.028896034980472034	U11C_A12U_C74A_G76A	UGCCAGUCUCCUGGUCCCUGAGACCCUUUAACCUGUGAGGACAUCCAGGGUCACAGGUGAGGUUCUUGGGAGCAUAGCGUCUGGCC
1.0682085275835276	C16A_A71C_G72U	UGCCAGUCUCUAGGUACCUGAGACCCUUUAACCUGUGAGGACAUCCAGGGUCACAGGUGAGGUUCUUGGGCUCCUGGCGUCUGGCC
0.22735096153846157	G14C_A71C_G72A_C73U	UGCCAGUCUCUAGCUCCCUGAGACCCUUUAACCUGUGAGGACAUCCAGGGUCACAGGUGAGGUUCUUGGGCAUCUGGCGUCUGGCC
0.5643095284112872	C24G_C25U_U64G	UGCCAGUCUCUAGGUCCCUGAGAGUCUUUAACCUGUGAGGACAUCCAGGGUCACAGGUGAGGUGCUUGGGAGCCUGGCGUCUGGCC
0.17324280251911814	G62U_U63A_U64A	UGCCAGUCUCUAGGUCCCUGAGACCCUUUAACCUGUGAGGACAUCCAGGGUCACAGGUGAGUAACUUGGGAGCCUGGCGUCUGGCC
0.03152023629964799	C8G_U9A_G77C_C78A	UGCCAGUGACUAGGUCCCUGAGACCCUUUAACCUGUGAGGACAUCCAGGGUCACAGGUGAGGUUCUUGGGAGCCUGCAGUCUGGCC
0.1539394899971818	G20A_A21G_G22U_C65G_U66A	UGCCAGUCUCUAGGUCCCUAGUACCCUUUAACCUGUGAGGACAUCCAGGGUCACAGGUGAGGUUGAUGGGAGCCUGGCGUCUGGCC
0.2265335723598427	U11A_A12U_C74U_U75G	UGCCAGUCUCAUGGUCCCUGAGACCCUUUAACCUGUGAGGACAUCCAGGGUCACAGGUGAGGUUCUUGGGAGCUGGGCGUCUGGCC
0.028984627831715237	C8A_C10U_G77U_C78A_G79C	UGCCAGUAUUUAGGUCCCUGAGACCCUUUAACCUGUGAGGACAUCCAGGGUCACAGGUGAGGUUCUUGGGAGCCUGUACUCUGGCC
0.5583371308786002	G14A_C16G_A71U_C73G	UGCCAGUCUCUAGAUGCCUGAGACCCUUUAACCUGUGAGGACAUCCAGGGUCACAGGUGAGGUUCUUGGGUGGCUGGCGUCUGGCC
0.2484367715617718	G20U_A21G_U66G_U67C	UGCCAGUCUCUAGGUCCCUUGGACCCUUUAACCUGUGAGGACAUCCAGGGUCACAGGUGAGGUUCGCGGGAGCCUGGCGUCUGGCC
0.044162968441814755	G6C_U7C_U80A_U82A	UGCCACCCUCUAGGUCCCUGAGACCCUUUAACCUGUGAGGACAUCCAGGGUCACAGGUGAGGUUCUUGGGAGCCUGGCGACAGGCC
0.37363273300773187	C17U_U19C_G69U_G70A	UGCCAGUCUCUAGGUCUCCGAGACCCUUUAACCUGUGAGGACAUCCAGGGUCACAGGUGAGGUUCUUGUAAGCCUGGCGUCUGGCC
0.04725255882663294	C17U_C18G_U19G_G68A_G69U_G70A	UGCCAGUCUCUAGGUCUGGGAGACCCUUUAACCUGUGAGGACAUCCAGGGUCACAGGUGAGGUUCUUAUAAGCCUGGCGUCUGGCC
0.6152586384204033	A23U_C24A_G62A	UGCCAGUCUCUAGGUCCCUGAGUACCUUUAACCUGUGAGGACAUCCAGGGUCACAGGUGAGAUUCUUGGGAGCCUGGCGUCUGGCC
0.15927160876757673	C17G_C18G_U19G_G68A_G69C	UGCCAGUCUCUAGGUCGGGGAGACCCUUUAACCUGUGAGGACAUCCAGGGUCACAGGUGAGGUUCUUACGAGCCUGGCGUCUGGCC
1.1597096612115996	A5U_G6U_U80G_C81G_U82G	UGCCUUUCUCUAGGUCCCUGAGACCCUUUAACCUGUGAGGACAUCCAGGGUCACAGGUGAGGUUCUUGGGAGCCUGGCGGGGGGCC
0.4303763057929712	C24U_C25A_G62A_U63C_U64G	UGCCAGUCUCUAGGUCCCUGAGAUACUUUAACCUGUGAGGACAUCCAGGGUCACAGGUGAGACGCUUGGGAGCCUGGCGUCUGGCC
0.4210202991453003	G2U_C3G_C4U_G83U_G84C_C85G	UUGUAGUCUCUAGGUCCCUGAGACCCUUUAACCUGUGAGGACAUCCAGGGUCACAGGUGAGGUUCUUGGGAGCCUGGCGUCUUCGC
0.07796149115337328	C17G_C18U_U19A_G69C_G70U	UGCCAGUCUCUAGGUCGUAGAGACCCUUUAACCUGUGAGGACAUCCAGGGUCACAGGUGAGGUUCUUGCUAGCCUGGCGUCUGGCC
1.0444542036489153	U11A_A12G_C74G_U75C_G76U	UGCCAGUCUCAGGGUCCCUGAGACCCUUUAACCUGUGAGGACAUCCAGGGUCACAGGUGAGGUUCUUGGGAGCGCUGCGUCUGGCC
0.07654914529914536	C17A_C18G_U19A_G69C	UGCCAGUCUCUAGGUCAGAGAGACCCUUUAACCUGUGAGGACAUCCAGGGUCACAGGUGAGGUUCUUGCGAGCCUGGCGUCUGGCC
0.6258523527754297	C8G_U9A_C10U_G77A_C78U_G79C	UGCCAGUGAUUAGGUCCCUGAGACCCUUUAACCUGUGAGGACAUCCAGGGUCACAGGUGAGGUUCUUGGGAGCCUGAUCUCUGGCC
0.11695008309591674	G20U_A21C_G22U_C65A_U66C_U67C	UGCCAGUCUCUAGGUCCCUUCUACCCUUUAACCUGUGAGGACAUCCAGGGUCACAGGUGAGGUUACCGGGAGCCUGGCGUCUGGCC
0.10844462250712233	G14A_U15A_A71U_G72C_C73A	UGCCAGUCUCUAGAACCCUGAGACCCUUUAACCUGUGAGGACAUCCAGGGUCACAGGUGAGGUUCUUGGGUCACUGGCGUCUGGCC
0.023713593924191787	C17A_C18G_U19A_G68A_G69A_G70C	UGCCAGUCUCUAGGUCAGAGAGACCCUUUAACCUGUGAGGACAUCCAGGGUCACAGGUGAGGUUCUUAACAGCCUGGCGUCUGGCC
0.7457368348497379	A23G_C24G_G62A_U63C_U64G	UGCCAGUCUCUAGGUCCCUGAGGGCCUUUAACCUGUGAGGACAUCCAGGGUCACAGGUGAGACGCUUGGGAGCCUGGCGUCUGGCC
1.3576958298112145	A12C_G13C_U75G_G76A	UGCCAGUCUCUCCGUCCCUGAGACCCUUUAACCUGUGAGGACAUCCAGGGUCACAGGUGAGGUUCUUGGGAGCCGAGCGUCUGGCC
0.10745766811804558	A5U_U7G_U80G_C81G_U82G	UGCCUGGCUCUAGGUCCCUGAGACCCUUUAACCUGUGAGGACAUCCAGGGUCACAGGUGAGGUUCUUGGGAGCCUGGCGGGGGGCC
0.5734431561085974	C17G_U19A_G68U_G70U	UGCCAGUCUCUAGGUCGCAGAGACCCUUUAACCUGUGAGGACAUCCAGGGUCACAGGUGAGGUUCUUUGUAGCCUGGCGUCUGGCC
0.06736324786324781	G20A_A21U_G22C_C65U_U66A_U67C	UGCCAGUCUCUAGGUCCCUAUCACCCUUUAACCUGUGAGGACAUCCAGGGUCACAGGUGAGGUUUACGGGAGCCUGGCGUCUGGCC
0.5249084249084249	C24A_C25A_G62U_U63A_U64A	UGCCAGUCUCUAGGUCCCUGAGAAACUUUAACCUGUGAGGACAUCCAGGGUCACAGGUGAGUAACUUGGGAGCCUGGCGUCUGGCC
0.7966390362511054	A23G_C24G_C25U_G62A_U63C_U64G	UGCCAGUCUCUAGGUCCCUGAGGGUCUUUAACCUGUGAGGACAUCCAGGGUCACAGGUGAGACGCUUGGGAGCCUGGCGUCUGGCC
0.2443341905187836	G6A_C81A_U82A	UGCCAAUCUCUAGGUCCCUGAGACCCUUUAACCUGUGAGGACAUCCAGGGUCACAGGUGAGGUUCUUGGGAGCCUGGCGUAAGGCC
0.22964743589743514	G2C_C4G_G83C_G84C	UCCGAGUCUCUAGGUCCCUGAGACCCUUUAACCUGUGAGGACAUCCAGGGUCACAGGUGAGGUUCUUGGGAGCCUGGCGUCUCCCC
0.1331955128205126	G2C_C3U_G83U_G84A	UCUCAGUCUCUAGGUCCCUGAGACCCUUUAACCUGUGAGGACAUCCAGGGUCACAGGUGAGGUUCUUGGGAGCCUGGCGUCUUACC
0.8693795787545787	C24A_C25G_G62A_U63C	UGCCAGUCUCUAGGUCCCUGAGAAGCUUUAACCUGUGAGGACAUCCAGGGUCACAGGUGAGACUCUUGGGAGCCUGGCGUCUGGCC
0.06647688933873158	C8A_U9G_G77U_C78A_G79C	UGCCAGUAGCUAGGUCCCUGAGACCCUUUAACCUGUGAGGACAUCCAGGGUCACAGGUGAGGUUCUUGGGAGCCUGUACUCUGGCC
0.4628279092702167	G14C_U15A_C16G_A71C_C73A	UGCCAGUCUCUAGCAGCCUGAGACCCUUUAACCUGUGAGGACAUCCAGGGUCACAGGUGAGGUUCUUGGGCGACUGGCGUCUGGCC
0.2095189753805296	C17U_C18U_U19C_G68C_G69A_G70U	UGCCAGUCUCUAGGUCUUCGAGACCCUUUAACCUGUGAGGACAUCCAGGGUCACAGGUGAGGUUCUUCAUAGCCUGGCGUCUGGCC
0.6532892811146234	C17G_C18G_U19A_G68U_G69C_G70A	UGCCAGUCUCUAGGUCGGAGAGACCCUUUAACCUGUGAGGACAUCCAGGGUCACAGGUGAGGUUCUUUCAAGCCUGGCGUCUGGCC
0.046707953063885255	G20U_A21G_G22C_C65A_U66A_U67C	UGCCAGUCUCUAGGUCCCUUGCACCCUUUAACCUGUGAGGACAUCCAGGGUCACAGGUGAGGUUAACGGGAGCCUGGCGUCUGGCC
0.5177505827505825	C3U_C4G_G83A	UGUGAGUCUCUAGGUCCCUGAGACCCUUUAACCUGUGAGGACAUCCAGGGUCACAGGUGAGGUUCUUGGGAGCCUGGCGUCUAGCC
0.8617463188626555	G14C_U15C_C16U	UGCCAGUCUCUAGCCUCCUGAGACCCUUUAACCUGUGAGGACAUCCAGGGUCACAGGUGAGGUUCUUGGGAGCCUGGCGUCUGGCC
0.10703905910473682	C18A_U19G_G68C_G69C_G70A	UGCCAGUCUCUAGGUCCAGGAGACCCUUUAACCUGUGAGGACAUCCAGGGUCACAGGUGAGGUUCUUCCAAGCCUGGCGUCUGGCC
1.4337448024948027	U15C_C16G_A71C_G72A	UGCCAGUCUCUAGGCGCCUGAGACCCUUUAACCUGUGAGGACAUCCAGGGUCACAGGUGAGGUUCUUGGGCACCUGGCGUCUGGCC
1.3907861567271682	G14C_U15A_A71G_G72C_C73G	UGCCAGUCUCUAGCACCCUGAGACCCUUUAACCUGUGAGGACAUCCAGGGUCACAGGUGAGGUUCUUGGGGCGCUGGCGUCUGGCC
0.1442656969099272	C8U_U9C_C10G_G77U_C78U_G79U	UGCCAGUUCGUAGGUCCCUGAGACCCUUUAACCUGUGAGGACAUCCAGGGUCACAGGUGAGGUUCUUGGGAGCCUGUUUUCUGGCC
1.0716880341880342	G14C_U15C_A71G_G72A_C73G	UGCCAGUCUCUAGCCCCCUGAGACCCUUUAACCUGUGAGGACAUCCAGGGUCACAGGUGAGGUUCUUGGGGAGCUGGCGUCUGGCC
1.2554781990807937	U15G_C16G_A71U_G72U	UGCCAGUCUCUAGGGGCCUGAGACCCUUUAACCUGUGAGGACAUCCAGGGUCACAGGUGAGGUUCUUGGGUUCCUGGCGUCUGGCC
0.14374228395061744	C17A_U19A_G68U_G69U_G70C	UGCCAGUCUCUAGGUCACAGAGACCCUUUAACCUGUGAGGACAUCCAGGGUCACAGGUGAGGUUCUUUUCAGCCUGGCGUCUGGCC
0.13315691661279894	C17A_C18U_U19A_G68U_G69C_G70C	UGCCAGUCUCUAGGUCAUAGAGACCCUUUAACCUGUGAGGACAUCCAGGGUCACAGGUGAGGUUCUUUCCAGCCUGGCGUCUGGCC
0.09513965201465198	C17U_C18A_U19G_G68C_G69A_G70A	UGCCAGUCUCUAGGUCUAGGAGACCCUUUAACCUGUGAGGACAUCCAGGGUCACAGGUGAGGUUCUUCAAAGCCUGGCGUCUGGCC
0.29792099792099763	G83A_G84A_C85U	UGCCAGUCUCUAGGUCCCUGAGACCCUUUAACCUGUGAGGACAUCCAGGGUCACAGGUGAGGUUCUUGGGAGCCUGGCGUCUAAUC
0.18005221499939822	C17A_C18U_G68A_G70C	UGCCAGUCUCUAGGUCAUUGAGACCCUUUAACCUGUGAGGACAUCCAGGGUCACAGGUGAGGUUCUUAGCAGCCUGGCGUCUGGCC
0.2624542124542123	G14U_U15G_C16G_A71G_C73G	UGCCAGUCUCUAGUGGCCUGAGACCCUUUAACCUGUGAGGACAUCCAGGGUCACAGGUGAGGUUCUUGGGGGGCUGGCGUCUGGCC
0.1274344152956873	G20A_A21G_C65A_U66A_U67G	UGCCAGUCUCUAGGUCCCUAGGACCCUUUAACCUGUGAGGACAUCCAGGGUCACAGGUGAGGUUAAGGGGAGCCUGGCGUCUGGCC
0.13081183057448909	G14A_U15A_C16G_A71G_G72C	UGCCAGUCUCUAGAAGCCUGAGACCCUUUAACCUGUGAGGACAUCCAGGGUCACAGGUGAGGUUCUUGGGGCCCUGGCGUCUGGCC
0.21816506410256437	G6C_U7A_U80A	UGCCACACUCUAGGUCCCUGAGACCCUUUAACCUGUGAGGACAUCCAGGGUCACAGGUGAGGUUCUUGGGAGCCUGGCGACUGGCC
0.43603943524829514	C8U_U9A_C10U_C78U_G79A	UGCCAGUUAUUAGGUCCCUGAGACCCUUUAACCUGUGAGGACAUCCAGGGUCACAGGUGAGGUUCUUGGGAGCCUGGUAUCUGGCC
0.015916158923584615	C17A_C18U_U19A_G68A_G69C_G70C	UGCCAGUCUCUAGGUCAUAGAGACCCUUUAACCUGUGAGGACAUCCAGGGUCACAGGUGAGGUUCUUACCAGCCUGGCGUCUGGCC
0.13176492223623323	U11G_A12G_G13C_U75A_G76C	UGCCAGUCUCGGCGUCCCUGAGACCCUUUAACCUGUGAGGACAUCCAGGGUCACAGGUGAGGUUCUUGGGAGCCACGCGUCUGGCC
0.7921783109856504	A23U_C24G_C25G_G62C_U63A	UGCCAGUCUCUAGGUCCCUGAGUGGCUUUAACCUGUGAGGACAUCCAGGGUCACAGGUGAGCAUCUUGGGAGCCUGGCGUCUGGCC
0.9606378656554714	U15A_C16A_A71C_G72C	UGCCAGUCUCUAGGAACCUGAGACCCUUUAACCUGUGAGGACAUCCAGGGUCACAGGUGAGGUUCUUGGGCCCCUGGCGUCUGGCC
0.7622040663835143	C16U_A71C_G72A_C73U	UGCCAGUCUCUAGGUUCCUGAGACCCUUUAACCUGUGAGGACAUCCAGGGUCACAGGUGAGGUUCUUGGGCAUCUGGCGUCUGGCC
1.2463389967637544	G14C_U15G_C16A_A71U_G72C_C73G	UGCCAGUCUCUAGCGACCUGAGACCCUUUAACCUGUGAGGACAUCCAGGGUCACAGGUGAGGUUCUUGGGUCGCUGGCGUCUGGCC
0.2872415547415542	C17A_C18A_U19A_G68U_G69U	UGCCAGUCUCUAGGUCAAAGAGACCCUUUAACCUGUGAGGACAUCCAGGGUCACAGGUGAGGUUCUUUUGAGCCUGGCGUCUGGCC
0.07341188524590178	C8G_U9G_C10U_G77C_G79U	UGCCAGUGGUUAGGUCCCUGAGACCCUUUAACCUGUGAGGACAUCCAGGGUCACAGGUGAGGUUCUUGGGAGCCUGCCUUCUGGCC
1.3142473741118315	A23U_C24G_G62A_U63C_U64A	UGCCAGUCUCUAGGUCCCUGAGUGCCUUUAACCUGUGAGGACAUCCAGGGUCACAGGUGAGACACUUGGGAGCCUGGCGUCUGGCC
1.1842603066867774	A23C_C24U_U63C_U64C	UGCCAGUCUCUAGGUCCCUGAGCUCCUUUAACCUGUGAGGACAUCCAGGGUCACAGGUGAGGCCCUUGGGAGCCUGGCGUCUGGCC
0.11784539473684227	G20U_A21U_G22C_C65U_U66G	UGCCAGUCUCUAGGUCCCUUUCACCCUUUAACCUGUGAGGACAUCCAGGGUCACAGGUGAGGUUUGUGGGAGCCUGGCGUCUGGCC
0.3574924002114733	C16U_A71C_G72A_C73G	UGCCAGUCUCUAGGUUCCUGAGACCCUUUAACCUGUGAGGACAUCCAGGGUCACAGGUGAGGUUCUUGGGCAGCUGGCGUCUGGCC
0.6347558340535868	C24G_C25A_G62C_U63C_U64A	UGCCAGUCUCUAGGUCCCUGAGAGACUUUAACCUGUGAGGACAUCCAGGGUCACAGGUGAGCCACUUGGGAGCCUGGCGUCUGGCC
0.04691721808657296	C8A_C10A_G77A_C78U_G79C	UGCCAGUAUAUAGGUCCCUGAGACCCUUUAACCUGUGAGGACAUCCAGGGUCACAGGUGAGGUUCUUGGGAGCCUGAUCUCUGGCC
1.2286137820512815	U11A_A12U_G13C_C74G_U75A_G76U	UGCCAGUCUCAUCGUCCCUGAGACCCUUUAACCUGUGAGGACAUCCAGGGUCACAGGUGAGGUUCUUGGGAGCGAUGCGUCUGGCC
0.44308446455505374	C8U_U9C_G77A_C78G_G79U	UGCCAGUUCCUAGGUCCCUGAGACCCUUUAACCUGUGAGGACAUCCAGGGUCACAGGUGAGGUUCUUGGGAGCCUGAGUUCUGGCC
0.0180115635997989	C17U_C18A_U19A_G68A_G69U_G70C	UGCCAGUCUCUAGGUCUAAGAGACCCUUUAACCUGUGAGGACAUCCAGGGUCACAGGUGAGGUUCUUAUCAGCCUGGCGUCUGGCC
0.01093559218559215	C8A_U9A_G77U_G79C	UGCCAGUAACUAGGUCCCUGAGACCCUUUAACCUGUGAGGACAUCCAGGGUCACAGGUGAGGUUCUUGGGAGCCUGUCCUCUGGCC
0.1658564814814809	U9C_C10A_G77C_C78A	UGCCAGUCCAUAGGUCCCUGAGACCCUUUAACCUGUGAGGACAUCCAGGGUCACAGGUGAGGUUCUUGGGAGCCUGCAGUCUGGCC
0.015729276431331225	U11A_G13A_C74A_U75G_G76C	UGCCAGUCUCAAAGUCCCUGAGACCCUUUAACCUGUGAGGACAUCCAGGGUCACAGGUGAGGUUCUUGGGAGCAGCGCGUCUGGCC
0.02539879475363343	C18U_G68C_G70C	UGCCAGUCUCUAGGUCCUUGAGACCCUUUAACCUGUGAGGACAUCCAGGGUCACAGGUGAGGUUCUUCGCAGCCUGGCGUCUGGCC
0.30255138380138313	C8U_U9G_C78A_G79C	UGCCAGUUGCUAGGUCCCUGAGACCCUUUAACCUGUGAGGACAUCCAGGGUCACAGGUGAGGUUCUUGGGAGCCUGGACUCUGGCC
0.08037660256410276	G20C_A21C_G22C_U66C_U67G	UGCCAGUCUCUAGGUCCCUCCCACCCUUUAACCUGUGAGGACAUCCAGGGUCACAGGUGAGGUUCCGGGGAGCCUGGCGUCUGGCC
1.0649584389969007	U11A_A12G_G13C_C74G_U75C_G76C	UGCCAGUCUCAGCGUCCCUGAGACCCUUUAACCUGUGAGGACAUCCAGGGUCACAGGUGAGGUUCUUGGGAGCGCCGCGUCUGGCC
0.8210979075955493	A5C_G6U_U7G_U80C_C81U_U82G	UGCCCUGCUCUAGGUCCCUGAGACCCUUUAACCUGUGAGGACAUCCAGGGUCACAGGUGAGGUUCUUGGGAGCCUGGCGCUGGGCC
0.11918411230120128	U15A_A71C_G72C_C73G	UGCCAGUCUCUAGGACCCUGAGACCCUUUAACCUGUGAGGACAUCCAGGGUCACAGGUGAGGUUCUUGGGCCGCUGGCGUCUGGCC
0.8553840272876971	C24G_C25G_G62C	UGCCAGUCUCUAGGUCCCUGAGAGGCUUUAACCUGUGAGGACAUCCAGGGUCACAGGUGAGCUUCUUGGGAGCCUGGCGUCUGGCC
0.009512023972083112	A21U_C65G_U66G_U67A	UGCCAGUCUCUAGGUCCCUGUGACCCUUUAACCUGUGAGGACAUCCAGGGUCACAGGUGAGGUUGGAGGGAGCCUGGCGUCUGGCC
0.206682692307693	A5C_G6C_U7C_U80A_C81U_U82A	UGCCCCCCUCUAGGUCCCUGAGACCCUUUAACCUGUGAGGACAUCCAGGGUCACAGGUGAGGUUCUUGGGAGCCUGGCGAUAGGCC
0.03674358974358973	C17A_U19G_G68A_G69U_G70A	UGCCAGUCUCUAGGUCACGGAGACCCUUUAACCUGUGAGGACAUCCAGGGUCACAGGUGAGGUUCUUAUAAGCCUGGCGUCUGGCC
0.29497817197170556	G20U_A21C_G22U_C65A_U66C_U67G	UGCCAGUCUCUAGGUCCCUUCUACCCUUUAACCUGUGAGGACAUCCAGGGUCACAGGUGAGGUUACGGGGAGCCUGGCGUCUGGCC
0.07880059074912038	C8U_U9G_C10A_G77C_C78U	UGCCAGUUGAUAGGUCCCUGAGACCCUUUAACCUGUGAGGACAUCCAGGGUCACAGGUGAGGUUCUUGGGAGCCUGCUGUCUGGCC
0.6942829457364343	A23C_C24G_C25A_G62C_U64G	UGCCAGUCUCUAGGUCCCUGAGCGACUUUAACCUGUGAGGACAUCCAGGGUCACAGGUGAGCUGCUUGGGAGCCUGGCGUCUGGCC
0.6934673803208284	G20U_G22U_C65G_U67G	UGCCAGUCUCUAGGUCCCUUAUACCCUUUAACCUGUGAGGACAUCCAGGGUCACAGGUGAGGUUGUGGGGAGCCUGGCGUCUGGCC
1.4189242712294043	A12U_C74U_U75A_G76A	UGCCAGUCUCUUGGUCCCUGAGACCCUUUAACCUGUGAGGACAUCCAGGGUCACAGGUGAGGUUCUUGGGAGCUAAGCGUCUGGCC
0.6496605094466937	G14A_U15C_C16A	UGCCAGUCUCUAGACACCUGAGACCCUUUAACCUGUGAGGACAUCCAGGGUCACAGGUGAGGUUCUUGGGAGCCUGGCGUCUGGCC
0.3894437767094008	U11C_A12U_G13A_C74G	UGCCAGUCUCCUAGUCCCUGAGACCCUUUAACCUGUGAGGACAUCCAGGGUCACAGGUGAGGUUCUUGGGAGCGUGGCGUCUGGCC
0.009346116577221222	U11C_G13U_C74G_U75G_G76C	UGCCAGUCUCCAUGUCCCUGAGACCCUUUAACCUGUGAGGACAUCCAGGGUCACAGGUGAGGUUCUUGGGAGCGGCGCGUCUGGCC
0.9836866545527964	G14C_U15C_C16U_A71G_G72A_C73G	UGCCAGUCUCUAGCCUCCUGAGACCCUUUAACCUGUGAGGACAUCCAGGGUCACAGGUGAGGUUCUUGGGGAGCUGGCGUCUGGCC
0.4000310173697275	G14A_U15G_A71C_G72C	UGCCAGUCUCUAGAGCCCUGAGACCCUUUAACCUGUGAGGACAUCCAGGGUCACAGGUGAGGUUCUUGGGCCCCUGGCGUCUGGCC
0.15975473801560733	U11C_G13C_C74G_U75G_G76C	UGCCAGUCUCCACGUCCCUGAGACCCUUUAACCUGUGAGGACAUCCAGGGUCACAGGUGAGGUUCUUGGGAGCGGCGCGUCUGGCC
1.2433436933436934	U11C_A12G_G13A_C74G_U75C	UGCCAGUCUCCGAGUCCCUGAGACCCUUUAACCUGUGAGGACAUCCAGGGUCACAGGUGAGGUUCUUGGGAGCGCGGCGUCUGGCC
0.06579786084701802	U11A_G13U_G76C	UGCCAGUCUCAAUGUCCCUGAGACCCUUUAACCUGUGAGGACAUCCAGGGUCACAGGUGAGGUUCUUGGGAGCCUCGCGUCUGGCC
0.41232153263403243	C24U_G62U_U63G_U64C	UGCCAGUCUCUAGGUCCCUGAGAUCCUUUAACCUGUGAGGACAUCCAGGGUCACAGGUGAGUGCCUUGGGAGCCUGGCGUCUGGCC
0.7893180081507897	U11G_G13A_C74U_U75A_G76U	UGCCAGUCUCGAAGUCCCUGAGACCCUUUAACCUGUGAGGACAUCCAGGGUCACAGGUGAGGUUCUUGGGAGCUAUGCGUCUGGCC
1.1001714370900415	G2A_C3G_C4G_G83C_G84U_C85U	UAGGAGUCUCUAGGUCCCUGAGACCCUUUAACCUGUGAGGACAUCCAGGGUCACAGGUGAGGUUCUUGGGAGCCUGGCGUCUCUUC
0.8405096153846155	G20A_A21C_G22U_U66G	UGCCAGUCUCUAGGUCCCUACUACCCUUUAACCUGUGAGGACAUCCAGGGUCACAGGUGAGGUUCGUGGGAGCCUGGCGUCUGGCC
0.05533673154155071	U11G_C74A_U75G_G76A	UGCCAGUCUCGAGGUCCCUGAGACCCUUUAACCUGUGAGGACAUCCAGGGUCACAGGUGAGGUUCUUGGGAGCAGAGCGUCUGGCC
0.0430588942307692	C8G_U9A_C10U_C78A_G79A	UGCCAGUGAUUAGGUCCCUGAGACCCUUUAACCUGUGAGGACAUCCAGGGUCACAGGUGAGGUUCUUGGGAGCCUGGAAUCUGGCC
0.23406373274161701	G20A_A21U_G22C_C65G_U66C_U67A	UGCCAGUCUCUAGGUCCCUAUCACCCUUUAACCUGUGAGGACAUCCAGGGUCACAGGUGAGGUUGCAGGGAGCCUGGCGUCUGGCC
0.7705947293447293	C24A_C25A_G62C_U63A	UGCCAGUCUCUAGGUCCCUGAGAAACUUUAACCUGUGAGGACAUCCAGGGUCACAGGUGAGCAUCUUGGGAGCCUGGCGUCUGGCC
0.355554524304524	A5C_G6A_U7A_U80A_C81A_U82G	UGCCCAACUCUAGGUCCCUGAGACCCUUUAACCUGUGAGGACAUCCAGGGUCACAGGUGAGGUUCUUGGGAGCCUGGCGAAGGGCC
0.9091779634300127	A23G_C25A_G62A_U63G_U64C	UGCCAGUCUCUAGGUCCCUGAGGCACUUUAACCUGUGAGGACAUCCAGGGUCACAGGUGAGAGCCUUGGGAGCCUGGCGUCUGGCC
0.5699683348779736	A23C_C24U_C25A_G62C_U63G_U64A	UGCCAGUCUCUAGGUCCCUGAGCUACUUUAACCUGUGAGGACAUCCAGGGUCACAGGUGAGCGACUUGGGAGCCUGGCGUCUGGCC
0.16904602920227899	A12U_C74U_G76C	UGCCAGUCUCUUGGUCCCUGAGACCCUUUAACCUGUGAGGACAUCCAGGGUCACAGGUGAGGUUCUUGGGAGCUUCGCGUCUGGCC
0.8797263313609465	G14C_U15A_C16A_A71U_G72C_C73A	UGCCAGUCUCUAGCAACCUGAGACCCUUUAACCUGUGAGGACAUCCAGGGUCACAGGUGAGGUUCUUGGGUCACUGGCGUCUGGCC
0.30619658119658144	C24A_G62C_U63A_U64G	UGCCAGUCUCUAGGUCCCUGAGAACCUUUAACCUGUGAGGACAUCCAGGGUCACAGGUGAGCAGCUUGGGAGCCUGGCGUCUGGCC
0.10516564821471391	U11C_A12C_C74U_U75A_G76U	UGCCAGUCUCCCGGUCCCUGAGACCCUUUAACCUGUGAGGACAUCCAGGGUCACAGGUGAGGUUCUUGGGAGCUAUGCGUCUGGCC
0.047280354449472095	A5C_G6C_U7C_U80C_U82C	UGCCCCCCUCUAGGUCCCUGAGACCCUUUAACCUGUGAGGACAUCCAGGGUCACAGGUGAGGUUCUUGGGAGCCUGGCGCCCGGCC
0.019461647109952244	G20U_A21C_G22U_U66C_U67C	UGCCAGUCUCUAGGUCCCUUCUACCCUUUAACCUGUGAGGACAUCCAGGGUCACAGGUGAGGUUCCCGGGAGCCUGGCGUCUGGCC
0.2920085930592403	G20U_A21U_C65U_U66A	UGCCAGUCUCUAGGUCCCUUUGACCCUUUAACCUGUGAGGACAUCCAGGGUCACAGGUGAGGUUUAUGGGAGCCUGGCGUCUGGCC
0.39341241067675453	A5C_U80A_C81A	UGCCCGUCUCUAGGUCCCUGAGACCCUUUAACCUGUGAGGACAUCCAGGGUCACAGGUGAGGUUCUUGGGAGCCUGGCGAAUGGCC
0.8152483974358976	G14A_U15A_C16A_A71U_G72C	UGCCAGUCUCUAGAAACCUGAGACCCUUUAACCUGUGAGGACAUCCAGGGUCACAGGUGAGGUUCUUGGGUCCCUGGCGUCUGGCC
0.08658161856097249	C8U_C10U_G77U_C78G_G79U	UGCCAGUUUUUAGGUCCCUGAGACCCUUUAACCUGUGAGGACAUCCAGGGUCACAGGUGAGGUUCUUGGGAGCCUGUGUUCUGGCC
0.3458011583011579	G2A_C3G_C4G_G84U_C85G	UAGGAGUCUCUAGGUCCCUGAGACCCUUUAACCUGUGAGGACAUCCAGGGUCACAGGUGAGGUUCUUGGGAGCCUGGCGUCUGUGC
0.014352964743589798	C8A_U9G_C10G_G77A_C78G	UGCCAGUAGGUAGGUCCCUGAGACCCUUUAACCUGUGAGGACAUCCAGGGUCACAGGUGAGGUUCUUGGGAGCCUGAGGUCUGGCC
0.6279865068059515	C24G_C25G_G62C_U64G	UGCCAGUCUCUAGGUCCCUGAGAGGCUUUAACCUGUGAGGACAUCCAGGGUCACAGGUGAGCUGCUUGGGAGCCUGGCGUCUGGCC
1.321873045653534	A23G_C24A_G62C_U64C	UGCCAGUCUCUAGGUCCCUGAGGACCUUUAACCUGUGAGGACAUCCAGGGUCACAGGUGAGCUCCUUGGGAGCCUGGCGUCUGGCC
0.9397067491895078	G2A_C3G_C4U_G83A_G84C_C85U	UAGUAGUCUCUAGGUCCCUGAGACCCUUUAACCUGUGAGGACAUCCAGGGUCACAGGUGAGGUUCUUGGGAGCCUGGCGUCUACUC
0.24277014652014683	U15A_C16A_G72C_C73A	UGCCAGUCUCUAGGAACCUGAGACCCUUUAACCUGUGAGGACAUCCAGGGUCACAGGUGAGGUUCUUGGGACACUGGCGUCUGGCC
0.4723430215617706	A23G_C24G_G62U_U63A	UGCCAGUCUCUAGGUCCCUGAGGGCCUUUAACCUGUGAGGACAUCCAGGGUCACAGGUGAGUAUCUUGGGAGCCUGGCGUCUGGCC
0.5283145929662321	G14C_C16G_A71G	UGCCAGUCUCUAGCUGCCUGAGACCCUUUAACCUGUGAGGACAUCCAGGGUCACAGGUGAGGUUCUUGGGGGCCUGGCGUCUGGCC
0.005777293984841158	C18U_U19A_G68A_G69A_G70A	UGCCAGUCUCUAGGUCCUAGAGACCCUUUAACCUGUGAGGACAUCCAGGGUCACAGGUGAGGUUCUUAAAAGCCUGGCGUCUGGCC
0.5531992889027302	A5C_G6A_U7A_U80C_C81G_U82G	UGCCCAACUCUAGGUCCCUGAGACCCUUUAACCUGUGAGGACAUCCAGGGUCACAGGUGAGGUUCUUGGGAGCCUGGCGCGGGGCC
0.2768230719538852	G2A_C3U_G83U_G84U_C85G	UAUCAGUCUCUAGGUCCCUGAGACCCUUUAACCUGUGAGGACAUCCAGGGUCACAGGUGAGGUUCUUGGGAGCCUGGCGUCUUUGC
0.9162582975400233	A5U_G6U_U80A_U82G	UGCCUUUCUCUAGGUCCCUGAGACCCUUUAACCUGUGAGGACAUCCAGGGUCACAGGUGAGGUUCUUGGGAGCCUGGCGACGGGCC
0.042527302943969655	U9C_C10G_G77A_C78A_G79U	UGCCAGUCCGUAGGUCCCUGAGACCCUUUAACCUGUGAGGACAUCCAGGGUCACAGGUGAGGUUCUUGGGAGCCUGAAUUCUGGCC
0.07958079461792351	A5C_G6C_U7C_C81A	UGCCCCCCUCUAGGUCCCUGAGACCCUUUAACCUGUGAGGACAUCCAGGGUCACAGGUGAGGUUCUUGGGAGCCUGGCGUAUGGCC
0.015141589180050773	C17A_U19G_G69A_G70A	UGCCAGUCUCUAGGUCACGGAGACCCUUUAACCUGUGAGGACAUCCAGGGUCACAGGUGAGGUUCUUGAAAGCCUGGCGUCUGGCC
0.23660644910644893	C3U_G83U_G84C	UGUCAGUCUCUAGGUCCCUGAGACCCUUUAACCUGUGAGGACAUCCAGGGUCACAGGUGAGGUUCUUGGGAGCCUGGCGUCUUCCC
0.24912283682159972	C17A_C18A_G69A	UGCCAGUCUCUAGGUCAAUGAGACCCUUUAACCUGUGAGGACAUCCAGGGUCACAGGUGAGGUUCUUGAGAGCCUGGCGUCUGGCC
0.0988759793447295	C8U_U9G_C10A_C78G_G79A	UGCCAGUUGAUAGGUCCCUGAGACCCUUUAACCUGUGAGGACAUCCAGGGUCACAGGUGAGGUUCUUGGGAGCCUGGGAUCUGGCC
1.213270081688223	G14C_U15C_C16A_A71U_G72U_C73G	UGCCAGUCUCUAGCCACCUGAGACCCUUUAACCUGUGAGGACAUCCAGGGUCACAGGUGAGGUUCUUGGGUUGCUGGCGUCUGGCC
0.11534328228332759	C8G_C10U_G79U	UGCCAGUGUUUAGGUCCCUGAGACCCUUUAACCUGUGAGGACAUCCAGGGUCACAGGUGAGGUUCUUGGGAGCCUGGCUUCUGGCC
0.02375663129973477	U9A_C10A_G77C_G79C	UGCCAGUCAAUAGGUCCCUGAGACCCUUUAACCUGUGAGGACAUCCAGGGUCACAGGUGAGGUUCUUGGGAGCCUGCCCUCUGGCC
0.5789029113247862	U11C_G13C_C74G_U75C_G76A	UGCCAGUCUCCACGUCCCUGAGACCCUUUAACCUGUGAGGACAUCCAGGGUCACAGGUGAGGUUCUUGGGAGCGCAGCGUCUGGCC
0.21858008958912528	G83A_G84U_C85U	UGCCAGUCUCUAGGUCCCUGAGACCCUUUAACCUGUGAGGACAUCCAGGGUCACAGGUGAGGUUCUUGGGAGCCUGGCGUCUAUUC
1.2340866882338848	U11A_A12C_G13U_C74A_U75G	UGCCAGUCUCACUGUCCCUGAGACCCUUUAACCUGUGAGGACAUCCAGGGUCACAGGUGAGGUUCUUGGGAGCAGGGCGUCUGGCC
0.9147301228183584	U15G_C16U_G72C_C73A	UGCCAGUCUCUAGGGUCCUGAGACCCUUUAACCUGUGAGGACAUCCAGGGUCACAGGUGAGGUUCUUGGGACACUGGCGUCUGGCC
0.5982535113506452	C4U_G83C_C85U	UGCUAGUCUCUAGGUCCCUGAGACCCUUUAACCUGUGAGGACAUCCAGGGUCACAGGUGAGGUUCUUGGGAGCCUGGCGUCUCGUC
0.06998778998778987	U11G_A12U_G13A_C74G_G76U	UGCCAGUCUCGUAGUCCCUGAGACCCUUUAACCUGUGAGGACAUCCAGGGUCACAGGUGAGGUUCUUGGGAGCGUUGCGUCUGGCC
0.0746706386660376	U7A_U80G_C81A_U82C	UGCCAGACUCUAGGUCCCUGAGACCCUUUAACCUGUGAGGACAUCCAGGGUCACAGGUGAGGUUCUUGGGAGCCUGGCGGACGGCC
0.19711404914529848	C8U_U9A_C10G_G77C_C78A	UGCCAGUUAGUAGGUCCCUGAGACCCUUUAACCUGUGAGGACAUCCAGGGUCACAGGUGAGGUUCUUGGGAGCCUGCAGUCUGGCC
0.9071888070558283	G14U_U15C_C16U_A71U_G72A_C73A	UGCCAGUCUCUAGUCUCCUGAGACCCUUUAACCUGUGAGGACAUCCAGGGUCACAGGUGAGGUUCUUGGGUAACUGGCGUCUGGCC
0.35051450742240176	G2U_C3A_C4U_G83A	UUAUAGUCUCUAGGUCCCUGAGACCCUUUAACCUGUGAGGACAUCCAGGGUCACAGGUGAGGUUCUUGGGAGCCUGGCGUCUAGCC
0.4944174208144811	G14C_U15G_C16G_A71C_G72A	UGCCAGUCUCUAGCGGCCUGAGACCCUUUAACCUGUGAGGACAUCCAGGGUCACAGGUGAGGUUCUUGGGCACCUGGCGUCUGGCC
0.025393706854043466	C17A_G68C_G69U_G70A	UGCCAGUCUCUAGGUCACUGAGACCCUUUAACCUGUGAGGACAUCCAGGGUCACAGGUGAGGUUCUUCUAAGCCUGGCGUCUGGCC
0.13396100427350402	U9C_G77A_C78G_G79A	UGCCAGUCCCUAGGUCCCUGAGACCCUUUAACCUGUGAGGACAUCCAGGGUCACAGGUGAGGUUCUUGGGAGCCUGAGAUCUGGCC
0.6592465185676393	G20U_A21C_G22C_C65G_U66A_U67G	UGCCAGUCUCUAGGUCCCUUCCACCCUUUAACCUGUGAGGACAUCCAGGGUCACAGGUGAGGUUGAGGGGAGCCUGGCGUCUGGCC
0.4181639877535403	G14C_C16G_A71G_G72U_C73A	UGCCAGUCUCUAGCUGCCUGAGACCCUUUAACCUGUGAGGACAUCCAGGGUCACAGGUGAGGUUCUUGGGGUACUGGCGUCUGGCC
0.0686796069973641	C17A_C18A_U19A_G69U_G70U	UGCCAGUCUCUAGGUCAAAGAGACCCUUUAACCUGUGAGGACAUCCAGGGUCACAGGUGAGGUUCUUGUUAGCCUGGCGUCUGGCC
0.20908947766207522	G2U_C3U_C4U_G84C_C85A	UUUUAGUCUCUAGGUCCCUGAGACCCUUUAACCUGUGAGGACAUCCAGGGUCACAGGUGAGGUUCUUGGGAGCCUGGCGUCUGCAC
0.9326057842783196	C17G_C18G_U19G_G68C_G69U_G70C	UGCCAGUCUCUAGGUCGGGGAGACCCUUUAACCUGUGAGGACAUCCAGGGUCACAGGUGAGGUUCUUCUCAGCCUGGCGUCUGGCC
0.05838494132985648	C8U_U9A_C10G_G77U_G79C	UGCCAGUUAGUAGGUCCCUGAGACCCUUUAACCUGUGAGGACAUCCAGGGUCACAGGUGAGGUUCUUGGGAGCCUGUCCUCUGGCC
0.9252461910070603	G14A_U15G_A71G_G72C_C73G	UGCCAGUCUCUAGAGCCCUGAGACCCUUUAACCUGUGAGGACAUCCAGGGUCACAGGUGAGGUUCUUGGGGCGCUGGCGUCUGGCC
0.49191524621212057	C8U_C10G_G77C_C78A_G79U	UGCCAGUUUGUAGGUCCCUGAGACCCUUUAACCUGUGAGGACAUCCAGGGUCACAGGUGAGGUUCUUGGGAGCCUGCAUUCUGGCC
0.21633454106280184	C17A_U19G_G68C_G69U_G70C	UGCCAGUCUCUAGGUCACGGAGACCCUUUAACCUGUGAGGACAUCCAGGGUCACAGGUGAGGUUCUUCUCAGCCUGGCGUCUGGCC
1.1273601398601396	G14U_U15A_C16G_A71C_G72U_C73U	UGCCAGUCUCUAGUAGCCUGAGACCCUUUAACCUGUGAGGACAUCCAGGGUCACAGGUGAGGUUCUUGGGCUUCUGGCGUCUGGCC
0.25006054131054156	A23C_G62A_U63C_U64C	UGCCAGUCUCUAGGUCCCUGAGCCCCUUUAACCUGUGAGGACAUCCAGGGUCACAGGUGAGACCCUUGGGAGCCUGGCGUCUGGCC
0.8730108631826191	G6A_U80A_C81U_U82G	UGCCAAUCUCUAGGUCCCUGAGACCCUUUAACCUGUGAGGACAUCCAGGGUCACAGGUGAGGUUCUUGGGAGCCUGGCGAUGGGCC
0.09896939706040092	C17G_C18A_U19G_G68A_G70C	UGCCAGUCUCUAGGUCGAGGAGACCCUUUAACCUGUGAGGACAUCCAGGGUCACAGGUGAGGUUCUUAGCAGCCUGGCGUCUGGCC
0.4391503598740442	G14C_U15C_C16U_A71U_G72C_C73U	UGCCAGUCUCUAGCCUCCUGAGACCCUUUAACCUGUGAGGACAUCCAGGGUCACAGGUGAGGUUCUUGGGUCUCUGGCGUCUGGCC
0.7301963380930445	G14U_U15G_C16G_A71U_G72C	UGCCAGUCUCUAGUGGCCUGAGACCCUUUAACCUGUGAGGACAUCCAGGGUCACAGGUGAGGUUCUUGGGUCCCUGGCGUCUGGCC
0.033681623931623904	G20A_A21U_C65G_U66A_U67C	UGCCAGUCUCUAGGUCCCUAUGACCCUUUAACCUGUGAGGACAUCCAGGGUCACAGGUGAGGUUGACGGGAGCCUGGCGUCUGGCC
0.6076317323027848	G20U_A21U_C65A_U66A_U67G	UGCCAGUCUCUAGGUCCCUUUGACCCUUUAACCUGUGAGGACAUCCAGGGUCACAGGUGAGGUUAAGGGGAGCCUGGCGUCUGGCC
0.5191555778344876	A5U_C81A_U82G	UGCCUGUCUCUAGGUCCCUGAGACCCUUUAACCUGUGAGGACAUCCAGGGUCACAGGUGAGGUUCUUGGGAGCCUGGCGUAGGGCC
0.25602585758835744	G14C_U15A_C16U_A71U	UGCCAGUCUCUAGCAUCCUGAGACCCUUUAACCUGUGAGGACAUCCAGGGUCACAGGUGAGGUUCUUGGGUGCCUGGCGUCUGGCC
0.07606157112526538	G20A_A21G_G22A_C65A_U66A_U67C	UGCCAGUCUCUAGGUCCCUAGAACCCUUUAACCUGUGAGGACAUCCAGGGUCACAGGUGAGGUUAACGGGAGCCUGGCGUCUGGCC
0.6344898228918848	G2A_C3A_G84C_C85U	UAACAGUCUCUAGGUCCCUGAGACCCUUUAACCUGUGAGGACAUCCAGGGUCACAGGUGAGGUUCUUGGGAGCCUGGCGUCUGCUC
1.034332051282051	A23U_C24G_C25U_G62U_U63C_U64C	UGCCAGUCUCUAGGUCCCUGAGUGUCUUUAACCUGUGAGGACAUCCAGGGUCACAGGUGAGUCCCUUGGGAGCCUGGCGUCUGGCC
0.24717777451556106	G13U_C74A_U75G_G76U	UGCCAGUCUCUAUGUCCCUGAGACCCUUUAACCUGUGAGGACAUCCAGGGUCACAGGUGAGGUUCUUGGGAGCAGUGCGUCUGGCC
0.31425438596491195	G20C_A21C_G22A_C65A_U66G	UGCCAGUCUCUAGGUCCCUCCAACCCUUUAACCUGUGAGGACAUCCAGGGUCACAGGUGAGGUUAGUGGGAGCCUGGCGUCUGGCC
0.09349931318681318	C17A_U19C_G68C_G70A	UGCCAGUCUCUAGGUCACCGAGACCCUUUAACCUGUGAGGACAUCCAGGGUCACAGGUGAGGUUCUUCGAAGCCUGGCGUCUGGCC
0.21238071139387	C17G_C18U_U19C_G69U	UGCCAGUCUCUAGGUCGUCGAGACCCUUUAACCUGUGAGGACAUCCAGGGUCACAGGUGAGGUUCUUGUGAGCCUGGCGUCUGGCC
0.06904432713256262	C17G_C18U_U19C_G68U_G69U_G70U	UGCCAGUCUCUAGGUCGUCGAGACCCUUUAACCUGUGAGGACAUCCAGGGUCACAGGUGAGGUUCUUUUUAGCCUGGCGUCUGGCC
0.4204812206572777	U80G_C81U_U82C	UGCCAGUCUCUAGGUCCCUGAGACCCUUUAACCUGUGAGGACAUCCAGGGUCACAGGUGAGGUUCUUGGGAGCCUGGCGGUCGGCC
0.4001073883161508	U15A_C16G_A71C_C73A	UGCCAGUCUCUAGGAGCCUGAGACCCUUUAACCUGUGAGGACAUCCAGGGUCACAGGUGAGGUUCUUGGGCGACUGGCGUCUGGCC
0.361807776468608	C17G_C18U_U19G_G68U_G69A_G70U	UGCCAGUCUCUAGGUCGUGGAGACCCUUUAACCUGUGAGGACAUCCAGGGUCACAGGUGAGGUUCUUUAUAGCCUGGCGUCUGGCC
0.1403400997150997	A5C_G6A_U7C_U80C_C81A	UGCCCACCUCUAGGUCCCUGAGACCCUUUAACCUGUGAGGACAUCCAGGGUCACAGGUGAGGUUCUUGGGAGCCUGGCGCAUGGCC
1.0359650997150998	G14C_U15G_C16G_A71C_G72C_C73A	UGCCAGUCUCUAGCGGCCUGAGACCCUUUAACCUGUGAGGACAUCCAGGGUCACAGGUGAGGUUCUUGGGCCACUGGCGUCUGGCC
0.2576532207629761	U15G_A71U_G72C_C73A	UGCCAGUCUCUAGGGCCCUGAGACCCUUUAACCUGUGAGGACAUCCAGGGUCACAGGUGAGGUUCUUGGGUCACUGGCGUCUGGCC
1.2247863247863249	A23C_C25U_G62A	UGCCAGUCUCUAGGUCCCUGAGCCUCUUUAACCUGUGAGGACAUCCAGGGUCACAGGUGAGAUUCUUGGGAGCCUGGCGUCUGGCC
1.0944458881958883	G14A_U15G_C16A_A71U_G72C_C73U	UGCCAGUCUCUAGAGACCUGAGACCCUUUAACCUGUGAGGACAUCCAGGGUCACAGGUGAGGUUCUUGGGUCUCUGGCGUCUGGCC
0.4166170297254359	C17G_C18U_U19C_G69C_G70C	UGCCAGUCUCUAGGUCGUCGAGACCCUUUAACCUGUGAGGACAUCCAGGGUCACAGGUGAGGUUCUUGCCAGCCUGGCGUCUGGCC
0.0076549145299145485	C8G_U9G_G77A_C78A_G79A	UGCCAGUGGCUAGGUCCCUGAGACCCUUUAACCUGUGAGGACAUCCAGGGUCACAGGUGAGGUUCUUGGGAGCCUGAAAUCUGGCC
0.16534615384615356	G2C_C3U_G83C_G84A_C85U	UCUCAGUCUCUAGGUCCCUGAGACCCUUUAACCUGUGAGGACAUCCAGGGUCACAGGUGAGGUUCUUGGGAGCCUGGCGUCUCAUC
0.09312891409665586	G20U_A21G_G22U_C65U_U66A	UGCCAGUCUCUAGGUCCCUUGUACCCUUUAACCUGUGAGGACAUCCAGGGUCACAGGUGAGGUUUAUGGGAGCCUGGCGUCUGGCC
0.7621043226684817	U11A_A12U_U75A_G76C	UGCCAGUCUCAUGGUCCCUGAGACCCUUUAACCUGUGAGGACAUCCAGGGUCACAGGUGAGGUUCUUGGGAGCCACGCGUCUGGCC
0.3321686126373637	U11A_A12G_G13A_U75G_G76U	UGCCAGUCUCAGAGUCCCUGAGACCCUUUAACCUGUGAGGACAUCCAGGGUCACAGGUGAGGUUCUUGGGAGCCGUGCGUCUGGCC
0.8350078146235389	A5U_G6U_U82A	UGCCUUUCUCUAGGUCCCUGAGACCCUUUAACCUGUGAGGACAUCCAGGGUCACAGGUGAGGUUCUUGGGAGCCUGGCGUCAGGCC
0.14196386946386896	C8U_U9C_C10G_G77U_C78U_G79C	UGCCAGUUCGUAGGUCCCUGAGACCCUUUAACCUGUGAGGACAUCCAGGGUCACAGGUGAGGUUCUUGGGAGCCUGUUCUCUGGCC
0.3317129629629619	G2A_C3A_C4A_G83U_G84C	UAAAAGUCUCUAGGUCCCUGAGACCCUUUAACCUGUGAGGACAUCCAGGGUCACAGGUGAGGUUCUUGGGAGCCUGGCGUCUUCCC
0.1367563382310577	C8G_U9G_C10U_G77U_C78U_G79C	UGCCAGUGGUUAGGUCCCUGAGACCCUUUAACCUGUGAGGACAUCCAGGGUCACAGGUGAGGUUCUUGGGAGCCUGUUCUCUGGCC
0.3143717326362957	G20U_A21G_C65G_U66C_U67G	UGCCAGUCUCUAGGUCCCUUGGACCCUUUAACCUGUGAGGACAUCCAGGGUCACAGGUGAGGUUGCGGGGAGCCUGGCGUCUGGCC
0.24944462864721498	G2A_C3A_G83C_G84U_C85G	UAACAGUCUCUAGGUCCCUGAGACCCUUUAACCUGUGAGGACAUCCAGGGUCACAGGUGAGGUUCUUGGGAGCCUGGCGUCUCUGC
0.10403916985408675	G20A_G22A_C65U_U66A_U67C	UGCCAGUCUCUAGGUCCCUAAAACCCUUUAACCUGUGAGGACAUCCAGGGUCACAGGUGAGGUUUACGGGAGCCUGGCGUCUGGCC
1.0735325919060859	U11A_A12U_G13C_C74A_U75A_G76U	UGCCAGUCUCAUCGUCCCUGAGACCCUUUAACCUGUGAGGACAUCCAGGGUCACAGGUGAGGUUCUUGGGAGCAAUGCGUCUGGCC
0.2739024105235037	G2C_C3G_C4A_G83A_G84A_C85G	UCGAAGUCUCUAGGUCCCUGAGACCCUUUAACCUGUGAGGACAUCCAGGGUCACAGGUGAGGUUCUUGGGAGCCUGGCGUCUAAGC
0.013978539576365622	C10U_G77U_C78G_G79C	UGCCAGUCUUUAGGUCCCUGAGACCCUUUAACCUGUGAGGACAUCCAGGGUCACAGGUGAGGUUCUUGGGAGCCUGUGCUCUGGCC
0.4133653846153832	A12C_G13U_U75C_G76A	UGCCAGUCUCUCUGUCCCUGAGACCCUUUAACCUGUGAGGACAUCCAGGGUCACAGGUGAGGUUCUUGGGAGCCCAGCGUCUGGCC
0.09906359979889413	U19G_G68C_G69C	UGCCAGUCUCUAGGUCCCGGAGACCCUUUAACCUGUGAGGACAUCCAGGGUCACAGGUGAGGUUCUUCCGAGCCUGGCGUCUGGCC
0.047280354449472095	G20U_A21G_C65A_U66G_U67C	UGCCAGUCUCUAGGUCCCUUGGACCCUUUAACCUGUGAGGACAUCCAGGGUCACAGGUGAGGUUAGCGGGAGCCUGGCGUCUGGCC
0.057411858974359194	C17U_G68A_G69A_G70C	UGCCAGUCUCUAGGUCUCUGAGACCCUUUAACCUGUGAGGACAUCCAGGGUCACAGGUGAGGUUCUUAACAGCCUGGCGUCUGGCC
0.14439952408702444	U11G_A12C_G13A_C74U_G76A	UGCCAGUCUCGCAGUCCCUGAGACCCUUUAACCUGUGAGGACAUCCAGGGUCACAGGUGAGGUUCUUGGGAGCUUAGCGUCUGGCC
0.01602191413237921	C17A_U19G_G68A_G69C_G70C	UGCCAGUCUCUAGGUCACGGAGACCCUUUAACCUGUGAGGACAUCCAGGGUCACAGGUGAGGUUCUUACCAGCCUGGCGUCUGGCC
0.1703218482905978	C17A_C18G_U19G_G68C_G70A	UGCCAGUCUCUAGGUCAGGGAGACCCUUUAACCUGUGAGGACAUCCAGGGUCACAGGUGAGGUUCUUCGAAGCCUGGCGUCUGGCC
0.003048417290673922	U11C_A12G_G13U_C74G_U75G_G76C	UGCCAGUCUCCGUGUCCCUGAGACCCUUUAACCUGUGAGGACAUCCAGGGUCACAGGUGAGGUUCUUGGGAGCGGCGCGUCUGGCC
0.3472717323327088	C10A_C78A_G79U	UGCCAGUCUAUAGGUCCCUGAGACCCUUUAACCUGUGAGGACAUCCAGGGUCACAGGUGAGGUUCUUGGGAGCCUGGAUUCUGGCC
0.019648978472507902	C17G_C18A_U19C_G68C_G69U	UGCCAGUCUCUAGGUCGACGAGACCCUUUAACCUGUGAGGACAUCCAGGGUCACAGGUGAGGUUCUUCUGAGCCUGGCGUCUGGCC
1.1400936533915256	G14C_U15G_C16U_A71U_G72A_C73G	UGCCAGUCUCUAGCGUCCUGAGACCCUUUAACCUGUGAGGACAUCCAGGGUCACAGGUGAGGUUCUUGGGUAGCUGGCGUCUGGCC
0.5158234714003945	G2U_C3G_G83A_G84C_C85U	UUGCAGUCUCUAGGUCCCUGAGACCCUUUAACCUGUGAGGACAUCCAGGGUCACAGGUGAGGUUCUUGGGAGCCUGGCGUCUACUC
0.3079071766222611	C24U_C25U_G62C_U64A	UGCCAGUCUCUAGGUCCCUGAGAUUCUUUAACCUGUGAGGACAUCCAGGGUCACAGGUGAGCUACUUGGGAGCCUGGCGUCUGGCC
0.6238334742180897	C17U_C18U_U19C	UGCCAGUCUCUAGGUCUUCGAGACCCUUUAACCUGUGAGGACAUCCAGGGUCACAGGUGAGGUUCUUGGGAGCCUGGCGUCUGGCC
0.6486794455544455	A23G_C25G_G62U_U63G_U64A	UGCCAGUCUCUAGGUCCCUGAGGCGCUUUAACCUGUGAGGACAUCCAGGGUCACAGGUGAGUGACUUGGGAGCCUGGCGUCUGGCC
0.15135853729603732	U9G_C10G_G77A_C78A	UGCCAGUCGGUAGGUCCCUGAGACCCUUUAACCUGUGAGGACAUCCAGGGUCACAGGUGAGGUUCUUGGGAGCCUGAAGUCUGGCC
0.20713298139768693	G14U_U15C_C16A_A71G_G72U_C73G	UGCCAGUCUCUAGUCACCUGAGACCCUUUAACCUGUGAGGACAUCCAGGGUCACAGGUGAGGUUCUUGGGGUGCUGGCGUCUGGCC
0.9353932145090682	G14C_U15C_A71G_G72C_C73A	UGCCAGUCUCUAGCCCCCUGAGACCCUUUAACCUGUGAGGACAUCCAGGGUCACAGGUGAGGUUCUUGGGGCACUGGCGUCUGGCC
0.4951772836538448	A21G_U66A_U67C	UGCCAGUCUCUAGGUCCCUGGGACCCUUUAACCUGUGAGGACAUCCAGGGUCACAGGUGAGGUUCACGGGAGCCUGGCGUCUGGCC
0.8223687508952868	U15G_C16U_A71U_G72A	UGCCAGUCUCUAGGGUCCUGAGACCCUUUAACCUGUGAGGACAUCCAGGGUCACAGGUGAGGUUCUUGGGUACCUGGCGUCUGGCC
0.30874821937321834	G6U_U7C_U80G_C81U_U82A	UGCCAUCCUCUAGGUCCCUGAGACCCUUUAACCUGUGAGGACAUCCAGGGUCACAGGUGAGGUUCUUGGGAGCCUGGCGGUAGGCC
0.26743752028562245	U11G_A12U_G13U_C74G_G76U	UGCCAGUCUCGUUGUCCCUGAGACCCUUUAACCUGUGAGGACAUCCAGGGUCACAGGUGAGGUUCUUGGGAGCGUUGCGUCUGGCC
0.8935372960372958	G14U_U15C_C16U_G72A_C73U	UGCCAGUCUCUAGUCUCCUGAGACCCUUUAACCUGUGAGGACAUCCAGGGUCACAGGUGAGGUUCUUGGGAAUCUGGCGUCUGGCC
0.043430732695629026	C17A_C18G_G68C_G70U	UGCCAGUCUCUAGGUCAGUGAGACCCUUUAACCUGUGAGGACAUCCAGGGUCACAGGUGAGGUUCUUCGUAGCCUGGCGUCUGGCC
0.27557692307692333	A5C_G6C_U80G_C81A_U82C	UGCCCCUCUCUAGGUCCCUGAGACCCUUUAACCUGUGAGGACAUCCAGGGUCACAGGUGAGGUUCUUGGGAGCCUGGCGGACGGCC
0.05262753739316253	G20U_A21G_G22C_U66C	UGCCAGUCUCUAGGUCCCUUGCACCCUUUAACCUGUGAGGACAUCCAGGGUCACAGGUGAGGUUCCUGGGAGCCUGGCGUCUGGCC
0.5644346617238184	G14A_U15A_C16G_A71C_G72A_C73G	UGCCAGUCUCUAGAAGCCUGAGACCCUUUAACCUGUGAGGACAUCCAGGGUCACAGGUGAGGUUCUUGGGCAGCUGGCGUCUGGCC
0.47916820759368767	C24G_G62U_U63A_U64G	UGCCAGUCUCUAGGUCCCUGAGAGCCUUUAACCUGUGAGGACAUCCAGGGUCACAGGUGAGUAGCUUGGGAGCCUGGCGUCUGGCC
0.03420280960174574	U11C_A12C_G13C_U75A_G76U	UGCCAGUCUCCCCGUCCCUGAGACCCUUUAACCUGUGAGGACAUCCAGGGUCACAGGUGAGGUUCUUGGGAGCCAUGCGUCUGGCC
0.2843253968253974	G2A_C4G_G83A_G84C_C85U	UACGAGUCUCUAGGUCCCUGAGACCCUUUAACCUGUGAGGACAUCCAGGGUCACAGGUGAGGUUCUUGGGAGCCUGGCGUCUACUC
0.057411858974359194	C8U_U9G_C10U_C78A_G79C	UGCCAGUUGUUAGGUCCCUGAGACCCUUUAACCUGUGAGGACAUCCAGGGUCACAGGUGAGGUUCUUGGGAGCCUGGACUCUGGCC
0.6790215384615385	G2U_C3U_C85U	UUUCAGUCUCUAGGUCCCUGAGACCCUUUAACCUGUGAGGACAUCCAGGGUCACAGGUGAGGUUCUUGGGAGCCUGGCGUCUGGUC
0.7277341042966045	U15G_C16A_A71C_G72C_C73G	UGCCAGUCUCUAGGGACCUGAGACCCUUUAACCUGUGAGGACAUCCAGGGUCACAGGUGAGGUUCUUGGGCCGCUGGCGUCUGGCC
0.1940336624160152	G14U_U15C_C16U_A71C_G72A_C73U	UGCCAGUCUCUAGUCUCCUGAGACCCUUUAACCUGUGAGGACAUCCAGGGUCACAGGUGAGGUUCUUGGGCAUCUGGCGUCUGGCC
0.08832593688362889	C8G_U9A_C10A_G77C_C78U	UGCCAGUGAAUAGGUCCCUGAGACCCUUUAACCUGUGAGGACAUCCAGGGUCACAGGUGAGGUUCUUGGGAGCCUGCUGUCUGGCC
1.0820675793133419	A5G_G6U_U80C_C81G_U82C	UGCCGUUCUCUAGGUCCCUGAGACCCUUUAACCUGUGAGGACAUCCAGGGUCACAGGUGAGGUUCUUGGGAGCCUGGCGCGCGGCC
0.044607775318207095	C17U_U19A_G68U_G69A_G70C	UGCCAGUCUCUAGGUCUCAGAGACCCUUUAACCUGUGAGGACAUCCAGGGUCACAGGUGAGGUUCUUUACAGCCUGGCGUCUGGCC
0.902642004985755	A23G_C24A_C25U_G62U_U63A_U64C	UGCCAGUCUCUAGGUCCCUGAGGAUCUUUAACCUGUGAGGACAUCCAGGGUCACAGGUGAGUACCUUGGGAGCCUGGCGUCUGGCC
0.05281891025641015	A21G_C65G_U66A_U67G	UGCCAGUCUCUAGGUCCCUGGGACCCUUUAACCUGUGAGGACAUCCAGGGUCACAGGUGAGGUUGAGGGGAGCCUGGCGUCUGGCC
0.05786392085604686	A21G_G22U_C65U_U67A	UGCCAGUCUCUAGGUCCCUGGUACCCUUUAACCUGUGAGGACAUCCAGGGUCACAGGUGAGGUUUUAGGGAGCCUGGCGUCUGGCC
0.17665187376725897	G14A_C16A_A71G_G72C_C73A	UGCCAGUCUCUAGAUACCUGAGACCCUUUAACCUGUGAGGACAUCCAGGGUCACAGGUGAGGUUCUUGGGGCACUGGCGUCUGGCC
0.9696225071225072	G14A_U15G_C16U_A71C_G72C	UGCCAGUCUCUAGAGUCCUGAGACCCUUUAACCUGUGAGGACAUCCAGGGUCACAGGUGAGGUUCUUGGGCCCCUGGCGUCUGGCC
0.01984607470718576	C8G_U9A_C10A_G77C_G79U	UGCCAGUGAAUAGGUCCCUGAGACCCUUUAACCUGUGAGGACAUCCAGGGUCACAGGUGAGGUUCUUGGGAGCCUGCCUUCUGGCC
0.08798180985680955	C8A_U9A_C10G_G77U_C78U	UGCCAGUAAGUAGGUCCCUGAGACCCUUUAACCUGUGAGGACAUCCAGGGUCACAGGUGAGGUUCUUGGGAGCCUGUUGUCUGGCC
0.2529450018580451	G20A_A21U_C65U_U66C	UGCCAGUCUCUAGGUCCCUAUGACCCUUUAACCUGUGAGGACAUCCAGGGUCACAGGUGAGGUUUCUGGGAGCCUGGCGUCUGGCC
0.0636837427278606	A21G_G22C_C65U_U66A_U67G	UGCCAGUCUCUAGGUCCCUGGCACCCUUUAACCUGUGAGGACAUCCAGGGUCACAGGUGAGGUUUAGGGGAGCCUGGCGUCUGGCC
0.10935592185592209	G2C_C3A_G83A_G84C_C85G	UCACAGUCUCUAGGUCCCUGAGACCCUUUAACCUGUGAGGACAUCCAGGGUCACAGGUGAGGUUCUUGGGAGCCUGGCGUCUACGC
1.5360025220680955	U11C_A12G_G13U_C74A_U75C	UGCCAGUCUCCGUGUCCCUGAGACCCUUUAACCUGUGAGGACAUCCAGGGUCACAGGUGAGGUUCUUGGGAGCACGGCGUCUGGCC
0.044297474944682946	U9G_C10U_G77U_C78G	UGCCAGUCGUUAGGUCCCUGAGACCCUUUAACCUGUGAGGACAUCCAGGGUCACAGGUGAGGUUCUUGGGAGCCUGUGGUCUGGCC
0.24277014652014683	A23G_C25A_G62C	UGCCAGUCUCUAGGUCCCUGAGGCACUUUAACCUGUGAGGACAUCCAGGGUCACAGGUGAGCUUCUUGGGAGCCUGGCGUCUGGCC
0.9421983584950875	C25G_G62U_U63G	UGCCAGUCUCUAGGUCCCUGAGACGCUUUAACCUGUGAGGACAUCCAGGGUCACAGGUGAGUGUCUUGGGAGCCUGGCGUCUGGCC
0.7637903608736942	G13U_C74A_U75C_G76C	UGCCAGUCUCUAUGUCCCUGAGACCCUUUAACCUGUGAGGACAUCCAGGGUCACAGGUGAGGUUCUUGGGAGCACCGCGUCUGGCC
0.01760874907839761	C17U_C18G_U19A_G68A_G69A_G70U	UGCCAGUCUCUAGGUCUGAGAGACCCUUUAACCUGUGAGGACAUCCAGGGUCACAGGUGAGGUUCUUAAUAGCCUGGCGUCUGGCC
0.33626945970695865	U11A_A12C_G13A_C74G_U75A_G76U	UGCCAGUCUCACAGUCCCUGAGACCCUUUAACCUGUGAGGACAUCCAGGGUCACAGGUGAGGUUCUUGGGAGCGAUGCGUCUGGCC
0.9428793762327417	A5G_G6U_U7C_U80G_C81U_U82C	UGCCGUCCUCUAGGUCCCUGAGACCCUUUAACCUGUGAGGACAUCCAGGGUCACAGGUGAGGUUCUUGGGAGCCUGGCGGUCGGCC
0.33411819567044904	A5U_G6U_U7G_C81G_U82C	UGCCUUGCUCUAGGUCCCUGAGACCCUUUAACCUGUGAGGACAUCCAGGGUCACAGGUGAGGUUCUUGGGAGCCUGGCGUGCGGCC
0.4873006566604129	A5C_G6C_U80A_U82C	UGCCCCUCUCUAGGUCCCUGAGACCCUUUAACCUGUGAGGACAUCCAGGGUCACAGGUGAGGUUCUUGGGAGCCUGGCGACCGGCC
1.4251018451953033	U11C_A12C_G13A_C74U_U75G	UGCCAGUCUCCCAGUCCCUGAGACCCUUUAACCUGUGAGGACAUCCAGGGUCACAGGUGAGGUUCUUGGGAGCUGGGCGUCUGGCC
0.6780642712550607	A12C_G13A_U75G	UGCCAGUCUCUCAGUCCCUGAGACCCUUUAACCUGUGAGGACAUCCAGGGUCACAGGUGAGGUUCUUGGGAGCCGGGCGUCUGGCC
0.04971748612212537	C8A_U9A_C10A_G77U_C78A_G79A	UGCCAGUAAAUAGGUCCCUGAGACCCUUUAACCUGUGAGGACAUCCAGGGUCACAGGUGAGGUUCUUGGGAGCCUGUAAUCUGGCC
0.22114197530864219	C17A_U19G_G68C_G69U_G70A	UGCCAGUCUCUAGGUCACGGAGACCCUUUAACCUGUGAGGACAUCCAGGGUCACAGGUGAGGUUCUUCUAAGCCUGGCGUCUGGCC
0.9281017675618266	G14U_U15G_C16U_G72A_C73G	UGCCAGUCUCUAGUGUCCUGAGACCCUUUAACCUGUGAGGACAUCCAGGGUCACAGGUGAGGUUCUUGGGAAGCUGGCGUCUGGCC
0.6369466618287372	A23G_G62C_U63G_U64A	UGCCAGUCUCUAGGUCCCUGAGGCCCUUUAACCUGUGAGGACAUCCAGGGUCACAGGUGAGCGACUUGGGAGCCUGGCGUCUGGCC
0.1158771465537522	C18A_U19G_G68C_G69A_G70C	UGCCAGUCUCUAGGUCCAGGAGACCCUUUAACCUGUGAGGACAUCCAGGGUCACAGGUGAGGUUCUUCACAGCCUGGCGUCUGGCC
0.4221801346801342	G14C_C16U_A71C_G72U_C73A	UGCCAGUCUCUAGCUUCCUGAGACCCUUUAACCUGUGAGGACAUCCAGGGUCACAGGUGAGGUUCUUGGGCUACUGGCGUCUGGCC
0.5031980580693816	A5C_G6C_U7C_U80G	UGCCCCCCUCUAGGUCCCUGAGACCCUUUAACCUGUGAGGACAUCCAGGGUCACAGGUGAGGUUCUUGGGAGCCUGGCGGCUGGCC
1.055013962934755	G14A_U15C_A71G_G72A_C73U	UGCCAGUCUCUAGACCCCUGAGACCCUUUAACCUGUGAGGACAUCCAGGGUCACAGGUGAGGUUCUUGGGGAUCUGGCGUCUGGCC
0.23848002958579856	G14C_C16U_A71C_G72C	UGCCAGUCUCUAGCUUCCUGAGACCCUUUAACCUGUGAGGACAUCCAGGGUCACAGGUGAGGUUCUUGGGCCCCUGGCGUCUGGCC
0.21036406341749808	A5C_U7A_U80C_C81U	UGCCCGACUCUAGGUCCCUGAGACCCUUUAACCUGUGAGGACAUCCAGGGUCACAGGUGAGGUUCUUGGGAGCCUGGCGCUUGGCC
1.1431714272247357	G14C_C16A_A71U_G72A_C73G	UGCCAGUCUCUAGCUACCUGAGACCCUUUAACCUGUGAGGACAUCCAGGGUCACAGGUGAGGUUCUUGGGUAGCUGGCGUCUGGCC
0.6946834935897435	G14U_A71U_G72A_C73U	UGCCAGUCUCUAGUUCCCUGAGACCCUUUAACCUGUGAGGACAUCCAGGGUCACAGGUGAGGUUCUUGGGUAUCUGGCGUCUGGCC
1.09643700597648	A23G_C24U_U63G_U64C	UGCCAGUCUCUAGGUCCCUGAGGUCCUUUAACCUGUGAGGACAUCCAGGGUCACAGGUGAGGGCCUUGGGAGCCUGGCGUCUGGCC
0.892754407051282	U15A_A71G_G72A	UGCCAGUCUCUAGGACCCUGAGACCCUUUAACCUGUGAGGACAUCCAGGGUCACAGGUGAGGUUCUUGGGGACCUGGCGUCUGGCC
0.06683768656716414	C8G_C10A_C78G_G79C	UGCCAGUGUAUAGGUCCCUGAGACCCUUUAACCUGUGAGGACAUCCAGGGUCACAGGUGAGGUUCUUGGGAGCCUGGGCUCUGGCC
1.0196700821700821	A12G_G13U_C74G_G76A	UGCCAGUCUCUGUGUCCCUGAGACCCUUUAACCUGUGAGGACAUCCAGGGUCACAGGUGAGGUUCUUGGGAGCGUAGCGUCUGGCC
0.47886709644522124	A23U_C24U_C25U_G62U_U63G_U64C	UGCCAGUCUCUAGGUCCCUGAGUUUCUUUAACCUGUGAGGACAUCCAGGGUCACAGGUGAGUGCCUUGGGAGCCUGGCGUCUGGCC
0.22430679785330992	G2U_C3U_G83U_G84C	UUUCAGUCUCUAGGUCCCUGAGACCCUUUAACCUGUGAGGACAUCCAGGGUCACAGGUGAGGUUCUUGGGAGCCUGGCGUCUUCCC
0.010344479094479083	C8U_U9A_G77U_C78A_G79A	UGCCAGUUACUAGGUCCCUGAGACCCUUUAACCUGUGAGGACAUCCAGGGUCACAGGUGAGGUUCUUGGGAGCCUGUAAUCUGGCC
0.9834901059085841	U15C_C16U_A71U	UGCCAGUCUCUAGGCUCCUGAGACCCUUUAACCUGUGAGGACAUCCAGGGUCACAGGUGAGGUUCUUGGGUGCCUGGCGUCUGGCC
0.5135575570702151	G2U_C3A_C4G_G83C_C85A	UUAGAGUCUCUAGGUCCCUGAGACCCUUUAACCUGUGAGGACAUCCAGGGUCACAGGUGAGGUUCUUGGGAGCCUGGCGUCUCGAC
0.198331876456876	G2C_C3G_G83A_G84A_C85G	UCGCAGUCUCUAGGUCCCUGAGACCCUUUAACCUGUGAGGACAUCCAGGGUCACAGGUGAGGUUCUUGGGAGCCUGGCGUCUAAGC
0.07217490842490863	G20C_A21C_G22C_C65A_U66A_U67G	UGCCAGUCUCUAGGUCCCUCCCACCCUUUAACCUGUGAGGACAUCCAGGGUCACAGGUGAGGUUAAGGGGAGCCUGGCGUCUGGCC
0.0801727734789864	C8U_C10A_G77A_C78G_G79A	UGCCAGUUUAUAGGUCCCUGAGACCCUUUAACCUGUGAGGACAUCCAGGGUCACAGGUGAGGUUCUUGGGAGCCUGAGAUCUGGCC
0.5859969053934573	C24G_C25G_U63A	UGCCAGUCUCUAGGUCCCUGAGAGGCUUUAACCUGUGAGGACAUCCAGGGUCACAGGUGAGGAUCUUGGGAGCCUGGCGUCUGGCC
0.1033413461538465	G20U_C65A_U66G_U67A	UGCCAGUCUCUAGGUCCCUUAGACCCUUUAACCUGUGAGGACAUCCAGGGUCACAGGUGAGGUUAGAGGGAGCCUGGCGUCUGGCC
0.5934709017574189	C24A_C25U_G62U_U63C_U64C	UGCCAGUCUCUAGGUCCCUGAGAAUCUUUAACCUGUGAGGACAUCCAGGGUCACAGGUGAGUCCCUUGGGAGCCUGGCGUCUGGCC
0.9629482020327091	C17A_C18U_G69A_G70U	UGCCAGUCUCUAGGUCAUUGAGACCCUUUAACCUGUGAGGACAUCCAGGGUCACAGGUGAGGUUCUUGAUAGCCUGGCGUCUGGCC
0.17561274509803948	A12C_G13U_U75C	UGCCAGUCUCUCUGUCCCUGAGACCCUUUAACCUGUGAGGACAUCCAGGGUCACAGGUGAGGUUCUUGGGAGCCCGGCGUCUGGCC
0.10929004479456264	U11C_A12G_G13U_C74A_U75G_G76U	UGCCAGUCUCCGUGUCCCUGAGACCCUUUAACCUGUGAGGACAUCCAGGGUCACAGGUGAGGUUCUUGGGAGCAGUGCGUCUGGCC
0.3342969003570275	G2C_C3G_C4A_G84U_C85U	UCGAAGUCUCUAGGUCCCUGAGACCCUUUAACCUGUGAGGACAUCCAGGGUCACAGGUGAGGUUCUUGGGAGCCUGGCGUCUGUUC
0.11134421134421121	C18A_U19A_G68U_G69C_G70U	UGCCAGUCUCUAGGUCCAAGAGACCCUUUAACCUGUGAGGACAUCCAGGGUCACAGGUGAGGUUCUUUCUAGCCUGGCGUCUGGCC
0.3827457264957262	G2U_C4A_G83C_G84A_C85A	UUCAAGUCUCUAGGUCCCUGAGACCCUUUAACCUGUGAGGACAUCCAGGGUCACAGGUGAGGUUCUUGGGAGCCUGGCGUCUCAAC
0.6493479221927495	U15C_C16G_G72A_C73U	UGCCAGUCUCUAGGCGCCUGAGACCCUUUAACCUGUGAGGACAUCCAGGGUCACAGGUGAGGUUCUUGGGAAUCUGGCGUCUGGCC
0.6681910333642259	A23G_C24A_C25U_G62A_U64G	UGCCAGUCUCUAGGUCCCUGAGGAUCUUUAACCUGUGAGGACAUCCAGGGUCACAGGUGAGAUGCUUGGGAGCCUGGCGUCUGGCC
0.2391282933427423	G2U_C3U_C4U_G83C_G84A_C85G	UUUUAGUCUCUAGGUCCCUGAGACCCUUUAACCUGUGAGGACAUCCAGGGUCACAGGUGAGGUUCUUGGGAGCCUGGCGUCUCAGC
1.008731727773784	A5U_G6C_U7G_U80C_C81G_U82A	UGCCUCGCUCUAGGUCCCUGAGACCCUUUAACCUGUGAGGACAUCCAGGGUCACAGGUGAGGUUCUUGGGAGCCUGGCGCGAGGCC
0.16033128070529615	A5U_U7A_U80C_C81G_U82G	UGCCUGACUCUAGGUCCCUGAGACCCUUUAACCUGUGAGGACAUCCAGGGUCACAGGUGAGGUUCUUGGGAGCCUGGCGCGGGGCC
0.478432158119657	G2A_C4U_G83C_C85U	UACUAGUCUCUAGGUCCCUGAGACCCUUUAACCUGUGAGGACAUCCAGGGUCACAGGUGAGGUUCUUGGGAGCCUGGCGUCUCGUC
0.12049941503363541	C18U_U19G_G68U_G69A_G70U	UGCCAGUCUCUAGGUCCUGGAGACCCUUUAACCUGUGAGGACAUCCAGGGUCACAGGUGAGGUUCUUUAUAGCCUGGCGUCUGGCC
0.38452593917710215	U11G_A12C_G13C_U75C_G76C	UGCCAGUCUCGCCGUCCCUGAGACCCUUUAACCUGUGAGGACAUCCAGGGUCACAGGUGAGGUUCUUGGGAGCCCCGCGUCUGGCC
0.2703650663757054	G2U_C4A_G83U_G84C_C85G	UUCAAGUCUCUAGGUCCCUGAGACCCUUUAACCUGUGAGGACAUCCAGGGUCACAGGUGAGGUUCUUGGGAGCCUGGCGUCUUCGC
0.4825330051892535	C24G_C25G_G62A_U63C_U64A	UGCCAGUCUCUAGGUCCCUGAGAGGCUUUAACCUGUGAGGACAUCCAGGGUCACAGGUGAGACACUUGGGAGCCUGGCGUCUGGCC
0.3141942530935072	U11G_A12C_C74U_G76U	UGCCAGUCUCGCGGUCCCUGAGACCCUUUAACCUGUGAGGACAUCCAGGGUCACAGGUGAGGUUCUUGGGAGCUUUGCGUCUGGCC
0.30447637568424113	G2U_C3U_C4G_G83C_G84C_C85U	UUUGAGUCUCUAGGUCCCUGAGACCCUUUAACCUGUGAGGACAUCCAGGGUCACAGGUGAGGUUCUUGGGAGCCUGGCGUCUCCUC
0.807046703296703	A23C_C24G_G62C_U64A	UGCCAGUCUCUAGGUCCCUGAGCGCCUUUAACCUGUGAGGACAUCCAGGGUCACAGGUGAGCUACUUGGGAGCCUGGCGUCUGGCC
0.10047075320512829	U9C_C10U_G77C_C78G_G79C	UGCCAGUCCUUAGGUCCCUGAGACCCUUUAACCUGUGAGGACAUCCAGGGUCACAGGUGAGGUUCUUGGGAGCCUGCGCUCUGGCC
0.010263572554075355	U11G_A12U_G13U_C74A_U75C_G76A	UGCCAGUCUCGUUGUCCCUGAGACCCUUUAACCUGUGAGGACAUCCAGGGUCACAGGUGAGGUUCUUGGGAGCACAGCGUCUGGCC
0.03121421458800099	U11C_A12G_G13U_G76U	UGCCAGUCUCCGUGUCCCUGAGACCCUUUAACCUGUGAGGACAUCCAGGGUCACAGGUGAGGUUCUUGGGAGCCUUGCGUCUGGCC
0.773087933059307	U15A_A71G_G72C_C73G	UGCCAGUCUCUAGGACCCUGAGACCCUUUAACCUGUGAGGACAUCCAGGGUCACAGGUGAGGUUCUUGGGGCGCUGGCGUCUGGCC
0.005770036077825028	C18U_U19A_G69A_G70A	UGCCAGUCUCUAGGUCCUAGAGACCCUUUAACCUGUGAGGACAUCCAGGGUCACAGGUGAGGUUCUUGAAAGCCUGGCGUCUGGCC
0.6634259259259261	G14A_C16G_A71C_C73G	UGCCAGUCUCUAGAUGCCUGAGACCCUUUAACCUGUGAGGACAUCCAGGGUCACAGGUGAGGUUCUUGGGCGGCUGGCGUCUGGCC
0.15070612980769277	A5U_G6C_U7C_C81A_U82C	UGCCUCCCUCUAGGUCCCUGAGACCCUUUAACCUGUGAGGACAUCCAGGGUCACAGGUGAGGUUCUUGGGAGCCUGGCGUACGGCC
1.2245214488510332	G14U_U15C_C16U_A71G_C73G	UGCCAGUCUCUAGUCUCCUGAGACCCUUUAACCUGUGAGGACAUCCAGGGUCACAGGUGAGGUUCUUGGGGGGCUGGCGUCUGGCC
0.840138756171365	G14A_U15C_C16A_A71U_C73G	UGCCAGUCUCUAGACACCUGAGACCCUUUAACCUGUGAGGACAUCCAGGGUCACAGGUGAGGUUCUUGGGUGGCUGGCGUCUGGCC
1.0706098772119899	A23U_C24U_C25A_G62U_U63G_U64C	UGCCAGUCUCUAGGUCCCUGAGUUACUUUAACCUGUGAGGACAUCCAGGGUCACAGGUGAGUGCCUUGGGAGCCUGGCGUCUGGCC
0.26476998491704345	C24G_C25A_G62A_U64G	UGCCAGUCUCUAGGUCCCUGAGAGACUUUAACCUGUGAGGACAUCCAGGGUCACAGGUGAGAUGCUUGGGAGCCUGGCGUCUGGCC
0.10525507478632506	U9A_G77A_C78U_G79A	UGCCAGUCACUAGGUCCCUGAGACCCUUUAACCUGUGAGGACAUCCAGGGUCACAGGUGAGGUUCUUGGGAGCCUGAUAUCUGGCC
0.029035882699675726	C8G_U9G_C10G_G77A_C78G_G79U	UGCCAGUGGGUAGGUCCCUGAGACCCUUUAACCUGUGAGGACAUCCAGGGUCACAGGUGAGGUUCUUGGGAGCCUGAGUUCUGGCC
0.6123931623931624	A23C_C24G_C25U_U64G	UGCCAGUCUCUAGGUCCCUGAGCGUCUUUAACCUGUGAGGACAUCCAGGGUCACAGGUGAGGUGCUUGGGAGCCUGGCGUCUGGCC
0.3787168241115608	G2A_C4G_G83A_G84A_C85U	UACGAGUCUCUAGGUCCCUGAGACCCUUUAACCUGUGAGGACAUCCAGGGUCACAGGUGAGGUUCUUGGGAGCCUGGCGUCUAAUC
0.5443494776828108	C8G_U9A_C10A_G77A_C78U_G79C	UGCCAGUGAAUAGGUCCCUGAGACCCUUUAACCUGUGAGGACAUCCAGGGUCACAGGUGAGGUUCUUGGGAGCCUGAUCUCUGGCC
0.28421712363544105	C8G_C10G_G77C_G79C	UGCCAGUGUGUAGGUCCCUGAGACCCUUUAACCUGUGAGGACAUCCAGGGUCACAGGUGAGGUUCUUGGGAGCCUGCCCUCUGGCC
0.6242350191245221	G20C_A21U_G22U_C65A_U66A_U67A	UGCCAGUCUCUAGGUCCCUCUUACCCUUUAACCUGUGAGGACAUCCAGGGUCACAGGUGAGGUUAAAGGGAGCCUGGCGUCUGGCC
1.3099172128320105	A5U_G6A_U7C_U80G_C81U_U82G	UGCCUACCUCUAGGUCCCUGAGACCCUUUAACCUGUGAGGACAUCCAGGGUCACAGGUGAGGUUCUUGGGAGCCUGGCGGUGGGCC
0.8276182955530784	G14U_U15G_C16U_A71G_G72A_C73A	UGCCAGUCUCUAGUGUCCUGAGACCCUUUAACCUGUGAGGACAUCCAGGGUCACAGGUGAGGUUCUUGGGGAACUGGCGUCUGGCC
0.5200403225806451	G20U_A21C_G22A_C65A_U66G_U67A	UGCCAGUCUCUAGGUCCCUUCAACCCUUUAACCUGUGAGGACAUCCAGGGUCACAGGUGAGGUUAGAGGGAGCCUGGCGUCUGGCC
0.682025216249614	G14A_C16U_A71G_G72A_C73G	UGCCAGUCUCUAGAUUCCUGAGACCCUUUAACCUGUGAGGACAUCCAGGGUCACAGGUGAGGUUCUUGGGGAGCUGGCGUCUGGCC
0.7956289117706442	A23U_C24U_C25U_G62A_U64A	UGCCAGUCUCUAGGUCCCUGAGUUUCUUUAACCUGUGAGGACAUCCAGGGUCACAGGUGAGAUACUUGGGAGCCUGGCGUCUGGCC
1.0036943815987933	G14U_U15G_C16U_G72C_C73A	UGCCAGUCUCUAGUGUCCUGAGACCCUUUAACCUGUGAGGACAUCCAGGGUCACAGGUGAGGUUCUUGGGACACUGGCGUCUGGCC
0.08215030227225335	G2U_C3G_C4G_G83A_G84C_C85U	UUGGAGUCUCUAGGUCCCUGAGACCCUUUAACCUGUGAGGACAUCCAGGGUCACAGGUGAGGUUCUUGGGAGCCUGGCGUCUACUC
0.6800527295285358	U11G_G13A_C74G_G76U	UGCCAGUCUCGAAGUCCCUGAGACCCUUUAACCUGUGAGGACAUCCAGGGUCACAGGUGAGGUUCUUGGGAGCGUUGCGUCUGGCC
0.4395744548618502	G2U_C3U_C4U_G83U_G84A_C85A	UUUUAGUCUCUAGGUCCCUGAGACCCUUUAACCUGUGAGGACAUCCAGGGUCACAGGUGAGGUUCUUGGGAGCCUGGCGUCUUAAC
0.42060874460068043	A5U_G6A_U7C_U80A_C81U	UGCCUACCUCUAGGUCCCUGAGACCCUUUAACCUGUGAGGACAUCCAGGGUCACAGGUGAGGUUCUUGGGAGCCUGGCGAUUGGCC
0.2599110514808193	G14U_C16A_A71C_G72C	UGCCAGUCUCUAGUUACCUGAGACCCUUUAACCUGUGAGGACAUCCAGGGUCACAGGUGAGGUUCUUGGGCCCCUGGCGUCUGGCC
0.2909737398018643	G13A_C74G_U75G_G76A	UGCCAGUCUCUAAGUCCCUGAGACCCUUUAACCUGUGAGGACAUCCAGGGUCACAGGUGAGGUUCUUGGGAGCGGAGCGUCUGGCC
0.2870592948717954	G2U_C3U_G83C_G84C	UUUCAGUCUCUAGGUCCCUGAGACCCUUUAACCUGUGAGGACAUCCAGGGUCACAGGUGAGGUUCUUGGGAGCCUGGCGUCUCCCC
0.8753887407971567	G20A_A21C_G22C_C65G_U67G	UGCCAGUCUCUAGGUCCCUACCACCCUUUAACCUGUGAGGACAUCCAGGGUCACAGGUGAGGUUGUGGGGAGCCUGGCGUCUGGCC
0.09084953508030424	C8A_C10G_G77U_C78U_G79C	UGCCAGUAUGUAGGUCCCUGAGACCCUUUAACCUGUGAGGACAUCCAGGGUCACAGGUGAGGUUCUUGGGAGCCUGUUCUCUGGCC
0.4182000674763828	G20U_A21C_C65G_U66G_U67C	UGCCAGUCUCUAGGUCCCUUCGACCCUUUAACCUGUGAGGACAUCCAGGGUCACAGGUGAGGUUGGCGGGAGCCUGGCGUCUGGCC
0.22531446540880531	G14U_U15A_C16A_A71G_G72C_C73U	UGCCAGUCUCUAGUAACCUGAGACCCUUUAACCUGUGAGGACAUCCAGGGUCACAGGUGAGGUUCUUGGGGCUCUGGCGUCUGGCC
0.3017125308443293	G14U_C16G_A71G_G72U	UGCCAGUCUCUAGUUGCCUGAGACCCUUUAACCUGUGAGGACAUCCAGGGUCACAGGUGAGGUUCUUGGGGUCCUGGCGUCUGGCC
0.879666449369839	A21U_G22C_C65G_U66C_U67C	UGCCAGUCUCUAGGUCCCUGUCACCCUUUAACCUGUGAGGACAUCCAGGGUCACAGGUGAGGUUGCCGGGAGCCUGGCGUCUGGCC
0.8830490689865692	G14C_U15G_C16U_G72C	UGCCAGUCUCUAGCGUCCUGAGACCCUUUAACCUGUGAGGACAUCCAGGGUCACAGGUGAGGUUCUUGGGACCCUGGCGUCUGGCC
0.3886341222879684	A5U_G6C_U7A_U82C	UGCCUCACUCUAGGUCCCUGAGACCCUUUAACCUGUGAGGACAUCCAGGGUCACAGGUGAGGUUCUUGGGAGCCUGGCGUCCGGCC
0.5661076326774	C24G_C25G_G62U_U64C	UGCCAGUCUCUAGGUCCCUGAGAGGCUUUAACCUGUGAGGACAUCCAGGGUCACAGGUGAGUUCCUUGGGAGCCUGGCGUCUGGCC
0.3224836333878885	G2C_C3A_G83U_G84U	UCACAGUCUCUAGGUCCCUGAGACCCUUUAACCUGUGAGGACAUCCAGGGUCACAGGUGAGGUUCUUGGGAGCCUGGCGUCUUUCC
0.8850994925213675	G2A_C3U_G84U_C85U	UAUCAGUCUCUAGGUCCCUGAGACCCUUUAACCUGUGAGGACAUCCAGGGUCACAGGUGAGGUUCUUGGGAGCCUGGCGUCUGUUC
0.4759140941295552	G2U_C3G_C4A_G83U_G84A_C85A	UUGAAGUCUCUAGGUCCCUGAGACCCUUUAACCUGUGAGGACAUCCAGGGUCACAGGUGAGGUUCUUGGGAGCCUGGCGUCUUAAC
0.8302638067061143	C24G_U63A_U64A	UGCCAGUCUCUAGGUCCCUGAGAGCCUUUAACCUGUGAGGACAUCCAGGGUCACAGGUGAGGAACUUGGGAGCCUGGCGUCUGGCC
0.057411858974359194	A5C_G6A_U7C_U80C_U82C	UGCCCACCUCUAGGUCCCUGAGACCCUUUAACCUGUGAGGACAUCCAGGGUCACAGGUGAGGUUCUUGGGAGCCUGGCGCCCGGCC
1.2259861546499478	A5G_G6U_U7A_C81U_U82C	UGCCGUACUCUAGGUCCCUGAGACCCUUUAACCUGUGAGGACAUCCAGGGUCACAGGUGAGGUUCUUGGGAGCCUGGCGUUCGGCC
0.04655015592515581	G20U_A21G_G22C_C65U_U66A	UGCCAGUCUCUAGGUCCCUUGCACCCUUUAACCUGUGAGGACAUCCAGGGUCACAGGUGAGGUUUAUGGGAGCCUGGCGUCUGGCC
0.5358440170940171	U11A_A12G_G13A_C74U_U75G_G76U	UGCCAGUCUCAGAGUCCCUGAGACCCUUUAACCUGUGAGGACAUCCAGGGUCACAGGUGAGGUUCUUGGGAGCUGUGCGUCUGGCC
0.30925854700854727	U11C_U75G_G76A	UGCCAGUCUCCAGGUCCCUGAGACCCUUUAACCUGUGAGGACAUCCAGGGUCACAGGUGAGGUUCUUGGGAGCCGAGCGUCUGGCC
0.27842211254821797	G14A_U15A_C16U_A71U_G72A_C73G	UGCCAGUCUCUAGAAUCCUGAGACCCUUUAACCUGUGAGGACAUCCAGGGUCACAGGUGAGGUUCUUGGGUAGCUGGCGUCUGGCC
1.0367578416728902	U11G_A12C_G13A_C74U_U75A_G76U	UGCCAGUCUCGCAGUCCCUGAGACCCUUUAACCUGUGAGGACAUCCAGGGUCACAGGUGAGGUUCUUGGGAGCUAUGCGUCUGGCC
0.04784321581196577	C8U_G77A_C78U_G79A	UGCCAGUUUCUAGGUCCCUGAGACCCUUUAACCUGUGAGGACAUCCAGGGUCACAGGUGAGGUUCUUGGGAGCCUGAUAUCUGGCC
0.38912482193732223	C17A_C18U_U19C_G69A	UGCCAGUCUCUAGGUCAUCGAGACCCUUUAACCUGUGAGGACAUCCAGGGUCACAGGUGAGGUUCUUGAGAGCCUGGCGUCUGGCC
0.15049236224768173	A5U_U7A_U80A_C81A	UGCCUGACUCUAGGUCCCUGAGACCCUUUAACCUGUGAGGACAUCCAGGGUCACAGGUGAGGUUCUUGGGAGCCUGGCGAAUGGCC
0.2221262316649872	C17A_C18U_G68A_G69U_G70A	UGCCAGUCUCUAGGUCAUUGAGACCCUUUAACCUGUGAGGACAUCCAGGGUCACAGGUGAGGUUCUUAUAAGCCUGGCGUCUGGCC
0.18742526158445483	A5U_G6U_U7G_U80A_C81A_U82C	UGCCUUGCUCUAGGUCCCUGAGACCCUUUAACCUGUGAGGACAUCCAGGGUCACAGGUGAGGUUCUUGGGAGCCUGGCGAACGGCC
0.006754336349924608	U9C_C10U_C78G_G79A	UGCCAGUCCUUAGGUCCCUGAGACCCUUUAACCUGUGAGGACAUCCAGGGUCACAGGUGAGGUUCUUGGGAGCCUGGGAUCUGGCC
0.1648389570552145	C16A_A71G_C73A	UGCCAGUCUCUAGGUACCUGAGACCCUUUAACCUGUGAGGACAUCCAGGGUCACAGGUGAGGUUCUUGGGGGACUGGCGUCUGGCC
0.6326786858974359	U15C_C16U_A71U_G72U_C73U	UGCCAGUCUCUAGGCUCCUGAGACCCUUUAACCUGUGAGGACAUCCAGGGUCACAGGUGAGGUUCUUGGGUUUCUGGCGUCUGGCC
0.12833239064856702	U11G_A12G_G13A_G76A	UGCCAGUCUCGGAGUCCCUGAGACCCUUUAACCUGUGAGGACAUCCAGGGUCACAGGUGAGGUUCUUGGGAGCCUAGCGUCUGGCC
0.6612739419215324	C25U_G62A_U63C_U64C	UGCCAGUCUCUAGGUCCCUGAGACUCUUUAACCUGUGAGGACAUCCAGGGUCACAGGUGAGACCCUUGGGAGCCUGGCGUCUGGCC
0.01979719274977888	C8G_U9A_C10A_G77C_C78G	UGCCAGUGAAUAGGUCCCUGAGACCCUUUAACCUGUGAGGACAUCCAGGGUCACAGGUGAGGUUCUUGGGAGCCUGCGGUCUGGCC
0.12433141433937617	U80C_C81G_U82A	UGCCAGUCUCUAGGUCCCUGAGACCCUUUAACCUGUGAGGACAUCCAGGGUCACAGGUGAGGUUCUUGGGAGCCUGGCGCGAGGCC
0.9200250400641028	G14U_U15A_C16G_G72U_C73U	UGCCAGUCUCUAGUAGCCUGAGACCCUUUAACCUGUGAGGACAUCCAGGGUCACAGGUGAGGUUCUUGGGAUUCUGGCGUCUGGCC
0.4308848797250849	A21C_G22C_C65U_U66G	UGCCAGUCUCUAGGUCCCUGCCACCCUUUAACCUGUGAGGACAUCCAGGGUCACAGGUGAGGUUUGUGGGAGCCUGGCGUCUGGCC
0.7688196767001112	A23U_C24U_C25A_U63G_U64A	UGCCAGUCUCUAGGUCCCUGAGUUACUUUAACCUGUGAGGACAUCCAGGGUCACAGGUGAGGGACUUGGGAGCCUGGCGUCUGGCC
0.19269267609784796	G2A_C4A_G83A_G84C_C85G	UACAAGUCUCUAGGUCCCUGAGACCCUUUAACCUGUGAGGACAUCCAGGGUCACAGGUGAGGUUCUUGGGAGCCUGGCGUCUACGC
0.3529766144349475	G2U_G83C_C85U	UUCCAGUCUCUAGGUCCCUGAGACCCUUUAACCUGUGAGGACAUCCAGGGUCACAGGUGAGGUUCUUGGGAGCCUGGCGUCUCGUC
0.5791911234682319	G14U_C16U_A71G_G72C_C73U	UGCCAGUCUCUAGUUUCCUGAGACCCUUUAACCUGUGAGGACAUCCAGGGUCACAGGUGAGGUUCUUGGGGCUCUGGCGUCUGGCC
0.5731536845507432	A23C_C24A_C25G_G62U_U63C_U64A	UGCCAGUCUCUAGGUCCCUGAGCAGCUUUAACCUGUGAGGACAUCCAGGGUCACAGGUGAGUCACUUGGGAGCCUGGCGUCUGGCC
0.11878315649867364	G2A_C4U_G84C_C85U	UACUAGUCUCUAGGUCCCUGAGACCCUUUAACCUGUGAGGACAUCCAGGGUCACAGGUGAGGUUCUUGGGAGCCUGGCGUCUGCUC
0.7289214159659506	G14A_C16U_A71C_C73U	UGCCAGUCUCUAGAUUCCUGAGACCCUUUAACCUGUGAGGACAUCCAGGGUCACAGGUGAGGUUCUUGGGCGUCUGGCGUCUGGCC
0.6464150047483381	C24A_C25A_G62A_U63C	UGCCAGUCUCUAGGUCCCUGAGAAACUUUAACCUGUGAGGACAUCCAGGGUCACAGGUGAGACUCUUGGGAGCCUGGCGUCUGGCC
0.0540649793032079	C17G_C18A_U19G_G68U	UGCCAGUCUCUAGGUCGAGGAGACCCUUUAACCUGUGAGGACAUCCAGGGUCACAGGUGAGGUUCUUUGGAGCCUGGCGUCUGGCC
0.12538749999999999	A5U_G6A_U7A_U80G_U82G	UGCCUAACUCUAGGUCCCUGAGACCCUUUAACCUGUGAGGACAUCCAGGGUCACAGGUGAGGUUCUUGGGAGCCUGGCGGCGGGCC
0.747502403846154	A5G_G6U_U7C_C81G_U82C	UGCCGUCCUCUAGGUCCCUGAGACCCUUUAACCUGUGAGGACAUCCAGGGUCACAGGUGAGGUUCUUGGGAGCCUGGCGUGCGGCC
0.009703412784398706	U19G_G69A_G70U	UGCCAGUCUCUAGGUCCCGGAGACCCUUUAACCUGUGAGGACAUCCAGGGUCACAGGUGAGGUUCUUGAUAGCCUGGCGUCUGGCC
0.6870752553679382	G13C_C74U_U75C_G76A	UGCCAGUCUCUACGUCCCUGAGACCCUUUAACCUGUGAGGACAUCCAGGGUCACAGGUGAGGUUCUUGGGAGCUCAGCGUCUGGCC
0.5324668489190549	U7C_U80G_C81G_U82G	UGCCAGCCUCUAGGUCCCUGAGACCCUUUAACCUGUGAGGACAUCCAGGGUCACAGGUGAGGUUCUUGGGAGCCUGGCGGGGGGCC
0.5729703525641027	A21U_G22U_U66A_U67C	UGCCAGUCUCUAGGUCCCUGUUACCCUUUAACCUGUGAGGACAUCCAGGGUCACAGGUGAGGUUCACGGGAGCCUGGCGUCUGGCC
0.1064219824890559	U9A_C10G_G77U_C78G	UGCCAGUCAGUAGGUCCCUGAGACCCUUUAACCUGUGAGGACAUCCAGGGUCACAGGUGAGGUUCUUGGGAGCCUGUGGUCUGGCC
1.2909466575091575	U15G_C16G_A71C_G72U	UGCCAGUCUCUAGGGGCCUGAGACCCUUUAACCUGUGAGGACAUCCAGGGUCACAGGUGAGGUUCUUGGGCUCCUGGCGUCUGGCC
0.8792216117216117	A23C_G62A_U63G_U64G	UGCCAGUCUCUAGGUCCCUGAGCCCCUUUAACCUGUGAGGACAUCCAGGGUCACAGGUGAGAGGCUUGGGAGCCUGGCGUCUGGCC
0.15146958537915958	C17A_C18A_U19A_G68U_G69C	UGCCAGUCUCUAGGUCAAAGAGACCCUUUAACCUGUGAGGACAUCCAGGGUCACAGGUGAGGUUCUUUCGAGCCUGGCGUCUGGCC
0.6143925803673936	U11G_A12U_G13U_C74A_U75G_G76U	UGCCAGUCUCGUUGUCCCUGAGACCCUUUAACCUGUGAGGACAUCCAGGGUCACAGGUGAGGUUCUUGGGAGCAGUGCGUCUGGCC
0.2939487179487179	G2C_C3G_C4G_G83C_G84A	UCGGAGUCUCUAGGUCCCUGAGACCCUUUAACCUGUGAGGACAUCCAGGGUCACAGGUGAGGUUCUUGGGAGCCUGGCGUCUCACC
1.0950076413652574	A23G_C24A_C25A_G62U	UGCCAGUCUCUAGGUCCCUGAGGAACUUUAACCUGUGAGGACAUCCAGGGUCACAGGUGAGUUUCUUGGGAGCCUGGCGUCUGGCC
0.023963210702341205	C8A_C10G_C78G_G79A	UGCCAGUAUGUAGGUCCCUGAGACCCUUUAACCUGUGAGGACAUCCAGGGUCACAGGUGAGGUUCUUGGGAGCCUGGGAUCUGGCC
1.0084517837235227	A23C_C24G_C25U_U63C_U64C	UGCCAGUCUCUAGGUCCCUGAGCGUCUUUAACCUGUGAGGACAUCCAGGGUCACAGGUGAGGCCCUUGGGAGCCUGGCGUCUGGCC
0.010558502799882134	U11A_G13A_C74A_U75C	UGCCAGUCUCAAAGUCCCUGAGACCCUUUAACCUGUGAGGACAUCCAGGGUCACAGGUGAGGUUCUUGGGAGCACGGCGUCUGGCC
0.21102737352737286	G14A_U15A_C16A_G72C_C73G	UGCCAGUCUCUAGAAACCUGAGACCCUUUAACCUGUGAGGACAUCCAGGGUCACAGGUGAGGUUCUUGGGACGCUGGCGUCUGGCC
0.45451055021367626	G2A_C3A_C4A_G83U_G84U	UAAAAGUCUCUAGGUCCCUGAGACCCUUUAACCUGUGAGGACAUCCAGGGUCACAGGUGAGGUUCUUGGGAGCCUGGCGUCUUUCC
1.017947409733124	U11C_A12U_G13U_U75G	UGCCAGUCUCCUUGUCCCUGAGACCCUUUAACCUGUGAGGACAUCCAGGGUCACAGGUGAGGUUCUUGGGAGCCGGGCGUCUGGCC
1.2167707074775134	A12U_G13C_C74G_U75A	UGCCAGUCUCUUCGUCCCUGAGACCCUUUAACCUGUGAGGACAUCCAGGGUCACAGGUGAGGUUCUUGGGAGCGAGGCGUCUGGCC
0.7633043345543348	U15C_C16G_A71G_G72C	UGCCAGUCUCUAGGCGCCUGAGACCCUUUAACCUGUGAGGACAUCCAGGGUCACAGGUGAGGUUCUUGGGGCCCUGGCGUCUGGCC
0.591420793818054	C8G_C10A_G77U_C78A_G79C	UGCCAGUGUAUAGGUCCCUGAGACCCUUUAACCUGUGAGGACAUCCAGGGUCACAGGUGAGGUUCUUGGGAGCCUGUACUCUGGCC
0.6851359966000847	C17A_C18U_U19G_G68C_G70U	UGCCAGUCUCUAGGUCAUGGAGACCCUUUAACCUGUGAGGACAUCCAGGGUCACAGGUGAGGUUCUUCGUAGCCUGGCGUCUGGCC
0.4794186161776353	G14U_U15C_A71U_G72U_C73G	UGCCAGUCUCUAGUCCCCUGAGACCCUUUAACCUGUGAGGACAUCCAGGGUCACAGGUGAGGUUCUUGGGUUGCUGGCGUCUGGCC
0.668972965440357	A5G_G6A_U7C_U80G_C81U_U82G	UGCCGACCUCUAGGUCCCUGAGACCCUUUAACCUGUGAGGACAUCCAGGGUCACAGGUGAGGUUCUUGGGAGCCUGGCGGUGGGCC
0.4055962176297995	C3U_C4G_G83A_G84A_C85A	UGUGAGUCUCUAGGUCCCUGAGACCCUUUAACCUGUGAGGACAUCCAGGGUCACAGGUGAGGUUCUUGGGAGCCUGGCGUCUAAAC
0.668972965440357	A23G_C24G_C25A_G62U_U63C_U64G	UGCCAGUCUCUAGGUCCCUGAGGGACUUUAACCUGUGAGGACAUCCAGGGUCACAGGUGAGUCGCUUGGGAGCCUGGCGUCUGGCC
1.306902680652681	G14U_U15A_C16A_A71U_G72U_C73A	UGCCAGUCUCUAGUAACCUGAGACCCUUUAACCUGUGAGGACAUCCAGGGUCACAGGUGAGGUUCUUGGGUUACUGGCGUCUGGCC
0.09245546120546128	G14C_C16G_A71G_G72C	UGCCAGUCUCUAGCUGCCUGAGACCCUUUAACCUGUGAGGACAUCCAGGGUCACAGGUGAGGUUCUUGGGGCCCUGGCGUCUGGCC
0.48428241663345234	C18A_G68A_G69C	UGCCAGUCUCUAGGUCCAUGAGACCCUUUAACCUGUGAGGACAUCCAGGGUCACAGGUGAGGUUCUUACGAGCCUGGCGUCUGGCC
0.18855263157894794	U15G_C16A_A71C_C73G	UGCCAGUCUCUAGGGACCUGAGACCCUUUAACCUGUGAGGACAUCCAGGGUCACAGGUGAGGUUCUUGGGCGGCUGGCGUCUGGCC
0.9883041437728938	G14C_U15C_A71G	UGCCAGUCUCUAGCCCCCUGAGACCCUUUAACCUGUGAGGACAUCCAGGGUCACAGGUGAGGUUCUUGGGGGCCUGGCGUCUGGCC
0.9105319388214125	A23U_C24A_U63A_U64C	UGCCAGUCUCUAGGUCCCUGAGUACCUUUAACCUGUGAGGACAUCCAGGGUCACAGGUGAGGACCUUGGGAGCCUGGCGUCUGGCC
0.02496167781493861	C18U_U19A_G69C	UGCCAGUCUCUAGGUCCUAGAGACCCUUUAACCUGUGAGGACAUCCAGGGUCACAGGUGAGGUUCUUGCGAGCCUGGCGUCUGGCC
0.02771606984969059	U9A_C10G_C78A_G79C	UGCCAGUCAGUAGGUCCCUGAGACCCUUUAACCUGUGAGGACAUCCAGGGUCACAGGUGAGGUUCUUGGGAGCCUGGACUCUGGCC
0.4285385187728927	A5U_G6C_U7C_U80A_C81A_U82A	UGCCUCCCUCUAGGUCCCUGAGACCCUUUAACCUGUGAGGACAUCCAGGGUCACAGGUGAGGUUCUUGGGAGCCUGGCGAAAGGCC
0.7496536987916299	G14A_U15G_A71G_G72A_C73U	UGCCAGUCUCUAGAGCCCUGAGACCCUUUAACCUGUGAGGACAUCCAGGGUCACAGGUGAGGUUCUUGGGGAUCUGGCGUCUGGCC
0.21556757196292145	C17A_C18G_U19A_G68U_G70U	UGCCAGUCUCUAGGUCAGAGAGACCCUUUAACCUGUGAGGACAUCCAGGGUCACAGGUGAGGUUCUUUGUAGCCUGGCGUCUGGCC
0.4041794871794879	C8A_U9C_C78G_G79U	UGCCAGUACCUAGGUCCCUGAGACCCUUUAACCUGUGAGGACAUCCAGGGUCACAGGUGAGGUUCUUGGGAGCCUGGGUUCUGGCC
0.24621993127147773	A12U_G13A_C74U_U75C_G76U	UGCCAGUCUCUUAGUCCCUGAGACCCUUUAACCUGUGAGGACAUCCAGGGUCACAGGUGAGGUUCUUGGGAGCUCUGCGUCUGGCC
0.08904696493982195	A5G_G6C_U7C_U80A_U82A	UGCCGCCCUCUAGGUCCCUGAGACCCUUUAACCUGUGAGGACAUCCAGGGUCACAGGUGAGGUUCUUGGGAGCCUGGCGACAGGCC
0.21939531822344358	C4U_G83U_G84U	UGCUAGUCUCUAGGUCCCUGAGACCCUUUAACCUGUGAGGACAUCCAGGGUCACAGGUGAGGUUCUUGGGAGCCUGGCGUCUUUCC
0.04277746354952222	C8U_U9A_C10G_G77A_C78A	UGCCAGUUAGUAGGUCCCUGAGACCCUUUAACCUGUGAGGACAUCCAGGGUCACAGGUGAGGUUCUUGGGAGCCUGAAGUCUGGCC
0.9123266317016319	A23C_C24A_C25A_G62U_U63C_U64G	UGCCAGUCUCUAGGUCCCUGAGCAACUUUAACCUGUGAGGACAUCCAGGGUCACAGGUGAGUCGCUUGGGAGCCUGGCGUCUGGCC
0.17401855390985776	A12C_G13A_C74G_U75G_G76C	UGCCAGUCUCUCAGUCCCUGAGACCCUUUAACCUGUGAGGACAUCCAGGGUCACAGGUGAGGUUCUUGGGAGCGGCGCGUCUGGCC
0.8148067677514794	G20U_A21C_G22U_U66G_U67A	UGCCAGUCUCUAGGUCCCUUCUACCCUUUAACCUGUGAGGACAUCCAGGGUCACAGGUGAGGUUCGAGGGAGCCUGGCGUCUGGCC
0.04532515182186242	C18A_U19A_G68A_G69A	UGCCAGUCUCUAGGUCCAAGAGACCCUUUAACCUGUGAGGACAUCCAGGGUCACAGGUGAGGUUCUUAAGAGCCUGGCGUCUGGCC
0.3890088383838386	G6U_U80A_U82G	UGCCAUUCUCUAGGUCCCUGAGACCCUUUAACCUGUGAGGACAUCCAGGGUCACAGGUGAGGUUCUUGGGAGCCUGGCGACGGGCC
0.11988947021116159	A21U_G22A_U66A_U67A	UGCCAGUCUCUAGGUCCCUGUAACCCUUUAACCUGUGAGGACAUCCAGGGUCACAGGUGAGGUUCAAGGGAGCCUGGCGUCUGGCC
0.014405927713123256	C17U_C18A_U19C_G68U_G69A_G70A	UGCCAGUCUCUAGGUCUACGAGACCCUUUAACCUGUGAGGACAUCCAGGGUCACAGGUGAGGUUCUUUAAAGCCUGGCGUCUGGCC
0.6308387395736794	C17U_C18G_U19G_G68C_G69U	UGCCAGUCUCUAGGUCUGGGAGACCCUUUAACCUGUGAGGACAUCCAGGGUCACAGGUGAGGUUCUUCUGAGCCUGGCGUCUGGCC
0.16996505142691606	G2C_C3U_C4G_G83A_G84C_C85G	UCUGAGUCUCUAGGUCCCUGAGACCCUUUAACCUGUGAGGACAUCCAGGGUCACAGGUGAGGUUCUUGGGAGCCUGGCGUCUACGC
0.10416997092254793	U11C_A12G_C74G_G76A	UGCCAGUCUCCGGGUCCCUGAGACCCUUUAACCUGUGAGGACAUCCAGGGUCACAGGUGAGGUUCUUGGGAGCGUAGCGUCUGGCC
0.7407981803143091	C24A_C25G_G62U_U63A	UGCCAGUCUCUAGGUCCCUGAGAAGCUUUAACCUGUGAGGACAUCCAGGGUCACAGGUGAGUAUCUUGGGAGCCUGGCGUCUGGCC
0.020877039627039653	U11A_A12G_C74A_G76A	UGCCAGUCUCAGGGUCCCUGAGACCCUUUAACCUGUGAGGACAUCCAGGGUCACAGGUGAGGUUCUUGGGAGCAUAGCGUCUGGCC
0.3494634894091419	A5C_G6A_U7C_U80A_C81G_U82C	UGCCCACCUCUAGGUCCCUGAGACCCUUUAACCUGUGAGGACAUCCAGGGUCACAGGUGAGGUUCUUGGGAGCCUGGCGAGCGGCC
0.5760009457755357	U11G_G13A_U75C_G76C	UGCCAGUCUCGAAGUCCCUGAGACCCUUUAACCUGUGAGGACAUCCAGGGUCACAGGUGAGGUUCUUGGGAGCCCCGCGUCUGGCC
0.18915696693657277	A5G_G6U_U7G_U80A_U82G	UGCCGUGCUCUAGGUCCCUGAGACCCUUUAACCUGUGAGGACAUCCAGGGUCACAGGUGAGGUUCUUGGGAGCCUGGCGACGGGCC
0.933613407620417	G2U_C3G_C4G_G83C_G84U_C85A	UUGGAGUCUCUAGGUCCCUGAGACCCUUUAACCUGUGAGGACAUCCAGGGUCACAGGUGAGGUUCUUGGGAGCCUGGCGUCUCUAC
0.8867711229533517	G14A_C16A_A71U_G72U	UGCCAGUCUCUAGAUACCUGAGACCCUUUAACCUGUGAGGACAUCCAGGGUCACAGGUGAGGUUCUUGGGUUCCUGGCGUCUGGCC
0.4980223979669237	G14U_U15G_C16U_A71U_C73G	UGCCAGUCUCUAGUGUCCUGAGACCCUUUAACCUGUGAGGACAUCCAGGGUCACAGGUGAGGUUCUUGGGUGGCUGGCGUCUGGCC
0.29088675213675175	G14C_U15A_A71U_G72C	UGCCAGUCUCUAGCACCCUGAGACCCUUUAACCUGUGAGGACAUCCAGGGUCACAGGUGAGGUUCUUGGGUCCCUGGCGUCUGGCC
0.016921390013495262	U9G_C10A_C78G_G79U	UGCCAGUCGAUAGGUCCCUGAGACCCUUUAACCUGUGAGGACAUCCAGGGUCACAGGUGAGGUUCUUGGGAGCCUGGGUUCUGGCC
0.32514438943894397	C17G_C18A_U19C_G68U_G69U_G70U	UGCCAGUCUCUAGGUCGACGAGACCCUUUAACCUGUGAGGACAUCCAGGGUCACAGGUGAGGUUCUUUUUAGCCUGGCGUCUGGCC
0.3431809997118993	A5U_G6A_U7C_U80A_C81A_U82A	UGCCUACCUCUAGGUCCCUGAGACCCUUUAACCUGUGAGGACAUCCAGGGUCACAGGUGAGGUUCUUGGGAGCCUGGCGAAAGGCC
0.5383293789543787	G14U_U15C_C16G_G72U_C73G	UGCCAGUCUCUAGUCGCCUGAGACCCUUUAACCUGUGAGGACAUCCAGGGUCACAGGUGAGGUUCUUGGGAUGCUGGCGUCUGGCC
0.5255947591460144	C24A_C25U_U64A	UGCCAGUCUCUAGGUCCCUGAGAAUCUUUAACCUGUGAGGACAUCCAGGGUCACAGGUGAGGUACUUGGGAGCCUGGCGUCUGGCC
0.2512613122171938	C17G_C18U_U19A_G68C_G69A_G70U	UGCCAGUCUCUAGGUCGUAGAGACCCUUUAACCUGUGAGGACAUCCAGGGUCACAGGUGAGGUUCUUCAUAGCCUGGCGUCUGGCC
0.2821938830943072	C8G_U9G_C10A_G77U_C78A_G79U	UGCCAGUGGAUAGGUCCCUGAGACCCUUUAACCUGUGAGGACAUCCAGGGUCACAGGUGAGGUUCUUGGGAGCCUGUAUUCUGGCC
0.35857231219073293	A23G_C24G_C25G_G62A_U63A_U64A	UGCCAGUCUCUAGGUCCCUGAGGGGCUUUAACCUGUGAGGACAUCCAGGGUCACAGGUGAGAAACUUGGGAGCCUGGCGUCUGGCC
0.06100010016025621	C8U_U9C_C10U_C78A_G79A	UGCCAGUUCUUAGGUCCCUGAGACCCUUUAACCUGUGAGGACAUCCAGGGUCACAGGUGAGGUUCUUGGGAGCCUGGAAUCUGGCC
0.652764971900246	A23G_C24G_C25G_G62C_U64G	UGCCAGUCUCUAGGUCCCUGAGGGGCUUUAACCUGUGAGGACAUCCAGGGUCACAGGUGAGCUGCUUGGGAGCCUGGCGUCUGGCC
1.1178872980910426	A12G_G13C_C74G	UGCCAGUCUCUGCGUCCCUGAGACCCUUUAACCUGUGAGGACAUCCAGGGUCACAGGUGAGGUUCUUGGGAGCGUGGCGUCUGGCC
0.6363147702991451	G2U_C3G_C4U_G83U_G84C_C85A	UUGUAGUCUCUAGGUCCCUGAGACCCUUUAACCUGUGAGGACAUCCAGGGUCACAGGUGAGGUUCUUGGGAGCCUGGCGUCUUCAC
0.43855747791784494	G2U_C3G_C4U_G84C	UUGUAGUCUCUAGGUCCCUGAGACCCUUUAACCUGUGAGGACAUCCAGGGUCACAGGUGAGGUUCUUGGGAGCCUGGCGUCUGCCC
0.10073491820040922	C18U_U19A_G68U_G69U_G70U	UGCCAGUCUCUAGGUCCUAGAGACCCUUUAACCUGUGAGGACAUCCAGGGUCACAGGUGAGGUUCUUUUUAGCCUGGCGUCUGGCC
0.7535838081671418	A23G_C24G_C25G_G62A_U63A	UGCCAGUCUCUAGGUCCCUGAGGGGCUUUAACCUGUGAGGACAUCCAGGGUCACAGGUGAGAAUCUUGGGAGCCUGGCGUCUGGCC
0.22964743589743514	G2C_G83C_G84C_C85U	UCCCAGUCUCUAGGUCCCUGAGACCCUUUAACCUGUGAGGACAUCCAGGGUCACAGGUGAGGUUCUUGGGAGCCUGGCGUCUCCUC
0.21347508125677192	G14C_U15C_A71U_G72A	UGCCAGUCUCUAGCCCCCUGAGACCCUUUAACCUGUGAGGACAUCCAGGGUCACAGGUGAGGUUCUUGGGUACCUGGCGUCUGGCC
0.2790652385589098	U11A_A12C_G13C_C74A_U75A_G76U	UGCCAGUCUCACCGUCCCUGAGACCCUUUAACCUGUGAGGACAUCCAGGGUCACAGGUGAGGUUCUUGGGAGCAAUGCGUCUGGCC
0.2604037889194145	G2C_C3U_G83C_G84A_C85G	UCUCAGUCUCUAGGUCCCUGAGACCCUUUAACCUGUGAGGACAUCCAGGGUCACAGGUGAGGUUCUUGGGAGCCUGGCGUCUCAGC
0.27251495726495695	A5C_G6C_U7C_C81A_U82A	UGCCCCCCUCUAGGUCCCUGAGACCCUUUAACCUGUGAGGACAUCCAGGGUCACAGGUGAGGUUCUUGGGAGCCUGGCGUAAGGCC
0.05511538461538477	C8A_U9A_C10U_C78A	UGCCAGUAAUUAGGUCCCUGAGACCCUUUAACCUGUGAGGACAUCCAGGGUCACAGGUGAGGUUCUUGGGAGCCUGGAGUCUGGCC
0.010498168498168524	C17A_U19A_G69C_G70A	UGCCAGUCUCUAGGUCACAGAGACCCUUUAACCUGUGAGGACAUCCAGGGUCACAGGUGAGGUUCUUGCAAGCCUGGCGUCUGGCC
0.9534728984096073	A23C_C24G_C25A_G62C_U63C_U64A	UGCCAGUCUCUAGGUCCCUGAGCGACUUUAACCUGUGAGGACAUCCAGGGUCACAGGUGAGCCACUUGGGAGCCUGGCGUCUGGCC
0.5120107739665787	C17G_C18G_G68A_G69U_G70U	UGCCAGUCUCUAGGUCGGUGAGACCCUUUAACCUGUGAGGACAUCCAGGGUCACAGGUGAGGUUCUUAUUAGCCUGGCGUCUGGCC
0.16807529728725376	G20C_A21U_G22A_U66A_U67A	UGCCAGUCUCUAGGUCCCUCUAACCCUUUAACCUGUGAGGACAUCCAGGGUCACAGGUGAGGUUCAAGGGAGCCUGGCGUCUGGCC
0.8429741244527827	C17G_U19G_G68C_G70A	UGCCAGUCUCUAGGUCGCGGAGACCCUUUAACCUGUGAGGACAUCCAGGGUCACAGGUGAGGUUCUUCGAAGCCUGGCGUCUGGCC
0.0215294471153846	C8G_U9C_G77C_G79C	UGCCAGUGCCUAGGUCCCUGAGACCCUUUAACCUGUGAGGACAUCCAGGGUCACAGGUGAGGUUCUUGGGAGCCUGCCCUCUGGCC
0.8947584059022737	A23C_C24U_C25G_G62A_U63C_U64G	UGCCAGUCUCUAGGUCCCUGAGCUGCUUUAACCUGUGAGGACAUCCAGGGUCACAGGUGAGACGCUUGGGAGCCUGGCGUCUGGCC
0.7078544494720967	U11C_G13C_C74U_U75C	UGCCAGUCUCCACGUCCCUGAGACCCUUUAACCUGUGAGGACAUCCAGGGUCACAGGUGAGGUUCUUGGGAGCUCGGCGUCUGGCC
0.40578478964401216	U9C_C10U_C78U	UGCCAGUCCUUAGGUCCCUGAGACCCUUUAACCUGUGAGGACAUCCAGGGUCACAGGUGAGGUUCUUGGGAGCCUGGUGUCUGGCC
0.15770968489341963	C8G_C10U_G77C_C78A_G79C	UGCCAGUGUUUAGGUCCCUGAGACCCUUUAACCUGUGAGGACAUCCAGGGUCACAGGUGAGGUUCUUGGGAGCCUGCACUCUGGCC
0.7017004985754984	U11G_A12C_G13A_C74A_U75A_G76C	UGCCAGUCUCGCAGUCCCUGAGACCCUUUAACCUGUGAGGACAUCCAGGGUCACAGGUGAGGUUCUUGGGAGCAACGCGUCUGGCC
0.06727046102046115	G20A_A21C_G22U_U66A_U67C	UGCCAGUCUCUAGGUCCCUACUACCCUUUAACCUGUGAGGACAUCCAGGGUCACAGGUGAGGUUCACGGGAGCCUGGCGUCUGGCC
0.029441978961209748	G20C_A21U_G22U_C65U_U66C	UGCCAGUCUCUAGGUCCCUCUUACCCUUUAACCUGUGAGGACAUCCAGGGUCACAGGUGAGGUUUCUGGGAGCCUGGCGUCUGGCC
0.055068517791731914	C8U_U9C_G77U_C78U_G79U	UGCCAGUUCCUAGGUCCCUGAGACCCUUUAACCUGUGAGGACAUCCAGGGUCACAGGUGAGGUUCUUGGGAGCCUGUUUUCUGGCC
0.4195482001972385	G14C_U15C_A71C_C73A	UGCCAGUCUCUAGCCCCCUGAGACCCUUUAACCUGUGAGGACAUCCAGGGUCACAGGUGAGGUUCUUGGGCGACUGGCGUCUGGCC
1.0952416173570019	G20C_G22C_C65U_U67G	UGCCAGUCUCUAGGUCCCUCACACCCUUUAACCUGUGAGGACAUCCAGGGUCACAGGUGAGGUUUUGGGGAGCCUGGCGUCUGGCC
0.5350424553631359	C24A_C25G_G62U_U64A	UGCCAGUCUCUAGGUCCCUGAGAAGCUUUAACCUGUGAGGACAUCCAGGGUCACAGGUGAGUUACUUGGGAGCCUGGCGUCUGGCC
0.26792200854700804	G2A_C3G_C4U_G83U_G84U	UAGUAGUCUCUAGGUCCCUGAGACCCUUUAACCUGUGAGGACAUCCAGGGUCACAGGUGAGGUUCUUGGGAGCCUGGCGUCUUUCC
0.5555986352357322	U11G_A12U_G13A_C74U_U75C_G76U	UGCCAGUCUCGUAGUCCCUGAGACCCUUUAACCUGUGAGGACAUCCAGGGUCACAGGUGAGGUUCUUGGGAGCUCUGCGUCUGGCC
0.11344029966017886	C17A_U19C_G69U_G70C	UGCCAGUCUCUAGGUCACCGAGACCCUUUAACCUGUGAGGACAUCCAGGGUCACAGGUGAGGUUCUUGUCAGCCUGGCGUCUGGCC
0.651088334742181	U15G_A71U_G72A	UGCCAGUCUCUAGGGCCCUGAGACCCUUUAACCUGUGAGGACAUCCAGGGUCACAGGUGAGGUUCUUGGGUACCUGGCGUCUGGCC
0.23398040638606607	G14C_U15A_C16A_A71G	UGCCAGUCUCUAGCAACCUGAGACCCUUUAACCUGUGAGGACAUCCAGGGUCACAGGUGAGGUUCUUGGGGGCCUGGCGUCUGGCC
0.45451055021367626	C3G_C4U_G83A_G84A_C85U	UGGUAGUCUCUAGGUCCCUGAGACCCUUUAACCUGUGAGGACAUCCAGGGUCACAGGUGAGGUUCUUGGGAGCCUGGCGUCUAAUC
0.003959438549955782	C17U_C18U_U19A_G69A_G70C	UGCCAGUCUCUAGGUCUUAGAGACCCUUUAACCUGUGAGGACAUCCAGGGUCACAGGUGAGGUUCUUGACAGCCUGGCGUCUGGCC
0.8654992073338849	G14U_C16A_A71G_G72A_C73G	UGCCAGUCUCUAGUUACCUGAGACCCUUUAACCUGUGAGGACAUCCAGGGUCACAGGUGAGGUUCUUGGGGAGCUGGCGUCUGGCC
0.36928653611345896	G6C_U7G_C81U	UGCCACGCUCUAGGUCCCUGAGACCCUUUAACCUGUGAGGACAUCCAGGGUCACAGGUGAGGUUCUUGGGAGCCUGGCGUUUGGCC
0.007784658843980857	U11C_A12U_C74G_U75C_G76C	UGCCAGUCUCCUGGUCCCUGAGACCCUUUAACCUGUGAGGACAUCCAGGGUCACAGGUGAGGUUCUUGGGAGCGCCGCGUCUGGCC
0.03614820750237428	U11A_A12C_G13C_C74U_G76A	UGCCAGUCUCACCGUCCCUGAGACCCUUUAACCUGUGAGGACAUCCAGGGUCACAGGUGAGGUUCUUGGGAGCUUAGCGUCUGGCC
1.0278123045653533	U11C_A12C_G13C_C74G_U75C	UGCCAGUCUCCCCGUCCCUGAGACCCUUUAACCUGUGAGGACAUCCAGGGUCACAGGUGAGGUUCUUGGGAGCGCGGCGUCUGGCC
0.32508533133533135	G2C_C3A_G83U_G84U_C85U	UCACAGUCUCUAGGUCCCUGAGACCCUUUAACCUGUGAGGACAUCCAGGGUCACAGGUGAGGUUCUUGGGAGCCUGGCGUCUUUUC
0.2557067194035282	A21C_G22A_C65A	UGCCAGUCUCUAGGUCCCUGCAACCCUUUAACCUGUGAGGACAUCCAGGGUCACAGGUGAGGUUAUUGGGAGCCUGGCGUCUGGCC
1.4624314325806866	A5U_G6A_U7C_U80A_C81U_U82A	UGCCUACCUCUAGGUCCCUGAGACCCUUUAACCUGUGAGGACAUCCAGGGUCACAGGUGAGGUUCUUGGGAGCCUGGCGAUAGGCC
0.32752994955863873	A23G_C24A_C25G_G62U_U63G_U64A	UGCCAGUCUCUAGGUCCCUGAGGAGCUUUAACCUGUGAGGACAUCCAGGGUCACAGGUGAGUGACUUGGGAGCCUGGCGUCUGGCC
0.05511538461538477	U19G_G68A_G70A	UGCCAGUCUCUAGGUCCCGGAGACCCUUUAACCUGUGAGGACAUCCAGGGUCACAGGUGAGGUUCUUAGAAGCCUGGCGUCUGGCC
0.3618686868686859	G13U_U75A_G76A	UGCCAGUCUCUAUGUCCCUGAGACCCUUUAACCUGUGAGGACAUCCAGGGUCACAGGUGAGGUUCUUGGGAGCCAAGCGUCUGGCC
0.5827303685897436	A23C_C25U_G62U	UGCCAGUCUCUAGGUCCCUGAGCCUCUUUAACCUGUGAGGACAUCCAGGGUCACAGGUGAGUUUCUUGGGAGCCUGGCGUCUGGCC
0.317186309977152	A5U_U7A_U80A_C81G_U82A	UGCCUGACUCUAGGUCCCUGAGACCCUUUAACCUGUGAGGACAUCCAGGGUCACAGGUGAGGUUCUUGGGAGCCUGGCGAGAGGCC
0.4210202991453003	A23C_C24U_G62C_U63G_U64C	UGCCAGUCUCUAGGUCCCUGAGCUCCUUUAACCUGUGAGGACAUCCAGGGUCACAGGUGAGCGCCUUGGGAGCCUGGCGUCUGGCC
0.366071655242448	G14C_U15A_C16A_C73U	UGCCAGUCUCUAGCAACCUGAGACCCUUUAACCUGUGAGGACAUCCAGGGUCACAGGUGAGGUUCUUGGGAGUCUGGCGUCUGGCC
0.10047075320512829	U9A_C78A_G79C	UGCCAGUCACUAGGUCCCUGAGACCCUUUAACCUGUGAGGACAUCCAGGGUCACAGGUGAGGUUCUUGGGAGCCUGGACUCUGGCC
0.1305261067280298	G20U_G22U_C65U_U66G	UGCCAGUCUCUAGGUCCCUUAUACCCUUUAACCUGUGAGGACAUCCAGGGUCACAGGUGAGGUUUGUGGGAGCCUGGCGUCUGGCC
0.56016804457225	G2U_C3G_C4U_G84U_C85U	UUGUAGUCUCUAGGUCCCUGAGACCCUUUAACCUGUGAGGACAUCCAGGGUCACAGGUGAGGUUCUUGGGAGCCUGGCGUCUGUUC
1.0199425225612377	G6C_U7C_U80G_C81G	UGCCACCCUCUAGGUCCCUGAGACCCUUUAACCUGUGAGGACAUCCAGGGUCACAGGUGAGGUUCUUGGGAGCCUGGCGGGUGGCC
0.24634906759906813	U11A_A12G_G13U_C74A	UGCCAGUCUCAGUGUCCCUGAGACCCUUUAACCUGUGAGGACAUCCAGGGUCACAGGUGAGGUUCUUGGGAGCAUGGCGUCUGGCC
0.9108050847457626	G14U_U15A_A71C_G72U_C73A	UGCCAGUCUCUAGUACCCUGAGACCCUUUAACCUGUGAGGACAUCCAGGGUCACAGGUGAGGUUCUUGGGCUACUGGCGUCUGGCC
1.344548697270471	A23G_C25U_G62A_U63C	UGCCAGUCUCUAGGUCCCUGAGGCUCUUUAACCUGUGAGGACAUCCAGGGUCACAGGUGAGACUCUUGGGAGCCUGGCGUCUGGCC
0.5839206144465291	U7C_U80C_C81U	UGCCAGCCUCUAGGUCCCUGAGACCCUUUAACCUGUGAGGACAUCCAGGGUCACAGGUGAGGUUCUUGGGAGCCUGGCGCUUGGCC
0.6840036531568789	G20C_A21U_C65U_U66C_U67G	UGCCAGUCUCUAGGUCCCUCUGACCCUUUAACCUGUGAGGACAUCCAGGGUCACAGGUGAGGUUUCGGGGAGCCUGGCGUCUGGCC
0.5559885290148446	G2C_C3G_C4A_G83A_G84U_C85U	UCGAAGUCUCUAGGUCCCUGAGACCCUUUAACCUGUGAGGACAUCCAGGGUCACAGGUGAGGUUCUUGGGAGCCUGGCGUCUAUUC
0.07507704635108468	G20C_A21U_G22U_C65G_U66C	UGCCAGUCUCUAGGUCCCUCUUACCCUUUAACCUGUGAGGACAUCCAGGGUCACAGGUGAGGUUGCUGGGAGCCUGGCGUCUGGCC
0.011627718273287879	U9A_C10U_G77C_C78G_G79C	UGCCAGUCAUUAGGUCCCUGAGACCCUUUAACCUGUGAGGACAUCCAGGGUCACAGGUGAGGUUCUUGGGAGCCUGCGCUCUGGCC
0.08591127098321345	C18A_U19G_G68C_G69A_G70A	UGCCAGUCUCUAGGUCCAGGAGACCCUUUAACCUGUGAGGACAUCCAGGGUCACAGGUGAGGUUCUUCAAAGCCUGGCGUCUGGCC
0.43347106374214694	C3U_C4A_G83A	UGUAAGUCUCUAGGUCCCUGAGACCCUUUAACCUGUGAGGACAUCCAGGGUCACAGGUGAGGUUCUUGGGAGCCUGGCGUCUAGCC
0.022446741854636625	G13U_U75C_G76C	UGCCAGUCUCUAUGUCCCUGAGACCCUUUAACCUGUGAGGACAUCCAGGGUCACAGGUGAGGUUCUUGGGAGCCCCGCGUCUGGCC
0.18220852895148654	G6A_U80C_C81A_U82A	UGCCAAUCUCUAGGUCCCUGAGACCCUUUAACCUGUGAGGACAUCCAGGGUCACAGGUGAGGUUCUUGGGAGCCUGGCGCAAGGCC
0.014815963606286191	C8A_U9A_C10G_G77A_C78A_G79C	UGCCAGUAAGUAGGUCCCUGAGACCCUUUAACCUGUGAGGACAUCCAGGGUCACAGGUGAGGUUCUUGGGAGCCUGAACUCUGGCC
0.562636217948718	U15A_C16G_G72U_C73G	UGCCAGUCUCUAGGAGCCUGAGACCCUUUAACCUGUGAGGACAUCCAGGGUCACAGGUGAGGUUCUUGGGAUGCUGGCGUCUGGCC
0.35535864225380415	C3U_C4U_C85U	UGUUAGUCUCUAGGUCCCUGAGACCCUUUAACCUGUGAGGACAUCCAGGGUCACAGGUGAGGUUCUUGGGAGCCUGGCGUCUGGUC
0.25364045158821236	G2A_C3A_C4U_G83U_C85G	UAAUAGUCUCUAGGUCCCUGAGACCCUUUAACCUGUGAGGACAUCCAGGGUCACAGGUGAGGUUCUUGGGAGCCUGGCGUCUUGGC
1.3819135177687814	U11C_A12G_G13A_C74U_U75C	UGCCAGUCUCCGAGUCCCUGAGACCCUUUAACCUGUGAGGACAUCCAGGGUCACAGGUGAGGUUCUUGGGAGCUCGGCGUCUGGCC
0.18278061224489855	C8G_C10A_G77U_C78U_G79A	UGCCAGUGUAUAGGUCCCUGAGACCCUUUAACCUGUGAGGACAUCCAGGGUCACAGGUGAGGUUCUUGGGAGCCUGUUAUCUGGCC
0.042527302943969655	G20C_A21U_C65A	UGCCAGUCUCUAGGUCCCUCUGACCCUUUAACCUGUGAGGACAUCCAGGGUCACAGGUGAGGUUAUUGGGAGCCUGGCGUCUGGCC
1.084263965201465	C24U_C25U_G62A_U63C	UGCCAGUCUCUAGGUCCCUGAGAUUCUUUAACCUGUGAGGACAUCCAGGGUCACAGGUGAGACUCUUGGGAGCCUGGCGUCUGGCC
0.060581838917728247	U11A_A12U_G13A_C74A_G76C	UGCCAGUCUCAUAGUCCCUGAGACCCUUUAACCUGUGAGGACAUCCAGGGUCACAGGUGAGGUUCUUGGGAGCAUCGCGUCUGGCC
0.4013145785732418	A23U_C24G_C25U_G62A_U63G_U64G	UGCCAGUCUCUAGGUCCCUGAGUGUCUUUAACCUGUGAGGACAUCCAGGGUCACAGGUGAGAGGCUUGGGAGCCUGGCGUCUGGCC
0.18789335664335663	A5C_G6U_U7A_U80A_U82A	UGCCCUACUCUAGGUCCCUGAGACCCUUUAACCUGUGAGGACAUCCAGGGUCACAGGUGAGGUUCUUGGGAGCCUGGCGACAGGCC
0.08484511178476697	G20U_A21G_G22U_C65G	UGCCAGUCUCUAGGUCCCUUGUACCCUUUAACCUGUGAGGACAUCCAGGGUCACAGGUGAGGUUGUUGGGAGCCUGGCGUCUGGCC
0.08320559271646225	U11G_G13C_C74U_U75C_G76A	UGCCAGUCUCGACGUCCCUGAGACCCUUUAACCUGUGAGGACAUCCAGGGUCACAGGUGAGGUUCUUGGGAGCUCAGCGUCUGGCC
0.7207396449704142	U11A_A12C_G13A_U75G_G76C	UGCCAGUCUCACAGUCCCUGAGACCCUUUAACCUGUGAGGACAUCCAGGGUCACAGGUGAGGUUCUUGGGAGCCGCGCGUCUGGCC
0.25622700023741724	A5U_U7G_C81A	UGCCUGGCUCUAGGUCCCUGAGACCCUUUAACCUGUGAGGACAUCCAGGGUCACAGGUGAGGUUCUUGGGAGCCUGGCGUAUGGCC
0.69971589110478	C17U_C18G_G68A_G69U_G70A	UGCCAGUCUCUAGGUCUGUGAGACCCUUUAACCUGUGAGGACAUCCAGGGUCACAGGUGAGGUUCUUAUAAGCCUGGCGUCUGGCC
0.2464509068167607	G2A_C3U_G83A_G84A_C85G	UAUCAGUCUCUAGGUCCCUGAGACCCUUUAACCUGUGAGGACAUCCAGGGUCACAGGUGAGGUUCUUGGGAGCCUGGCGUCUAAGC
0.17223557692307676	U9C_C10G_G77C_C78A_G79U	UGCCAGUCCGUAGGUCCCUGAGACCCUUUAACCUGUGAGGACAUCCAGGGUCACAGGUGAGGUUCUUGGGAGCCUGCAUUCUGGCC
0.5193895279175654	G22C_C65G_U67A	UGCCAGUCUCUAGGUCCCUGACACCCUUUAACCUGUGAGGACAUCCAGGGUCACAGGUGAGGUUGUAGGGAGCCUGGCGUCUGGCC
0.37227058029689647	G2A_C3A_C4U_G83C_G84A_C85U	UAAUAGUCUCUAGGUCCCUGAGACCCUUUAACCUGUGAGGACAUCCAGGGUCACAGGUGAGGUUCUUGGGAGCCUGGCGUCUCAUC
0.6854272959183675	G2A_C3G_C4U_G84C_C85U	UAGUAGUCUCUAGGUCCCUGAGACCCUUUAACCUGUGAGGACAUCCAGGGUCACAGGUGAGGUUCUUGGGAGCCUGGCGUCUGCUC
0.12865065780641666	G6A_U7A_U80A_C81G_U82G	UGCCAAACUCUAGGUCCCUGAGACCCUUUAACCUGUGAGGACAUCCAGGGUCACAGGUGAGGUUCUUGGGAGCCUGGCGAGGGGCC
0.8262028440907752	U11G_A12C_U75A_G76U	UGCCAGUCUCGCGGUCCCUGAGACCCUUUAACCUGUGAGGACAUCCAGGGUCACAGGUGAGGUUCUUGGGAGCCAUGCGUCUGGCC
0.7036006546644844	G2U_C3G_C4U_G83A_G84C	UUGUAGUCUCUAGGUCCCUGAGACCCUUUAACCUGUGAGGACAUCCAGGGUCACAGGUGAGGUUCUUGGGAGCCUGGCGUCUACCC
0.5191189937513468	A23G_C24U_C25G_G62U_U64G	UGCCAGUCUCUAGGUCCCUGAGGUGCUUUAACCUGUGAGGACAUCCAGGGUCACAGGUGAGUUGCUUGGGAGCCUGGCGUCUGGCC
0.10321233074042066	U9C_C10U_G77U	UGCCAGUCCUUAGGUCCCUGAGACCCUUUAACCUGUGAGGACAUCCAGGGUCACAGGUGAGGUUCUUGGGAGCCUGUCGUCUGGCC
0.6389384305210918	A23G_C24U_C25G_G62A_U64C	UGCCAGUCUCUAGGUCCCUGAGGUGCUUUAACCUGUGAGGACAUCCAGGGUCACAGGUGAGAUCCUUGGGAGCCUGGCGUCUGGCC
0.130340436590437	U11C_G13A_U75C_G76A	UGCCAGUCUCCAAGUCCCUGAGACCCUUUAACCUGUGAGGACAUCCAGGGUCACAGGUGAGGUUCUUGGGAGCCCAGCGUCUGGCC
0.9680522682445759	C25G_G62C_U63C_U64C	UGCCAGUCUCUAGGUCCCUGAGACGCUUUAACCUGUGAGGACAUCCAGGGUCACAGGUGAGCCCCUUGGGAGCCUGGCGUCUGGCC
0.041589693115283606	C8A_U9G_C10U_C78U_G79A	UGCCAGUAGUUAGGUCCCUGAGACCCUUUAACCUGUGAGGACAUCCAGGGUCACAGGUGAGGUUCUUGGGAGCCUGGUAUCUGGCC
0.2818400349650357	C8U_U9C_C10G_G77A_C78G	UGCCAGUUCGUAGGUCCCUGAGACCCUUUAACCUGUGAGGACAUCCAGGGUCACAGGUGAGGUUCUUGGGAGCCUGAGGUCUGGCC
0.2622215402800512	C3U_C4A_G83C_G84A_C85A	UGUAAGUCUCUAGGUCCCUGAGACCCUUUAACCUGUGAGGACAUCCAGGGUCACAGGUGAGGUUCUUGGGAGCCUGGCGUCUCAAC
0.21639854536489136	U9C_C10G_G77A_C78G_G79U	UGCCAGUCCGUAGGUCCCUGAGACCCUUUAACCUGUGAGGACAUCCAGGGUCACAGGUGAGGUUCUUGGGAGCCUGAGUUCUGGCC
0.004992335562987731	C8G_U9G_G77C_C78U_G79U	UGCCAGUGGCUAGGUCCCUGAGACCCUUUAACCUGUGAGGACAUCCAGGGUCACAGGUGAGGUUCUUGGGAGCCUGCUUUCUGGCC
0.7463541666666665	A23U_C24A_C25G_G62U_U63G_U64A	UGCCAGUCUCUAGGUCCCUGAGUAGCUUUAACCUGUGAGGACAUCCAGGGUCACAGGUGAGUGACUUGGGAGCCUGGCGUCUGGCC
1.4031205973513665	G14U_U15A_C16G_A71U_G72U_C73A	UGCCAGUCUCUAGUAGCCUGAGACCCUUUAACCUGUGAGGACAUCCAGGGUCACAGGUGAGGUUCUUGGGUUACUGGCGUCUGGCC
0.02891856600189926	U19A_G68A_G69A_G70A	UGCCAGUCUCUAGGUCCCAGAGACCCUUUAACCUGUGAGGACAUCCAGGGUCACAGGUGAGGUUCUUAAAAGCCUGGCGUCUGGCC
0.576874358974359	A5U_U7G_U80C_C81A_U82C	UGCCUGGCUCUAGGUCCCUGAGACCCUUUAACCUGUGAGGACAUCCAGGGUCACAGGUGAGGUUCUUGGGAGCCUGGCGCACGGCC
0.43283159304887886	G2C_C3U_C4G_G84A_C85G	UCUGAGUCUCUAGGUCCCUGAGACCCUUUAACCUGUGAGGACAUCCAGGGUCACAGGUGAGGUUCUUGGGAGCCUGGCGUCUGAGC
0.7673286324786324	C17A_C18G_G68A_G69U_G70U	UGCCAGUCUCUAGGUCAGUGAGACCCUUUAACCUGUGAGGACAUCCAGGGUCACAGGUGAGGUUCUUAUUAGCCUGGCGUCUGGCC
0.5868767806267804	G14A_U15C_C16U_A71G_G72A_C73G	UGCCAGUCUCUAGACUCCUGAGACCCUUUAACCUGUGAGGACAUCCAGGGUCACAGGUGAGGUUCUUGGGGAGCUGGCGUCUGGCC
0.0300473280613467	C17G_C18U_U19G_G69U_G70A	UGCCAGUCUCUAGGUCGUGGAGACCCUUUAACCUGUGAGGACAUCCAGGGUCACAGGUGAGGUUCUUGUAAGCCUGGCGUCUGGCC
0.22385800474035714	A5U_U7C_C81A_U82C	UGCCUGCCUCUAGGUCCCUGAGACCCUUUAACCUGUGAGGACAUCCAGGGUCACAGGUGAGGUUCUUGGGAGCCUGGCGUACGGCC
0.29776915235630796	G14U_C16A_A71U_G72U_C73U	UGCCAGUCUCUAGUUACCUGAGACCCUUUAACCUGUGAGGACAUCCAGGGUCACAGGUGAGGUUCUUGGGUUUCUGGCGUCUGGCC
0.6528548534798533	A23U_C24A_C25G_G62U_U64G	UGCCAGUCUCUAGGUCCCUGAGUAGCUUUAACCUGUGAGGACAUCCAGGGUCACAGGUGAGUUGCUUGGGAGCCUGGCGUCUGGCC
0.6922465873455081	A23U_C24A_U63G_U64A	UGCCAGUCUCUAGGUCCCUGAGUACCUUUAACCUGUGAGGACAUCCAGGGUCACAGGUGAGGGACUUGGGAGCCUGGCGUCUGGCC
0.06889423076923082	G6C_U7A_U80C_U82A	UGCCACACUCUAGGUCCCUGAGACCCUUUAACCUGUGAGGACAUCCAGGGUCACAGGUGAGGUUCUUGGGAGCCUGGCGCCAGGCC
0.05091240324141258	U11C_A12U_G13A_G76U	UGCCAGUCUCCUAGUCCCUGAGACCCUUUAACCUGUGAGGACAUCCAGGGUCACAGGUGAGGUUCUUGGGAGCCUUGCGUCUGGCC
0.6889423076923076	C16U_A71U_G72C_C73U	UGCCAGUCUCUAGGUUCCUGAGACCCUUUAACCUGUGAGGACAUCCAGGGUCACAGGUGAGGUUCUUGGGUCUCUGGCGUCUGGCC
0.3818556201550397	A23C_C24A_C25A_G62A_U63A_U64A	UGCCAGUCUCUAGGUCCCUGAGCAACUUUAACCUGUGAGGACAUCCAGGGUCACAGGUGAGAAACUUGGGAGCCUGGCGUCUGGCC
0.6544951923076922	G20A_A21C_U66G_U67C	UGCCAGUCUCUAGGUCCCUACGACCCUUUAACCUGUGAGGACAUCCAGGGUCACAGGUGAGGUUCGCGGGAGCCUGGCGUCUGGCC
0.3990594787725941	C16A_G72C_C73U	UGCCAGUCUCUAGGUACCUGAGACCCUUUAACCUGUGAGGACAUCCAGGGUCACAGGUGAGGUUCUUGGGACUCUGGCGUCUGGCC
1.1279741704374058	U15C_C16U_C73U	UGCCAGUCUCUAGGCUCCUGAGACCCUUUAACCUGUGAGGACAUCCAGGGUCACAGGUGAGGUUCUUGGGAGUCUGGCGUCUGGCC
0.1102307692307695	G77C_C78A_G79C	UGCCAGUCUCUAGGUCCCUGAGACCCUUUAACCUGUGAGGACAUCCAGGGUCACAGGUGAGGUUCUUGGGAGCCUGCACUCUGGCC
0.13118128670677578	C17U_C18U_G68U_G69A_G70A	UGCCAGUCUCUAGGUCUUUGAGACCCUUUAACCUGUGAGGACAUCCAGGGUCACAGGUGAGGUUCUUUAAAGCCUGGCGUCUGGCC
0.20171734234234234	U11C_A12G_C74A_U75C_G76U	UGCCAGUCUCCGGGUCCCUGAGACCCUUUAACCUGUGAGGACAUCCAGGGUCACAGGUGAGGUUCUUGGGAGCACUGCGUCUGGCC
0.5115483723783024	A5G_G6A_U80G_C81U_U82G	UGCCGAUCUCUAGGUCCCUGAGACCCUUUAACCUGUGAGGACAUCCAGGGUCACAGGUGAGGUUCUUGGGAGCCUGGCGGUGGGCC
0.12149090157154664	C8A_C10G_G77U_C78A	UGCCAGUAUGUAGGUCCCUGAGACCCUUUAACCUGUGAGGACAUCCAGGGUCACAGGUGAGGUUCUUGGGAGCCUGUAGUCUGGCC
0.07870545925123368	A5G_G6C_U7G_U80A_C81U	UGCCGCGCUCUAGGUCCCUGAGACCCUUUAACCUGUGAGGACAUCCAGGGUCACAGGUGAGGUUCUUGGGAGCCUGGCGAUUGGCC
0.6478475033738194	A23U_C24U_C25G_U63G_U64G	UGCCAGUCUCUAGGUCCCUGAGUUGCUUUAACCUGUGAGGACAUCCAGGGUCACAGGUGAGGGGCUUGGGAGCCUGGCGUCUGGCC
0.14265977078477124	A5C_U7A_U80G	UGCCCGACUCUAGGUCCCUGAGACCCUUUAACCUGUGAGGACAUCCAGGGUCACAGGUGAGGUUCUUGGGAGCCUGGCGGCUGGCC
0.03930902055902072	G20A_G22C_C65A_U66A_U67C	UGCCAGUCUCUAGGUCCCUAACACCCUUUAACCUGUGAGGACAUCCAGGGUCACAGGUGAGGUUAACGGGAGCCUGGCGUCUGGCC
0.12283467501490757	G20U_G22C_C65U_U67C	UGCCAGUCUCUAGGUCCCUUACACCCUUUAACCUGUGAGGACAUCCAGGGUCACAGGUGAGGUUUUCGGGAGCCUGGCGUCUGGCC
0.5706390831390831	A5U_G6U_U80A_C81G_U82C	UGCCUUUCUCUAGGUCCCUGAGACCCUUUAACCUGUGAGGACAUCCAGGGUCACAGGUGAGGUUCUUGGGAGCCUGGCGAGCGGCC
0.029631927212572382	C8A_U9C_G77C	UGCCAGUACCUAGGUCCCUGAGACCCUUUAACCUGUGAGGACAUCCAGGGUCACAGGUGAGGUUCUUGGGAGCCUGCCGUCUGGCC
0.6168436940966008	A5C_G6C_U7G_U82G	UGCCCCGCUCUAGGUCCCUGAGACCCUUUAACCUGUGAGGACAUCCAGGGUCACAGGUGAGGUUCUUGGGAGCCUGGCGUCGGGCC
0.029441978961209748	C8G_C10A_G77A_C78U_G79C	UGCCAGUGUAUAGGUCCCUGAGACCCUUUAACCUGUGAGGACAUCCAGGGUCACAGGUGAGGUUCUUGGGAGCCUGAUCUCUGGCC
0.34864656177156234	A12G_G13C_U75A_G76A	UGCCAGUCUCUGCGUCCCUGAGACCCUUUAACCUGUGAGGACAUCCAGGGUCACAGGUGAGGUUCUUGGGAGCCAAGCGUCUGGCC
0.011627718273287879	U11C_A12G_G13C_U75A_G76U	UGCCAGUCUCCGCGUCCCUGAGACCCUUUAACCUGUGAGGACAUCCAGGGUCACAGGUGAGGUUCUUGGGAGCCAUGCGUCUGGCC
0.5601315646110265	C17U_C18G_G68U_G69C_G70A	UGCCAGUCUCUAGGUCUGUGAGACCCUUUAACCUGUGAGGACAUCCAGGGUCACAGGUGAGGUUCUUUCAAGCCUGGCGUCUGGCC
0.057411858974359194	C8A_U9G_C10A_G77C_G79C	UGCCAGUAGAUAGGUCCCUGAGACCCUUUAACCUGUGAGGACAUCCAGGGUCACAGGUGAGGUUCUUGGGAGCCUGCCCUCUGGCC
0.18744196119196097	A5G_G6A_U7C_U80A_C81A	UGCCGACCUCUAGGUCCCUGAGACCCUUUAACCUGUGAGGACAUCCAGGGUCACAGGUGAGGUUCUUGGGAGCCUGGCGAAUGGCC
0.8806029496818969	A5C_G6U_U80A_C81G_U82G	UGCCCUUCUCUAGGUCCCUGAGACCCUUUAACCUGUGAGGACAUCCAGGGUCACAGGUGAGGUUCUUGGGAGCCUGGCGAGGGGCC
0.514280877573131	A23G_C24U_C25G	UGCCAGUCUCUAGGUCCCUGAGGUGCUUUAACCUGUGAGGACAUCCAGGGUCACAGGUGAGGUUCUUGGGAGCCUGGCGUCUGGCC
0.10965147840147853	G14A_U15C_A71U_G72C_C73G	UGCCAGUCUCUAGACCCCUGAGACCCUUUAACCUGUGAGGACAUCCAGGGUCACAGGUGAGGUUCUUGGGUCGCUGGCGUCUGGCC
1.1647883460383464	G14A_A71G_G72A_C73U	UGCCAGUCUCUAGAUCCCUGAGACCCUUUAACCUGUGAGGACAUCCAGGGUCACAGGUGAGGUUCUUGGGGAUCUGGCGUCUGGCC
0.176505880483153	A5U_G6A_U80C_U82C	UGCCUAUCUCUAGGUCCCUGAGACCCUUUAACCUGUGAGGACAUCCAGGGUCACAGGUGAGGUUCUUGGGAGCCUGGCGCCCGGCC
0.09059486003293366	A5G_G6C_U7A_U80A_C81U_U82A	UGCCGCACUCUAGGUCCCUGAGACCCUUUAACCUGUGAGGACAUCCAGGGUCACAGGUGAGGUUCUUGGGAGCCUGGCGAUAGGCC
0.18912141779788846	U9A_C10G_C78A	UGCCAGUCAGUAGGUCCCUGAGACCCUUUAACCUGUGAGGACAUCCAGGGUCACAGGUGAGGUUCUUGGGAGCCUGGAGUCUGGCC
0.463739660876759	G2U_C3A_C4U_G83C_G84U_C85A	UUAUAGUCUCUAGGUCCCUGAGACCCUUUAACCUGUGAGGACAUCCAGGGUCACAGGUGAGGUUCUUGGGAGCCUGGCGUCUCUAC
0.16403388278388242	C17A_G68A_G69U_G70A	UGCCAGUCUCUAGGUCACUGAGACCCUUUAACCUGUGAGGACAUCCAGGGUCACAGGUGAGGUUCUUAUAAGCCUGGCGUCUGGCC
1.2426477920227925	A23C_C24G_C25U_G62U_U63C	UGCCAGUCUCUAGGUCCCUGAGCGUCUUUAACCUGUGAGGACAUCCAGGGUCACAGGUGAGUCUCUUGGGAGCCUGGCGUCUGGCC
0.4095379273504264	C8G_U9G_C78A_G79C	UGCCAGUGGCUAGGUCCCUGAGACCCUUUAACCUGUGAGGACAUCCAGGGUCACAGGUGAGGUUCUUGGGAGCCUGGACUCUGGCC
0.38933605026320367	C17G_C18G_U19C_G68U_G69U_G70C	UGCCAGUCUCUAGGUCGGCGAGACCCUUUAACCUGUGAGGACAUCCAGGGUCACAGGUGAGGUUCUUUUCAGCCUGGCGUCUGGCC
0.279179235796882	G14U_U15A_A71C_C73A	UGCCAGUCUCUAGUACCCUGAGACCCUUUAACCUGUGAGGACAUCCAGGGUCACAGGUGAGGUUCUUGGGCGACUGGCGUCUGGCC
0.25382085020242917	G20U_A21G_G22U_C65U_U66C	UGCCAGUCUCUAGGUCCCUUGUACCCUUUAACCUGUGAGGACAUCCAGGGUCACAGGUGAGGUUUCUGGGAGCCUGGCGUCUGGCC
0.03152023629964799	C8G_U9C_C10G_C78A_G79U	UGCCAGUGCGUAGGUCCCUGAGACCCUUUAACCUGUGAGGACAUCCAGGGUCACAGGUGAGGUUCUUGGGAGCCUGGAUUCUGGCC
0.3992332347140044	G14A_U15A_C16G_A71U_C73G	UGCCAGUCUCUAGAAGCCUGAGACCCUUUAACCUGUGAGGACAUCCAGGGUCACAGGUGAGGUUCUUGGGUGGCUGGCGUCUGGCC
0.20578796203796168	C24A_G62C_U63C_U64C	UGCCAGUCUCUAGGUCCCUGAGAACCUUUAACCUGUGAGGACAUCCAGGGUCACAGGUGAGCCCCUUGGGAGCCUGGCGUCUGGCC
0.5706910160734788	A5G_U7C_U80A_C81U_U82C	UGCCGGCCUCUAGGUCCCUGAGACCCUUUAACCUGUGAGGACAUCCAGGGUCACAGGUGAGGUUCUUGGGAGCCUGGCGAUCGGCC
0.3068740072611762	G20U_G22U_C65A_U66G_U67G	UGCCAGUCUCUAGGUCCCUUAUACCCUUUAACCUGUGAGGACAUCCAGGGUCACAGGUGAGGUUAGGGGGAGCCUGGCGUCUGGCC
0.22827230155074504	A12C_G13C_C74U_U75G_G76U	UGCCAGUCUCUCCGUCCCUGAGACCCUUUAACCUGUGAGGACAUCCAGGGUCACAGGUGAGGUUCUUGGGAGCUGUGCGUCUGGCC
0.2862506771397616	U9A_C10U_G77A_C78U_G79C	UGCCAGUCAUUAGGUCCCUGAGACCCUUUAACCUGUGAGGACAUCCAGGGUCACAGGUGAGGUUCUUGGGAGCCUGAUCUCUGGCC
0.27716069849690556	G2U_C3G_G83U_G84C_C85U	UUGCAGUCUCUAGGUCCCUGAGACCCUUUAACCUGUGAGGACAUCCAGGGUCACAGGUGAGGUUCUUGGGAGCCUGGCGUCUUCUC
0.35284653092005996	A5G_G6C_C81U_U82G	UGCCGCUCUCUAGGUCCCUGAGACCCUUUAACCUGUGAGGACAUCCAGGGUCACAGGUGAGGUUCUUGGGAGCCUGGCGUUGGGCC
0.8591981653404066	A5G_G6A_U7G_U80C_C81A_U82C	UGCCGAGCUCUAGGUCCCUGAGACCCUUUAACCUGUGAGGACAUCCAGGGUCACAGGUGAGGUUCUUGGGAGCCUGGCGCACGGCC
1.0949261675824178	U15C_C16G_A71U_G72U	UGCCAGUCUCUAGGCGCCUGAGACCCUUUAACCUGUGAGGACAUCCAGGGUCACAGGUGAGGUUCUUGGGUUCCUGGCGUCUGGCC
0.4892069327731086	C18G_U19A_G68U_G69U	UGCCAGUCUCUAGGUCCGAGAGACCCUUUAACCUGUGAGGACAUCCAGGGUCACAGGUGAGGUUCUUUUGAGCCUGGCGUCUGGCC
0.0233412147961328	C17U_C18A_U19C_G68U_G70A	UGCCAGUCUCUAGGUCUACGAGACCCUUUAACCUGUGAGGACAUCCAGGGUCACAGGUGAGGUUCUUUGAAGCCUGGCGUCUGGCC
0.9329427083333337	G14A_U15C_C16U_C73A	UGCCAGUCUCUAGACUCCUGAGACCCUUUAACCUGUGAGGACAUCCAGGGUCACAGGUGAGGUUCUUGGGAGACUGGCGUCUGGCC
0.4739532187670501	C8A_U9G_C78A	UGCCAGUAGCUAGGUCCCUGAGACCCUUUAACCUGUGAGGACAUCCAGGGUCACAGGUGAGGUUCUUGGGAGCCUGGAGUCUGGCC
0.01583775419982313	C18G_U19G_G69A	UGCCAGUCUCUAGGUCCGGGAGACCCUUUAACCUGUGAGGACAUCCAGGGUCACAGGUGAGGUUCUUGAGAGCCUGGCGUCUGGCC
0.9670187946973662	U11C_A12U_G13A_U75G	UGCCAGUCUCCUAGUCCCUGAGACCCUUUAACCUGUGAGGACAUCCAGGGUCACAGGUGAGGUUCUUGGGAGCCGGGCGUCUGGCC
0.6304047259929614	G2C_C3U_C4G_G83C_G84A_C85U	UCUGAGUCUCUAGGUCCCUGAGACCCUUUAACCUGUGAGGACAUCCAGGGUCACAGGUGAGGUUCUUGGGAGCCUGGCGUCUCAUC
0.8520563743110473	G14C_U15A_C16A_C73G	UGCCAGUCUCUAGCAACCUGAGACCCUUUAACCUGUGAGGACAUCCAGGGUCACAGGUGAGGUUCUUGGGAGGCUGGCGUCUGGCC
1.9232972756410252	A23U_G62C_U63G_U64C	UGCCAGUCUCUAGGUCCCUGAGUCCCUUUAACCUGUGAGGACAUCCAGGGUCACAGGUGAGCGCCUUGGGAGCCUGGCGUCUGGCC
1.2456633644133643	G14C_U15A_C16G_G72U_C73G	UGCCAGUCUCUAGCAGCCUGAGACCCUUUAACCUGUGAGGACAUCCAGGGUCACAGGUGAGGUUCUUGGGAUGCUGGCGUCUGGCC
0.09852615798180335	G6A_U7G_U80G_C81G_U82A	UGCCAAGCUCUAGGUCCCUGAGACCCUUUAACCUGUGAGGACAUCCAGGGUCACAGGUGAGGUUCUUGGGAGCCUGGCGGGAGGCC
0.8274062028657616	G14A_U15G_A71G_G72U_C73G	UGCCAGUCUCUAGAGCCCUGAGACCCUUUAACCUGUGAGGACAUCCAGGGUCACAGGUGAGGUUCUUGGGGUGCUGGCGUCUGGCC
1.177093401798899	G14U_C16G_A71C_G72U_C73A	UGCCAGUCUCUAGUUGCCUGAGACCCUUUAACCUGUGAGGACAUCCAGGGUCACAGGUGAGGUUCUUGGGCUACUGGCGUCUGGCC
1.2771360628618698	U11C_A12C_C74U_U75G	UGCCAGUCUCCCGGUCCCUGAGACCCUUUAACCUGUGAGGACAUCCAGGGUCACAGGUGAGGUUCUUGGGAGCUGGGCGUCUGGCC
0.7494857226107228	A23C_C25U_U63G_U64A	UGCCAGUCUCUAGGUCCCUGAGCCUCUUUAACCUGUGAGGACAUCCAGGGUCACAGGUGAGGGACUUGGGAGCCUGGCGUCUGGCC
0.32299539612507233	G2U_C3U_C4A_G83C_G84A_C85G	UUUAAGUCUCUAGGUCCCUGAGACCCUUUAACCUGUGAGGACAUCCAGGGUCACAGGUGAGGUUCUUGGGAGCCUGGCGUCUCAGC
0.26087142937471935	G2U_C3U_C4U_G83U_G84A	UUUUAGUCUCUAGGUCCCUGAGACCCUUUAACCUGUGAGGACAUCCAGGGUCACAGGUGAGGUUCUUGGGAGCCUGGCGUCUUACC
0.9683734534696072	G14A_U15G_C16U_A71U_G72A_C73U	UGCCAGUCUCUAGAGUCCUGAGACCCUUUAACCUGUGAGGACAUCCAGGGUCACAGGUGAGGUUCUUGGGUAUCUGGCGUCUGGCC
0.2939487179487179	G2U_G83A_G84U_C85A	UUCCAGUCUCUAGGUCCCUGAGACCCUUUAACCUGUGAGGACAUCCAGGGUCACAGGUGAGGUUCUUGGGAGCCUGGCGUCUAUAC
0.2637842169092175	G2C_C4A_G84U_C85G	UCCAAGUCUCUAGGUCCCUGAGACCCUUUAACCUGUGAGGACAUCCAGGGUCACAGGUGAGGUUCUUGGGAGCCUGGCGUCUGUGC
0.3083468380870075	G2U_C3U_C4A_G83C_G84U_C85U	UUUAAGUCUCUAGGUCCCUGAGACCCUUUAACCUGUGAGGACAUCCAGGGUCACAGGUGAGGUUCUUGGGAGCCUGGCGUCUCUUC
0.112559588299025	U11G_A12U_G13U_C74U	UGCCAGUCUCGUUGUCCCUGAGACCCUUUAACCUGUGAGGACAUCCAGGGUCACAGGUGAGGUUCUUGGGAGCUUGGCGUCUGGCC
0.1286025641025637	G2A_C3G_G83C_G84C	UAGCAGUCUCUAGGUCCCUGAGACCCUUUAACCUGUGAGGACAUCCAGGGUCACAGGUGAGGUUCUUGGGAGCCUGGCGUCUCCCC
0.8698766511266514	G6A_U7A_U80C_C81U	UGCCAAACUCUAGGUCCCUGAGACCCUUUAACCUGUGAGGACAUCCAGGGUCACAGGUGAGGUUCUUGGGAGCCUGGCGCUUGGCC
0.232975659606094	A5U_G6A_U7A_U80A_C81A	UGCCUAACUCUAGGUCCCUGAGACCCUUUAACCUGUGAGGACAUCCAGGGUCACAGGUGAGGUUCUUGGGAGCCUGGCGAAUGGCC
0.2718275771847202	C24G_G62C_U63A_U64A	UGCCAGUCUCUAGGUCCCUGAGAGCCUUUAACCUGUGAGGACAUCCAGGGUCACAGGUGAGCAACUUGGGAGCCUGGCGUCUGGCC
0.010047075320512841	C18U_U19A_G68A_G69C_G70C	UGCCAGUCUCUAGGUCCUAGAGACCCUUUAACCUGUGAGGACAUCCAGGGUCACAGGUGAGGUUCUUACCAGCCUGGCGUCUGGCC
0.022295867562857872	C8U_U9C_C10A_C78A	UGCCAGUUCAUAGGUCCCUGAGACCCUUUAACCUGUGAGGACAUCCAGGGUCACAGGUGAGGUUCUUGGGAGCCUGGAGUCUGGCC
0.08681793308317722	G20C_A21G_C65U_U66A_U67C	UGCCAGUCUCUAGGUCCCUCGGACCCUUUAACCUGUGAGGACAUCCAGGGUCACAGGUGAGGUUUACGGGAGCCUGGCGUCUGGCC
0.7569384758630567	C16G_A71C_G72C_C73U	UGCCAGUCUCUAGGUGCCUGAGACCCUUUAACCUGUGAGGACAUCCAGGGUCACAGGUGAGGUUCUUGGGCCUCUGGCGUCUGGCC
0.057411858974359194	A71C_G72C_C73A	UGCCAGUCUCUAGGUCCCUGAGACCCUUUAACCUGUGAGGACAUCCAGGGUCACAGGUGAGGUUCUUGGGCCACUGGCGUCUGGCC
0.2316618870895189	C8U_U9C_C10A_G77U_C78A_G79U	UGCCAGUUCAUAGGUCCCUGAGACCCUUUAACCUGUGAGGACAUCCAGGGUCACAGGUGAGGUUCUUGGGAGCCUGUAUUCUGGCC
0.4592948717948702	G2A_C3G_G83U_G84U	UAGCAGUCUCUAGGUCCCUGAGACCCUUUAACCUGUGAGGACAUCCAGGGUCACAGGUGAGGUUCUUGGGAGCCUGGCGUCUUUCC
0.8068693693693695	A71G_G72U_C73A	UGCCAGUCUCUAGGUCCCUGAGACCCUUUAACCUGUGAGGACAUCCAGGGUCACAGGUGAGGUUCUUGGGGUACUGGCGUCUGGCC
0.4262916474742821	A5G_G6A_U80A_C81A	UGCCGAUCUCUAGGUCCCUGAGACCCUUUAACCUGUGAGGACAUCCAGGGUCACAGGUGAGGUUCUUGGGAGCCUGGCGAAUGGCC
0.8400777996931841	U15G_C16A_A71C_G72C_C73U	UGCCAGUCUCUAGGGACCUGAGACCCUUUAACCUGUGAGGACAUCCAGGGUCACAGGUGAGGUUCUUGGGCCUCUGGCGUCUGGCC
0.5592178019181836	A5G_G6C_U7C_U80A_C81U_U82C	UGCCGCCCUCUAGGUCCCUGAGACCCUUUAACCUGUGAGGACAUCCAGGGUCACAGGUGAGGUUCUUGGGAGCCUGGCGAUCGGCC
0.09259977253928839	G20C_A21G_G22A_U66C_U67C	UGCCAGUCUCUAGGUCCCUCGAACCCUUUAACCUGUGAGGACAUCCAGGGUCACAGGUGAGGUUCCCGGGAGCCUGGCGUCUGGCC
[truncated: 23,867 more rows]
